# Supplementary material for: The intricate cellular ecosystem of human peripheral veins as revealed by single-cell transcriptomic analysis
Source: PLoS One. 2024 Jan 11;19(1):e0296264. doi: 10.1371/journal.pone.0296264 (PMC10783777; doi:10.1371/journal.pone.0296264)
Supplement: S1 Data — Cell markers and gene expression differences among endothelial cell (S1), smooth muscle cell (S2-S3), fibroblast (S4), and immune cell (S5) subpopulations as determined by Wilcoxon signed ranks tests. (XLSX) [file pone.0296264.s012.xlsx]

## Sheet: S1 File (EC Markers)
	p_val	avg_log2FC	pct.1	pct.2	p_val_adj	cluster	gene
SEMA3G	8.93082e-169	2.15206	0.763	0.065	3.26877e-164	Arteriolar EC	SEMA3G
GJA5	1.14104e-136	1.87089	0.516	0.021	4.17632e-132	Arteriolar EC	GJA5
SYT1	3.63313e-113	1.4281	0.54	0.043	1.32976e-108	Arteriolar EC	SYT1
IGFBP3	2.04078e-103	3.15238	0.879	0.259	7.46947e-99	Arteriolar EC	IGFBP3
FBLN5	1.96177e-86	1.2728	0.507	0.06	7.18026e-82	Arteriolar EC	FBLN5
PRDM16	7.33502e-80	0.621133	0.307	0.011	2.68469e-75	Arteriolar EC	PRDM16
SRGN	5.59861e-79	1.95403	0.935	0.781	2.04915e-74	Arteriolar EC	SRGN
PRDM16-DT	1.31149e-77	0.51319	0.279	0.007	4.80018e-73	Arteriolar EC	PRDM16-DT
HEY1	1.31874e-75	2.05007	0.74	0.248	4.82672e-71	Arteriolar EC	HEY1
NEBL	1.22422e-74	1.21498	0.493	0.072	4.48077e-70	Arteriolar EC	NEBL
AC004540.2	5.4338e-74	0.563529	0.279	0.009	1.98883e-69	Arteriolar EC	AC004540.2
TMEM178A	5.53648e-74	0.53696	0.307	0.015	2.02641e-69	Arteriolar EC	TMEM178A
SRP14	1.31042e-73	1.75826	0.967	0.936	4.79628e-69	Arteriolar EC	SRP14
PLLP	1.83237e-66	1.0819	0.507	0.092	6.70665e-62	Arteriolar EC	PLLP
TSPAN2	4.10583e-64	1.4692	0.623	0.178	1.50278e-59	Arteriolar EC	TSPAN2
COL21A1	7.25553e-64	1.31079	0.414	0.056	2.6556e-59	Arteriolar EC	COL21A1
C19orf33	1.94975e-62	1.37699	0.535	0.12	7.13627e-58	Arteriolar EC	C19orf33
LINC00840	7.17046e-61	0.708451	0.307	0.025	2.62446e-56	Arteriolar EC	LINC00840
PCSK5	1.27154e-60	1.25904	0.535	0.122	4.65397e-56	Arteriolar EC	PCSK5
PPP1R14A	3.03753e-57	1.42327	0.581	0.153	1.11177e-52	Arteriolar EC	PPP1R14A
RHOB	1.00132e-56	1.59632	0.926	0.786	3.66492e-52	Arteriolar EC	RHOB
NSG1	1.82216e-56	0.443773	0.181	0.002	6.66927e-52	Arteriolar EC	NSG1
TMEM100	1.86199e-56	1.30156	0.367	0.048	6.81505e-52	Arteriolar EC	TMEM100
ATP2A3	3.65522e-55	0.810159	0.386	0.057	1.33785e-50	Arteriolar EC	ATP2A3
LINC00639	5.0344e-54	0.516974	0.223	0.01	1.84264e-49	Arteriolar EC	LINC00639
GCNT2	5.79087e-54	0.794219	0.386	0.057	2.11952e-49	Arteriolar EC	GCNT2
EGFL8	8.22644e-54	1.41605	0.521	0.129	3.01096e-49	Arteriolar EC	EGFL8
CHRM3	9.13776e-52	0.730573	0.33	0.04	3.34451e-47	Arteriolar EC	CHRM3
BST2	1.54553e-51	1.55134	0.856	0.52	5.65678e-47	Arteriolar EC	BST2
FN1	3.07305e-51	1.95328	0.842	0.507	1.12477e-46	Arteriolar EC	FN1
IFI27	2.0392e-50	1.42073	0.953	0.869	7.46366e-46	Arteriolar EC	IFI27
CXCL12	2.67489e-50	1.91593	0.833	0.466	9.79035e-46	Arteriolar EC	CXCL12
ICAM2	5.6324e-50	1.49954	0.851	0.694	2.06151e-45	Arteriolar EC	ICAM2
SH3RF2	3.64735e-49	0.340559	0.214	0.011	1.33497e-44	Arteriolar EC	SH3RF2
HEY2	1.76082e-48	0.484086	0.265	0.025	6.44477e-44	Arteriolar EC	HEY2
ARL15	5.60928e-48	1.58266	0.674	0.301	2.05305e-43	Arteriolar EC	ARL15
KCNJ2	9.32216e-47	1.03213	0.372	0.066	3.41201e-42	Arteriolar EC	KCNJ2
HOMER2	1.55417e-46	0.531971	0.209	0.012	5.68841e-42	Arteriolar EC	HOMER2
JAG2	4.44751e-46	1.467	0.726	0.369	1.62783e-41	Arteriolar EC	JAG2
SULT1B1	1.56071e-45	0.303724	0.186	0.008	5.71237e-41	Arteriolar EC	SULT1B1
PODXL	2.80806e-45	1.53607	0.87	0.67	1.02778e-40	Arteriolar EC	PODXL
FAM107A	5.76893e-44	1.52612	0.795	0.491	2.11148e-39	Arteriolar EC	FAM107A
ADRA2C	1.90153e-43	0.897776	0.414	0.093	6.95981e-39	Arteriolar EC	ADRA2C
AC004889.1	1.22059e-42	0.867867	0.4	0.089	4.46746e-38	Arteriolar EC	AC004889.1
JAG1	2.33481e-42	1.68089	0.781	0.534	8.54565e-38	Arteriolar EC	JAG1
A2M	6.50765e-42	1.18313	0.963	0.797	2.38187e-37	Arteriolar EC	A2M
KRT19	4.02079e-41	0.515456	0.181	0.01	1.47165e-36	Arteriolar EC	KRT19
NKAIN2	6.11895e-41	0.42046	0.13	0.001	2.2396e-36	Arteriolar EC	NKAIN2
USP54	1.41096e-40	0.927886	0.437	0.116	5.16424e-36	Arteriolar EC	USP54
ANK1	1.03631e-39	0.300866	0.2	0.016	3.793e-35	Arteriolar EC	ANK1
SLC9A3R2	1.71574e-39	1.85306	0.837	0.741	6.27979e-35	Arteriolar EC	SLC9A3R2
CGNL1	1.10039e-38	0.523179	0.307	0.051	4.02755e-34	Arteriolar EC	CGNL1
CP	6.84593e-37	0.625944	0.233	0.027	2.50568e-32	Arteriolar EC	CP
LTBP4	5.80196e-36	1.53691	0.623	0.298	2.12357e-31	Arteriolar EC	LTBP4
EFNB2	7.43906e-36	1.3887	0.777	0.634	2.72277e-31	Arteriolar EC	EFNB2
CLDN5	9.0554e-35	1.23318	0.935	0.805	3.31437e-30	Arteriolar EC	CLDN5
TOX2	1.43227e-34	0.586513	0.377	0.093	5.24225e-30	Arteriolar EC	TOX2
SOX17	6.00488e-34	1.35683	0.74	0.425	2.19785e-29	Arteriolar EC	SOX17
CAV1	1.12011e-33	1.00775	0.986	0.955	4.09972e-29	Arteriolar EC	CAV1
GJA4	1.38367e-33	1.23066	0.595	0.236	5.06437e-29	Arteriolar EC	GJA4
SLC45A4	5.6013e-33	0.375107	0.177	0.016	2.05013e-28	Arteriolar EC	SLC45A4
TIMP3	8.41852e-32	1.52476	0.935	0.853	3.08126e-27	Arteriolar EC	TIMP3
KCTD12	1.15048e-31	1.27067	0.893	0.818	4.21087e-27	Arteriolar EC	KCTD12
SPECC1	2.28215e-31	1.09711	0.544	0.247	8.35289e-27	Arteriolar EC	SPECC1
PPA1	3.02746e-31	1.112	0.781	0.765	1.10808e-26	Arteriolar EC	PPA1
DEPP1	4.34285e-31	1.35449	0.888	0.705	1.58953e-26	Arteriolar EC	DEPP1
CRIP2	7.08567e-30	0.910033	0.879	0.877	2.59343e-25	Arteriolar EC	CRIP2
SERPINE2	2.45673e-29	1.02077	0.447	0.157	8.99186e-25	Arteriolar EC	SERPINE2
DST	6.16782e-29	1.38709	0.805	0.695	2.25748e-24	Arteriolar EC	DST
GLIPR2	5.70592e-28	0.393028	0.274	0.057	2.08843e-23	Arteriolar EC	GLIPR2
RAMP2	2.98234e-27	1.0068	0.856	0.847	1.09157e-22	Arteriolar EC	RAMP2
MAST4	4.02388e-27	1.10314	0.777	0.647	1.47278e-22	Arteriolar EC	MAST4
FBLIM1	5.2383e-27	1.26721	0.516	0.234	1.91727e-22	Arteriolar EC	FBLIM1
ANXA3	7.91893e-27	0.923126	0.521	0.23	2.89841e-22	Arteriolar EC	ANXA3
VEGFC	1.2153e-26	0.986006	0.581	0.305	4.44813e-22	Arteriolar EC	VEGFC
ACTN4	2.17302e-26	0.790112	0.884	0.863	7.95347e-22	Arteriolar EC	ACTN4
UTRN	2.33102e-26	1.03167	0.898	0.893	8.53176e-22	Arteriolar EC	UTRN
CFAP36	5.67823e-26	1.24526	0.688	0.544	2.07829e-21	Arteriolar EC	CFAP36
RNF144B	1.20847e-25	0.92096	0.516	0.24	4.42313e-21	Arteriolar EC	RNF144B
STMN1	8.01859e-25	1.18951	0.679	0.505	2.93488e-20	Arteriolar EC	STMN1
IFI6	1.16174e-24	1.35999	0.656	0.442	4.25209e-20	Arteriolar EC	IFI6
TMSB10	2.78893e-24	0.586278	1	0.991	1.02078e-19	Arteriolar EC	TMSB10
CRIP1	8.6412e-24	1.3372	0.674	0.466	3.16276e-19	Arteriolar EC	CRIP1
EPHA3	9.49501e-24	0.380461	0.181	0.028	3.47527e-19	Arteriolar EC	EPHA3
ARHGAP4	1.12833e-23	0.62559	0.437	0.174	4.12979e-19	Arteriolar EC	ARHGAP4
AIF1L	1.6362e-23	1.03506	0.642	0.414	5.98864e-19	Arteriolar EC	AIF1L
CD81	1.90929e-23	0.737283	0.907	0.901	6.98819e-19	Arteriolar EC	CD81
PDCD4	3.55127e-23	1.24764	0.712	0.634	1.2998e-18	Arteriolar EC	PDCD4
PDZD2	3.89173e-23	0.807687	0.377	0.134	1.42441e-18	Arteriolar EC	PDZD2
FUT8	5.4656e-23	0.741248	0.46	0.196	2.00046e-18	Arteriolar EC	FUT8
LIMA1	9.62378e-23	0.945997	0.795	0.772	3.5224e-18	Arteriolar EC	LIMA1
NOS1AP	1.09318e-22	0.37653	0.219	0.045	4.00114e-18	Arteriolar EC	NOS1AP
EPAS1	1.30994e-22	0.891926	0.921	0.926	4.7945e-18	Arteriolar EC	EPAS1
SSUH2	1.38901e-22	0.483943	0.121	0.011	5.08392e-18	Arteriolar EC	SSUH2
LPCAT2	1.4815e-22	1.00239	0.651	0.445	5.42243e-18	Arteriolar EC	LPCAT2
ISG15	2.25532e-22	1.38835	0.651	0.478	8.25471e-18	Arteriolar EC	ISG15
ADGRF5	3.62786e-22	1.16065	0.73	0.539	1.32783e-17	Arteriolar EC	ADGRF5
ADAMTS6	4.31558e-22	0.961328	0.484	0.22	1.57955e-17	Arteriolar EC	ADAMTS6
STOM	7.51012e-22	0.803777	0.916	0.905	2.74878e-17	Arteriolar EC	STOM
PLPP1	7.88667e-22	1.20141	0.726	0.595	2.8866e-17	Arteriolar EC	PLPP1
NPNT	1.20331e-21	0.568994	0.228	0.051	4.40425e-17	Arteriolar EC	NPNT
GFOD1	1.23961e-21	0.995445	0.726	0.546	4.53709e-17	Arteriolar EC	GFOD1
PALMD	2.15411e-21	0.926989	0.837	0.807	7.88426e-17	Arteriolar EC	PALMD
EMP3	2.18285e-21	1.09072	0.572	0.324	7.98945e-17	Arteriolar EC	EMP3
CTTNBP2NL	5.774e-21	1.06918	0.777	0.703	2.11334e-16	Arteriolar EC	CTTNBP2NL
LRRFIP1	1.11488e-20	0.654207	0.884	0.903	4.08058e-16	Arteriolar EC	LRRFIP1
AFAP1L2	3.45197e-20	0.696331	0.386	0.153	1.26345e-15	Arteriolar EC	AFAP1L2
VIM	5.01146e-20	0.524807	0.995	0.998	1.83425e-15	Arteriolar EC	VIM
HLA-B	6.12973e-20	0.612095	0.991	0.983	2.24354e-15	Arteriolar EC	HLA-B
WIPF3	8.52577e-20	0.333741	0.088	0.005	3.12052e-15	Arteriolar EC	WIPF3
NOTCH4	1.22541e-19	0.982293	0.684	0.478	4.48512e-15	Arteriolar EC	NOTCH4
TM4SF1	1.47515e-19	0.677333	0.944	0.907	5.39918e-15	Arteriolar EC	TM4SF1
IFI44L	2.49917e-19	1.22868	0.563	0.344	9.14723e-15	Arteriolar EC	IFI44L
PTGER4	3.12464e-19	0.874184	0.447	0.216	1.14365e-14	Arteriolar EC	PTGER4
S100A6	1.32189e-18	0.666205	0.963	0.978	4.83825e-14	Arteriolar EC	S100A6
CLIC5	1.4955e-18	0.514183	0.321	0.108	5.47369e-14	Arteriolar EC	CLIC5
GUCY1A1	1.76682e-18	0.709319	0.372	0.148	6.46673e-14	Arteriolar EC	GUCY1A1
FBLN2	1.91777e-18	1.07083	0.702	0.509	7.01924e-14	Arteriolar EC	FBLN2
MX1	4.81453e-18	1.08917	0.6	0.418	1.76217e-13	Arteriolar EC	MX1
AC004540.1	6.29837e-18	0.516041	0.321	0.118	2.30527e-13	Arteriolar EC	AC004540.1
CALM1	2.07767e-17	0.545449	0.944	0.949	7.60447e-13	Arteriolar EC	CALM1
PEX3	7.23838e-17	0.771379	0.4	0.189	2.64932e-12	Arteriolar EC	PEX3
GLUL	8.22645e-17	1.29983	0.735	0.689	3.01096e-12	Arteriolar EC	GLUL
LTBP1	8.9633e-17	0.861308	0.488	0.249	3.28066e-12	Arteriolar EC	LTBP1
SYNJ2	1.10388e-16	0.992022	0.591	0.42	4.0403e-12	Arteriolar EC	SYNJ2
TAGLN2	1.79126e-16	0.580205	0.856	0.859	6.5562e-12	Arteriolar EC	TAGLN2
NTRK2	3.32985e-16	0.869647	0.214	0.061	1.21876e-11	Arteriolar EC	NTRK2
FGF18	3.46434e-16	0.399446	0.2	0.053	1.26798e-11	Arteriolar EC	FGF18
CCDC3	6.6245e-16	0.86007	0.507	0.314	2.42463e-11	Arteriolar EC	CCDC3
MYL9	8.32437e-16	0.951066	0.698	0.59	3.0468e-11	Arteriolar EC	MYL9
GSN	1.01758e-15	0.762671	0.944	0.939	3.72445e-11	Arteriolar EC	GSN
CFH	1.049e-15	0.8599	0.642	0.459	3.83946e-11	Arteriolar EC	CFH
SULF1	1.11038e-15	1.0663	0.502	0.291	4.06409e-11	Arteriolar EC	SULF1
LAMA2	2.25297e-15	0.415407	0.2	0.053	8.24609e-11	Arteriolar EC	LAMA2
CAVIN1	2.28132e-15	0.570712	0.907	0.941	8.34985e-11	Arteriolar EC	CAVIN1
ACTB	2.36799e-15	0.660944	0.977	0.971	8.66707e-11	Arteriolar EC	ACTB
PIK3R3	4.74815e-15	0.805879	0.8	0.684	1.73787e-10	Arteriolar EC	PIK3R3
SYT11	7.5215e-15	0.752994	0.456	0.255	2.75294e-10	Arteriolar EC	SYT11
ITPR2	7.63594e-15	0.991077	0.726	0.622	2.79483e-10	Arteriolar EC	ITPR2
HLA-C	8.72612e-15	0.636533	0.94	0.959	3.19385e-10	Arteriolar EC	HLA-C
RSAD2	1.26977e-14	0.627871	0.284	0.107	4.64747e-10	Arteriolar EC	RSAD2
ALPL	1.62233e-14	0.457103	0.205	0.059	5.9379e-10	Arteriolar EC	ALPL
MAP4	1.87773e-14	0.838151	0.763	0.766	6.87267e-10	Arteriolar EC	MAP4
FGF2	2.20926e-14	0.69571	0.516	0.314	8.08609e-10	Arteriolar EC	FGF2
KCNJ2-AS1	2.40079e-14	0.300995	0.205	0.059	8.78713e-10	Arteriolar EC	KCNJ2-AS1
RSPO3	2.55155e-14	0.686474	0.33	0.141	9.33892e-10	Arteriolar EC	RSPO3
TMC7	3.45895e-14	0.354644	0.256	0.09	1.26601e-09	Arteriolar EC	TMC7
MAP1B	3.98898e-14	1.05097	0.53	0.349	1.46001e-09	Arteriolar EC	MAP1B
SCN11A	4.30645e-14	0.32756	0.163	0.039	1.5762e-09	Arteriolar EC	SCN11A
FAM89A	6.1104e-14	0.725328	0.502	0.313	2.23647e-09	Arteriolar EC	FAM89A
PREX1	6.44248e-14	0.683268	0.479	0.268	2.35801e-09	Arteriolar EC	PREX1
HEG1	6.75278e-14	0.857508	0.795	0.753	2.47158e-09	Arteriolar EC	HEG1
RNASE1	1.00153e-13	0.736233	0.865	0.835	3.66571e-09	Arteriolar EC	RNASE1
CMPK2	1.07492e-13	0.400915	0.214	0.068	3.93433e-09	Arteriolar EC	CMPK2
BTNL9	1.08318e-13	0.579902	0.498	0.255	3.96455e-09	Arteriolar EC	BTNL9
TUSC3	1.09829e-13	0.65553	0.474	0.282	4.01985e-09	Arteriolar EC	TUSC3
ITSN2	2.4959e-13	0.938741	0.651	0.555	9.13523e-09	Arteriolar EC	ITSN2
DHH	2.71744e-13	0.509304	0.316	0.14	9.94611e-09	Arteriolar EC	DHH
PI16	3.28926e-13	0.459277	0.098	0.015	1.2039e-08	Arteriolar EC	PI16
ATP1A1	4.03251e-13	0.686181	0.809	0.84	1.47594e-08	Arteriolar EC	ATP1A1
DUSP1	4.31791e-13	0.883215	0.851	0.892	1.5804e-08	Arteriolar EC	DUSP1
MECOM	4.90155e-13	0.89844	0.707	0.66	1.79402e-08	Arteriolar EC	MECOM
C4orf48	6.07607e-13	0.786734	0.488	0.322	2.2239e-08	Arteriolar EC	C4orf48
SELENOW	1.06603e-12	0.509505	0.837	0.909	3.90179e-08	Arteriolar EC	SELENOW
CX3CL1	1.21138e-12	1.06947	0.567	0.38	4.43378e-08	Arteriolar EC	CX3CL1
TACC1	1.37711e-12	0.595758	0.902	0.891	5.04036e-08	Arteriolar EC	TACC1
GRB14	1.7137e-12	0.31087	0.121	0.025	6.27232e-08	Arteriolar EC	GRB14
S100A4	2.13386e-12	0.826802	0.488	0.276	7.81015e-08	Arteriolar EC	S100A4
BTG2	2.49009e-12	1.01628	0.753	0.751	9.114e-08	Arteriolar EC	BTG2
FGL2	2.7293e-12	0.399528	0.386	0.187	9.98953e-08	Arteriolar EC	FGL2
ADAMTS1	3.07669e-12	1.11983	0.833	0.815	1.1261e-07	Arteriolar EC	ADAMTS1
XAF1	3.66588e-12	1.16071	0.656	0.538	1.34175e-07	Arteriolar EC	XAF1
PRKX	4.05293e-12	0.573048	0.381	0.203	1.48341e-07	Arteriolar EC	PRKX
B2M	5.87179e-12	0.403825	0.995	0.998	2.14913e-07	Arteriolar EC	B2M
SOS1	6.47544e-12	0.855427	0.567	0.443	2.37008e-07	Arteriolar EC	SOS1
CAVIN3	8.72528e-12	0.912374	0.665	0.624	3.19354e-07	Arteriolar EC	CAVIN3
FAM124B	8.8524e-12	0.469634	0.326	0.16	3.24007e-07	Arteriolar EC	FAM124B
CAPZA2	9.59429e-12	0.725475	0.721	0.782	3.51161e-07	Arteriolar EC	CAPZA2
NPTN	1.6434e-11	0.808578	0.516	0.369	6.01502e-07	Arteriolar EC	NPTN
CRYBG3	2.87157e-11	1.01528	0.712	0.658	1.05102e-06	Arteriolar EC	CRYBG3
IFI27L2	3.09847e-11	0.594923	0.516	0.371	1.13407e-06	Arteriolar EC	IFI27L2
RRAS	4.1213e-11	0.885581	0.647	0.602	1.50844e-06	Arteriolar EC	RRAS
COBLL1	4.7093e-11	0.825827	0.591	0.499	1.72365e-06	Arteriolar EC	COBLL1
KLF2	5.85253e-11	0.77488	0.893	0.892	2.14208e-06	Arteriolar EC	KLF2
COL8A1	8.6023e-11	0.682734	0.437	0.255	3.14853e-06	Arteriolar EC	COL8A1
THSD7A	9.42908e-11	1.08575	0.656	0.575	3.45114e-06	Arteriolar EC	THSD7A
ACE	1.25209e-10	0.59509	0.46	0.292	4.58279e-06	Arteriolar EC	ACE
PLS3	1.85696e-10	0.724623	0.716	0.721	6.79665e-06	Arteriolar EC	PLS3
MSX1	2.39181e-10	0.684009	0.47	0.305	8.75426e-06	Arteriolar EC	MSX1
AKR1B1	2.61214e-10	0.704578	0.447	0.309	9.56069e-06	Arteriolar EC	AKR1B1
SOX13	2.85917e-10	0.648714	0.377	0.218	1.04648e-05	Arteriolar EC	SOX13
SHROOM1	5.21091e-10	0.471728	0.302	0.15	1.90725e-05	Arteriolar EC	SHROOM1
SORBS2	5.52741e-10	0.640238	0.544	0.373	2.02309e-05	Arteriolar EC	SORBS2
PKN3	6.12081e-10	0.604975	0.498	0.348	2.24028e-05	Arteriolar EC	PKN3
TLE5	6.39663e-10	0.691676	0.716	0.741	2.34123e-05	Arteriolar EC	TLE5
CD93	9.9847e-10	0.555876	0.865	0.869	3.6545e-05	Arteriolar EC	CD93
DUSP8	1.03855e-09	0.337215	0.274	0.131	3.80121e-05	Arteriolar EC	DUSP8
TMEM47	1.04417e-09	0.656047	0.516	0.386	3.82176e-05	Arteriolar EC	TMEM47
SAT1	1.21257e-09	0.900875	0.847	0.853	4.43813e-05	Arteriolar EC	SAT1
MAP2	1.39288e-09	0.553956	0.344	0.191	5.09807e-05	Arteriolar EC	MAP2
SPOCK1	1.52654e-09	0.402121	0.177	0.063	5.58728e-05	Arteriolar EC	SPOCK1
MMRN2	1.52801e-09	0.599297	0.777	0.771	5.59267e-05	Arteriolar EC	MMRN2
LAP3	1.73201e-09	0.582903	0.712	0.739	6.33934e-05	Arteriolar EC	LAP3
DOCK9	1.94619e-09	0.821617	0.767	0.786	7.12327e-05	Arteriolar EC	DOCK9
ORAI1	2.1558e-09	0.75657	0.549	0.467	7.89045e-05	Arteriolar EC	ORAI1
PIK3C2B	2.66633e-09	0.676298	0.498	0.356	9.75903e-05	Arteriolar EC	PIK3C2B
HERC6	3.68301e-09	0.373675	0.265	0.124	0.000134802	Arteriolar EC	HERC6
OCIAD2	4.04173e-09	0.977439	0.526	0.486	0.000147931	Arteriolar EC	OCIAD2
DLL4	4.14534e-09	0.765575	0.46	0.312	0.000151724	Arteriolar EC	DLL4
CYTH3	4.90127e-09	0.508729	0.358	0.209	0.000179391	Arteriolar EC	CYTH3
SIPA1L2	4.98216e-09	0.389979	0.302	0.158	0.000182352	Arteriolar EC	SIPA1L2
IFIT3	6.09123e-09	0.870522	0.46	0.33	0.000222945	Arteriolar EC	IFIT3
TIE1	6.44702e-09	0.613723	0.744	0.741	0.000235968	Arteriolar EC	TIE1
ADAM15	7.84585e-09	0.577707	0.809	0.844	0.000287166	Arteriolar EC	ADAM15
ARMH4	8.22078e-09	0.434034	0.298	0.157	0.000300889	Arteriolar EC	ARMH4
KRT10	9.2193e-09	0.705313	0.628	0.618	0.000337436	Arteriolar EC	KRT10
TBX3	9.43816e-09	0.634491	0.353	0.199	0.000345446	Arteriolar EC	TBX3
SEMA7A	1.11711e-08	0.322249	0.126	0.038	0.000408874	Arteriolar EC	SEMA7A
LTC4S	1.21663e-08	0.883129	0.563	0.478	0.000445299	Arteriolar EC	LTC4S
AMD1	1.24875e-08	0.813107	0.619	0.596	0.000457055	Arteriolar EC	AMD1
PTTG1IP	1.25046e-08	0.5225	0.823	0.88	0.000457682	Arteriolar EC	PTTG1IP
CLEC14A	1.97849e-08	0.607864	0.823	0.86	0.000724148	Arteriolar EC	CLEC14A
RHOC	2.09196e-08	0.52302	0.758	0.819	0.000765679	Arteriolar EC	RHOC
LCN6	2.15825e-08	0.513581	0.651	0.478	0.000789942	Arteriolar EC	LCN6
CD9	2.27697e-08	0.428452	0.758	0.755	0.000833393	Arteriolar EC	CD9
IFIT1	2.58546e-08	0.528363	0.316	0.177	0.000946305	Arteriolar EC	IFIT1
ATP5PF	2.7256e-08	0.561828	0.712	0.771	0.000997596	Arteriolar EC	ATP5PF
GIMAP8	2.85135e-08	0.760305	0.67	0.607	0.00104362	Arteriolar EC	GIMAP8
HLA-A	2.96672e-08	0.312721	0.977	0.977	0.00108585	Arteriolar EC	HLA-A
CITED4	3.34391e-08	0.354682	0.358	0.211	0.0012239	Arteriolar EC	CITED4
FOS	3.47924e-08	0.67609	0.847	0.843	0.00127344	Arteriolar EC	FOS
KIAA1671	3.8156e-08	0.73456	0.53	0.426	0.00139655	Arteriolar EC	KIAA1671
GIMAP7	4.14589e-08	0.754002	0.758	0.776	0.00151744	Arteriolar EC	GIMAP7
IER2	4.20659e-08	0.583531	0.86	0.858	0.00153965	Arteriolar EC	IER2
EDN1	4.43347e-08	0.460102	0.633	0.48	0.00162269	Arteriolar EC	EDN1
CD46	4.5981e-08	0.585311	0.744	0.799	0.00168295	Arteriolar EC	CD46
CDC42BPA	5.29103e-08	0.741442	0.674	0.654	0.00193657	Arteriolar EC	CDC42BPA
PTPRG	5.45254e-08	0.673888	0.53	0.405	0.00199569	Arteriolar EC	PTPRG
ATP13A3	6.02931e-08	1.14993	0.512	0.466	0.00220679	Arteriolar EC	ATP13A3
FILIP1	6.58078e-08	0.542786	0.549	0.4	0.00240863	Arteriolar EC	FILIP1
B3GALNT1	6.95403e-08	0.3318	0.247	0.122	0.00254525	Arteriolar EC	B3GALNT1
MRPL33	7.28442e-08	0.693596	0.656	0.675	0.00266617	Arteriolar EC	MRPL33
FILIP1L	8.02647e-08	0.722826	0.656	0.607	0.00293777	Arteriolar EC	FILIP1L
PLCL1	8.10387e-08	0.326194	0.191	0.081	0.0029661	Arteriolar EC	PLCL1
TAGLN	1.11456e-07	0.703859	0.688	0.608	0.00407941	Arteriolar EC	TAGLN
PTPRM	1.27674e-07	0.643636	0.712	0.729	0.00467301	Arteriolar EC	PTPRM
ITPRID2	1.32054e-07	0.609606	0.684	0.699	0.00483332	Arteriolar EC	ITPRID2
DBNDD2	1.34336e-07	0.382346	0.395	0.261	0.00491684	Arteriolar EC	DBNDD2
ABCB1	1.35444e-07	0.496927	0.363	0.226	0.00495738	Arteriolar EC	ABCB1
SWAP70	1.4451e-07	0.476064	0.777	0.847	0.00528921	Arteriolar EC	SWAP70
ESAM	1.62709e-07	0.449545	0.777	0.801	0.0059553	Arteriolar EC	ESAM
AZIN1	1.67908e-07	0.531277	0.493	0.392	0.00614561	Arteriolar EC	AZIN1
CLIC4	1.75928e-07	0.579333	0.767	0.801	0.00643915	Arteriolar EC	CLIC4
ATP1B3	1.82419e-07	0.718389	0.712	0.794	0.0066767	Arteriolar EC	ATP1B3
SYNE2	1.89657e-07	0.590433	0.879	0.914	0.00694164	Arteriolar EC	SYNE2
ENPP2	1.95547e-07	0.738633	0.433	0.304	0.00715723	Arteriolar EC	ENPP2
PELI1	2.13431e-07	0.66012	0.614	0.581	0.00781179	Arteriolar EC	PELI1
MBNL1-AS1	2.13937e-07	0.33293	0.214	0.101	0.0078303	Arteriolar EC	MBNL1-AS1
DIPK1B	2.26155e-07	0.656018	0.614	0.555	0.00827751	Arteriolar EC	DIPK1B
SPATA13	2.26236e-07	0.505706	0.414	0.285	0.00828047	Arteriolar EC	SPATA13
GABARAPL2	2.33058e-07	0.577474	0.674	0.741	0.00853017	Arteriolar EC	GABARAPL2
PSIP1	2.38182e-07	0.70134	0.684	0.685	0.00871771	Arteriolar EC	PSIP1
TGOLN2	2.50103e-07	0.539735	0.702	0.7	0.00915401	Arteriolar EC	TGOLN2
HBEGF	2.65439e-07	0.924402	0.591	0.533	0.00971532	Arteriolar EC	HBEGF
LRP6	2.6554e-07	0.678506	0.479	0.365	0.00971903	Arteriolar EC	LRP6
KLF6	2.88579e-07	0.523597	0.884	0.903	0.0105623	Arteriolar EC	KLF6
DSTN	2.94634e-07	0.372392	0.865	0.892	0.0107839	Arteriolar EC	DSTN
TJP1	3.03982e-07	0.489045	0.763	0.805	0.011126	Arteriolar EC	TJP1
EIF4G2	3.66683e-07	0.388269	0.833	0.866	0.013421	Arteriolar EC	EIF4G2
NES	3.988e-07	0.703871	0.637	0.568	0.0145965	Arteriolar EC	NES
CD58	4.18609e-07	0.584025	0.409	0.286	0.0153215	Arteriolar EC	CD58
HES4	5.0046e-07	0.574096	0.391	0.269	0.0183173	Arteriolar EC	HES4
PTPRB	5.20321e-07	0.563001	0.823	0.855	0.0190443	Arteriolar EC	PTPRB
ERC1	5.47366e-07	0.690817	0.595	0.545	0.0200342	Arteriolar EC	ERC1
TM6SF1	6.91262e-07	0.565371	0.414	0.305	0.0253009	Arteriolar EC	TM6SF1
DHRS3	7.88791e-07	0.577961	0.498	0.392	0.0288706	Arteriolar EC	DHRS3
CSNK1A1	8.22489e-07	0.400074	0.767	0.866	0.0301039	Arteriolar EC	CSNK1A1
IFNGR1	9.25277e-07	0.655828	0.656	0.639	0.033866	Arteriolar EC	IFNGR1
S1PR4	9.30251e-07	0.365313	0.167	0.074	0.0340481	Arteriolar EC	S1PR4
GMNN	9.83418e-07	0.341382	0.293	0.172	0.0359941	Arteriolar EC	GMNN
SORT1	1.07276e-06	0.382536	0.302	0.179	0.0392642	Arteriolar EC	SORT1
RDX	1.25145e-06	0.699678	0.828	0.868	0.0458042	Arteriolar EC	RDX
HSD17B12	1.31977e-06	0.701088	0.665	0.66	0.0483049	Arteriolar EC	HSD17B12
LGALS3	1.60716e-06	0.387896	0.847	0.904	0.0588236	Arteriolar EC	LGALS3
ECE1	1.7114e-06	0.577497	0.772	0.821	0.062639	Arteriolar EC	ECE1
CYB5R3	1.77141e-06	0.448278	0.744	0.828	0.0648353	Arteriolar EC	CYB5R3
EPHA4	1.83361e-06	0.526053	0.591	0.519	0.0671121	Arteriolar EC	EPHA4
ADD1	1.9604e-06	0.549455	0.735	0.757	0.0717527	Arteriolar EC	ADD1
SLC15A3	2.13191e-06	0.555246	0.326	0.218	0.0780301	Arteriolar EC	SLC15A3
TXNIP	2.22041e-06	0.579706	0.888	0.891	0.0812692	Arteriolar EC	TXNIP
S1PR1	2.25135e-06	0.552368	0.726	0.749	0.0824017	Arteriolar EC	S1PR1
SULF2	2.29977e-06	0.65472	0.702	0.702	0.084174	Arteriolar EC	SULF2
RAC1	2.60961e-06	0.354121	0.828	0.933	0.0955142	Arteriolar EC	RAC1
GIMAP4	2.63981e-06	0.564788	0.702	0.786	0.0966196	Arteriolar EC	GIMAP4
LGALS1	3.04889e-06	0.355116	0.819	0.775	0.111593	Arteriolar EC	LGALS1
FLNC	3.15255e-06	0.433718	0.358	0.242	0.115387	Arteriolar EC	FLNC
HSPA2	3.74982e-06	0.42428	0.419	0.293	0.137247	Arteriolar EC	HSPA2
MAP4K3	3.97692e-06	0.450642	0.442	0.332	0.145559	Arteriolar EC	MAP4K3
H3F3B	4.19537e-06	0.300943	0.944	0.971	0.153555	Arteriolar EC	H3F3B
SOX18	4.41373e-06	0.605499	0.74	0.748	0.161547	Arteriolar EC	SOX18
HLA-E	4.6617e-06	0.308614	0.972	0.995	0.170623	Arteriolar EC	HLA-E
NAA38	6.51571e-06	0.600606	0.66	0.68	0.238481	Arteriolar EC	NAA38
ASRGL1	6.61325e-06	0.618906	0.512	0.463	0.242052	Arteriolar EC	ASRGL1
DENND3	6.95239e-06	0.703298	0.484	0.393	0.254464	Arteriolar EC	DENND3
SELENOM	7.02125e-06	0.629802	0.605	0.583	0.256985	Arteriolar EC	SELENOM
MTUS1	7.34316e-06	0.362318	0.86	0.906	0.268767	Arteriolar EC	MTUS1
CSRP1	7.86486e-06	0.684377	0.614	0.633	0.287862	Arteriolar EC	CSRP1
MXD4	7.89292e-06	0.550257	0.6	0.58	0.288889	Arteriolar EC	MXD4
HIP1R	8.18307e-06	0.517641	0.553	0.481	0.299509	Arteriolar EC	HIP1R
SEC14L1	8.37262e-06	0.404845	0.8	0.863	0.306446	Arteriolar EC	SEC14L1
UACA	8.79258e-06	0.576995	0.74	0.771	0.321817	Arteriolar EC	UACA
AAK1	9.38505e-06	0.705793	0.679	0.667	0.343502	Arteriolar EC	AAK1
SHE	1.02794e-05	0.555303	0.633	0.611	0.376237	Arteriolar EC	SHE
GCH1	1.06501e-05	0.366833	0.316	0.211	0.389805	Arteriolar EC	GCH1
CXCL2	1.25242e-05	0.981532	0.563	0.509	0.458398	Arteriolar EC	CXCL2
GNAI2	1.27969e-05	0.308508	0.879	0.937	0.468378	Arteriolar EC	GNAI2
ADIPOR2	1.37703e-05	0.578172	0.563	0.501	0.504006	Arteriolar EC	ADIPOR2
EGR3	1.38726e-05	0.623261	0.367	0.272	0.507751	Arteriolar EC	EGR3
SMAD6	1.94545e-05	0.39336	0.335	0.222	0.712056	Arteriolar EC	SMAD6
STK38L	2.03789e-05	0.595343	0.54	0.483	0.745888	Arteriolar EC	STK38L
KIAA0355	2.15555e-05	0.515363	0.74	0.791	0.788952	Arteriolar EC	KIAA0355
MYEF2	2.30961e-05	0.414666	0.34	0.228	0.845342	Arteriolar EC	MYEF2
CDH5	2.33378e-05	0.392598	0.772	0.848	0.854187	Arteriolar EC	CDH5
IL32	2.84506e-05	0.421608	0.609	0.543	1	Arteriolar EC	IL32
ITGB5	2.98701e-05	0.340021	0.326	0.214	1	Arteriolar EC	ITGB5
ABR	3.47892e-05	0.526345	0.442	0.339	1	Arteriolar EC	ABR
MYL6	3.65144e-05	0.327274	0.902	0.947	1	Arteriolar EC	MYL6
MAP4K3-DT	3.76068e-05	0.318232	0.381	0.28	1	Arteriolar EC	MAP4K3-DT
FAM135A	4.06776e-05	0.483823	0.321	0.22	1	Arteriolar EC	FAM135A
ELN	4.43661e-05	0.600499	0.433	0.339	1	Arteriolar EC	ELN
IFI44	4.50631e-05	0.494191	0.409	0.307	1	Arteriolar EC	IFI44
HERPUD1	5.12237e-05	0.611008	0.665	0.643	1	Arteriolar EC	HERPUD1
CDK19	5.31364e-05	0.37764	0.34	0.241	1	Arteriolar EC	CDK19
FLNB	5.83708e-05	0.461334	0.786	0.816	1	Arteriolar EC	FLNB
SYNPO	7.67024e-05	0.625807	0.605	0.614	1	Arteriolar EC	SYNPO
EGR1	8.11104e-05	0.835495	0.67	0.626	1	Arteriolar EC	EGR1
SGK1	8.55714e-05	0.585626	0.628	0.612	1	Arteriolar EC	SGK1
LSR	8.56981e-05	0.401572	0.372	0.275	1	Arteriolar EC	LSR
AGPAT1	8.87248e-05	0.39162	0.414	0.333	1	Arteriolar EC	AGPAT1
JUN	8.89364e-05	0.403722	0.921	0.934	1	Arteriolar EC	JUN
CCN1	9.01276e-05	0.715703	0.684	0.672	1	Arteriolar EC	CCN1
CAMK1D	9.38296e-05	0.369306	0.279	0.181	1	Arteriolar EC	CAMK1D
HSPA12B	9.94606e-05	0.540861	0.484	0.42	1	Arteriolar EC	HSPA12B
NR4A1	0.00010002	0.811303	0.553	0.535	1	Arteriolar EC	NR4A1
CCDC88C	0.000101071	0.492897	0.363	0.275	1	Arteriolar EC	CCDC88C
ENPP4	0.000103566	0.405607	0.367	0.272	1	Arteriolar EC	ENPP4
SON	0.000112517	0.418057	0.86	0.911	1	Arteriolar EC	SON
JAM2	0.000114068	0.511077	0.684	0.714	1	Arteriolar EC	JAM2
IFITM1	0.000114486	0.526836	0.46	0.379	1	Arteriolar EC	IFITM1
CDH13	0.000115947	0.487979	0.563	0.503	1	Arteriolar EC	CDH13
IFNAR2	0.000120947	0.494811	0.53	0.499	1	Arteriolar EC	IFNAR2
NR4A2	0.000124361	0.598976	0.442	0.359	1	Arteriolar EC	NR4A2
TUBA4A	0.000126547	0.518228	0.419	0.345	1	Arteriolar EC	TUBA4A
CEBPB	0.000130432	0.524604	0.47	0.385	1	Arteriolar EC	CEBPB
PKIG	0.000137937	0.532224	0.577	0.587	1	Arteriolar EC	PKIG
JUND	0.000140342	0.37835	0.86	0.902	1	Arteriolar EC	JUND
LEPR	0.000142216	0.314294	0.442	0.364	1	Arteriolar EC	LEPR
H3F3A	0.000151792	0.314645	0.912	0.961	1	Arteriolar EC	H3F3A
F11R	0.000156008	0.505197	0.6	0.611	1	Arteriolar EC	F11R
ASS1	0.000156427	0.331001	0.516	0.415	1	Arteriolar EC	ASS1
RGS3	0.000172306	0.421382	0.53	0.509	1	Arteriolar EC	RGS3
JUNB	0.000174712	0.444671	0.884	0.934	1	Arteriolar EC	JUNB
TLN2	0.000180129	0.404775	0.321	0.222	1	Arteriolar EC	TLN2
ITGA3	0.000181805	0.45584	0.442	0.376	1	Arteriolar EC	ITGA3
AOPEP	0.000190251	0.554453	0.47	0.414	1	Arteriolar EC	AOPEP
LRRC8A	0.000190482	0.568479	0.572	0.57	1	Arteriolar EC	LRRC8A
FRYL	0.000191064	0.577711	0.66	0.697	1	Arteriolar EC	FRYL
CFL1	0.000195645	0.329079	0.865	0.911	1	Arteriolar EC	CFL1
SLC12A2	0.000202288	0.545373	0.447	0.37	1	Arteriolar EC	SLC12A2
PALLD	0.000210747	0.832708	0.451	0.405	1	Arteriolar EC	PALLD
C1QB	0.000260286	0.462386	0.07	0.024	1	Arteriolar EC	C1QB
PDGFD	0.000270913	0.30715	0.237	0.152	1	Arteriolar EC	PDGFD
MMP2	0.000275564	0.452654	0.391	0.292	1	Arteriolar EC	MMP2
CCN2	0.000282903	0.390466	0.712	0.699	1	Arteriolar EC	CCN2
SLC48A1	0.000331229	0.35515	0.367	0.286	1	Arteriolar EC	SLC48A1
CASKIN2	0.000332018	0.491231	0.53	0.476	1	Arteriolar EC	CASKIN2
GADD45A	0.000348285	0.608532	0.674	0.709	1	Arteriolar EC	GADD45A
PLEKHF2	0.000358356	0.308998	0.377	0.299	1	Arteriolar EC	PLEKHF2
ELF1	0.000359575	0.455114	0.684	0.753	1	Arteriolar EC	ELF1
ARC	0.000367605	0.313924	0.112	0.053	1	Arteriolar EC	ARC
TP53I11	0.000375224	0.301786	0.326	0.234	1	Arteriolar EC	TP53I11
MIDN	0.000393524	0.607007	0.688	0.731	1	Arteriolar EC	MIDN
CYSTM1	0.000410153	0.545408	0.586	0.603	1	Arteriolar EC	CYSTM1
ARHGEF2	0.000415744	0.533264	0.488	0.443	1	Arteriolar EC	ARHGEF2
MGAT1	0.000450065	0.45597	0.66	0.664	1	Arteriolar EC	MGAT1
ATP8A1	0.000456699	0.324076	0.363	0.273	1	Arteriolar EC	ATP8A1
FLNA	0.000502766	0.532138	0.763	0.805	1	Arteriolar EC	FLNA
EFCAB14	0.00051741	0.512781	0.586	0.612	1	Arteriolar EC	EFCAB14
KCNN3	0.000529016	0.43105	0.353	0.264	1	Arteriolar EC	KCNN3
RASGRF2	0.000570191	0.437534	0.423	0.342	1	Arteriolar EC	RASGRF2
CALM2	0.000582227	0.384756	0.781	0.868	1	Arteriolar EC	CALM2
ABCC4	0.000614069	0.559939	0.349	0.275	1	Arteriolar EC	ABCC4
HIP1	0.000614809	0.529222	0.642	0.661	1	Arteriolar EC	HIP1
MTURN	0.000617698	0.417854	0.405	0.336	1	Arteriolar EC	MTURN
PLPP2	0.000624068	0.334041	0.279	0.195	1	Arteriolar EC	PLPP2
EPSTI1	0.000652881	0.301842	0.237	0.155	1	Arteriolar EC	EPSTI1
CYB561	0.000656555	0.441305	0.386	0.316	1	Arteriolar EC	CYB561
EMP2	0.000660688	0.411497	0.744	0.811	1	Arteriolar EC	EMP2
CALD1	0.000663736	0.394391	0.823	0.885	1	Arteriolar EC	CALD1
SH3BGRL3	0.000678059	0.367428	0.828	0.864	1	Arteriolar EC	SH3BGRL3
RAI2	0.000695415	0.34289	0.293	0.21	1	Arteriolar EC	RAI2
TOR4A	0.00073409	0.304281	0.219	0.141	1	Arteriolar EC	TOR4A
RPS6KA5	0.000767156	0.384761	0.312	0.227	1	Arteriolar EC	RPS6KA5
MAP7D1	0.000782651	0.336303	0.544	0.507	1	Arteriolar EC	MAP7D1
CALU	0.000926791	0.557273	0.628	0.722	1	Arteriolar EC	CALU
PHACTR4	0.000942246	0.458083	0.553	0.579	1	Arteriolar EC	PHACTR4
PPP1R9A	0.000943375	0.308839	0.186	0.116	1	Arteriolar EC	PPP1R9A
ARL6IP5	0.000957148	0.402037	0.702	0.769	1	Arteriolar EC	ARL6IP5
THBD	0.000970707	0.425631	0.716	0.731	1	Arteriolar EC	THBD
RFTN1	0.000977853	0.613231	0.493	0.457	1	Arteriolar EC	RFTN1
GNPTAB	0.00101259	0.370231	0.437	0.372	1	Arteriolar EC	GNPTAB
UQCRQ	0.00103671	0.479555	0.633	0.691	1	Arteriolar EC	UQCRQ
IRF9	0.00105523	0.52655	0.512	0.486	1	Arteriolar EC	IRF9
GNAQ	0.00114553	0.452034	0.698	0.743	1	Arteriolar EC	GNAQ
USHBP1	0.00119309	0.411654	0.363	0.283	1	Arteriolar EC	USHBP1
LIMCH1	0.00125684	0.524735	0.47	0.422	1	Arteriolar EC	LIMCH1
TPM2	0.0012845	0.431997	0.358	0.284	1	Arteriolar EC	TPM2
EFEMP2	0.00129194	0.313811	0.298	0.224	1	Arteriolar EC	EFEMP2
NUAK1	0.00129877	0.371691	0.744	0.764	1	Arteriolar EC	NUAK1
PLEKHG2	0.00131064	0.575409	0.34	0.272	1	Arteriolar EC	PLEKHG2
APOL3	0.0013542	0.476875	0.54	0.522	1	Arteriolar EC	APOL3
EMP1	0.00139446	0.306453	0.828	0.911	1	Arteriolar EC	EMP1
STAT1	0.0016897	0.438262	0.484	0.461	1	Arteriolar EC	STAT1
SERPINB6	0.00171916	0.3856	0.684	0.777	1	Arteriolar EC	SERPINB6
ADRB2	0.00175403	0.37516	0.34	0.266	1	Arteriolar EC	ADRB2
SPTAN1	0.0017993	0.399302	0.749	0.822	1	Arteriolar EC	SPTAN1
TUBA1A	0.00185706	0.64968	0.591	0.63	1	Arteriolar EC	TUBA1A
CD55	0.00185747	0.686615	0.609	0.671	1	Arteriolar EC	CD55
TSPO	0.00187295	0.337359	0.744	0.828	1	Arteriolar EC	TSPO
GAS2L1	0.00190029	0.35949	0.358	0.299	1	Arteriolar EC	GAS2L1
GATA2-AS1	0.00195602	0.338527	0.4	0.334	1	Arteriolar EC	GATA2-AS1
OAS2	0.00201804	0.38851	0.274	0.201	1	Arteriolar EC	OAS2
TTLL3	0.0023721	0.345967	0.307	0.233	1	Arteriolar EC	TTLL3
NFIX	0.00242324	0.384435	0.377	0.317	1	Arteriolar EC	NFIX
NUDT14	0.00248405	0.455427	0.479	0.462	1	Arteriolar EC	NUDT14
LIMS2	0.00249961	0.442369	0.642	0.667	1	Arteriolar EC	LIMS2
SLFN5	0.00253866	0.536578	0.614	0.624	1	Arteriolar EC	SLFN5
NRDE2	0.00260769	0.403235	0.302	0.228	1	Arteriolar EC	NRDE2
ZBTB38	0.00310369	0.501982	0.633	0.666	1	Arteriolar EC	ZBTB38
PSAP	0.00319097	0.331001	0.781	0.858	1	Arteriolar EC	PSAP
PLEC	0.00330317	0.480161	0.688	0.737	1	Arteriolar EC	PLEC
TMEM63A	0.00337006	0.390109	0.214	0.151	1	Arteriolar EC	TMEM63A
PLD1	0.00343373	0.328945	0.242	0.172	1	Arteriolar EC	PLD1
MSI2	0.00402166	0.50696	0.367	0.307	1	Arteriolar EC	MSI2
ID1	0.00402331	0.587908	0.74	0.786	1	Arteriolar EC	ID1
GPR183	0.00408734	0.303342	0.07	0.031	1	Arteriolar EC	GPR183
TINAGL1	0.00410712	0.475445	0.726	0.752	1	Arteriolar EC	TINAGL1
S100A11	0.00415986	0.380042	0.805	0.87	1	Arteriolar EC	S100A11
SMARCA2	0.00435257	0.574476	0.637	0.664	1	Arteriolar EC	SMARCA2
ACVRL1	0.0043616	0.447698	0.647	0.697	1	Arteriolar EC	ACVRL1
CAV2	0.00452775	0.346496	0.712	0.793	1	Arteriolar EC	CAV2
POMP	0.00467909	0.425806	0.679	0.77	1	Arteriolar EC	POMP
WNK1	0.00471073	0.368284	0.777	0.843	1	Arteriolar EC	WNK1
MOB2	0.00490424	0.365383	0.563	0.572	1	Arteriolar EC	MOB2
C8orf33	0.00497653	0.43484	0.47	0.474	1	Arteriolar EC	C8orf33
ARHGAP17	0.00507268	0.501069	0.498	0.479	1	Arteriolar EC	ARHGAP17
MAPK3	0.00552301	0.388231	0.609	0.655	1	Arteriolar EC	MAPK3
CD320	0.00552927	0.363409	0.642	0.665	1	Arteriolar EC	CD320
KIF26A	0.00555719	0.396362	0.321	0.259	1	Arteriolar EC	KIF26A
GSTO1	0.00590612	0.433445	0.651	0.691	1	Arteriolar EC	GSTO1
TCN2	0.00640463	0.554617	0.549	0.557	1	Arteriolar EC	TCN2
NDUFC2	0.00644135	0.541375	0.656	0.736	1	Arteriolar EC	NDUFC2
IL17RA	0.00686523	0.340696	0.353	0.298	1	Arteriolar EC	IL17RA
TMTC1	0.00733947	0.516163	0.605	0.583	1	Arteriolar EC	TMTC1
PLCB4	0.00751239	0.630196	0.516	0.518	1	Arteriolar EC	PLCB4
FDPS	0.00801316	0.339741	0.637	0.726	1	Arteriolar EC	FDPS
LSM7	0.00874543	0.495273	0.558	0.635	1	Arteriolar EC	LSM7
OAS3	0.00975826	0.367954	0.251	0.195	1	Arteriolar EC	OAS3
MYCT1	0.00979181	0.409592	0.637	0.711	1	Arteriolar EC	MYCT1
H19	1.14521e-164	2.45754	0.775	0.119	4.19158e-160	Capillary EC	H19
BTNL91	4.79729e-145	2.03645	0.79	0.131	1.75586e-140	Capillary EC	BTNL9
CD300LG	2.20109e-121	1.02545	0.505	0.034	8.05623e-117	Capillary EC	CD300LG
RGCC	1.14967e-100	1.86488	0.775	0.273	4.20792e-96	Capillary EC	RGCC
RBP7	1.13658e-89	1.9239	0.818	0.432	4.16e-85	Capillary EC	RBP7
CA4	2.84056e-85	0.964891	0.328	0.012	1.03967e-80	Capillary EC	CA4
FABP4	1.33691e-75	2.02927	0.93	0.659	4.89322e-71	Capillary EC	FABP4
FCN3	4.88661e-70	0.74143	0.382	0.046	1.78855e-65	Capillary EC	FCN3
CPM	4.99383e-70	0.69598	0.455	0.08	1.82779e-65	Capillary EC	CPM
GPIHBP1	1.50081e-69	1.23632	0.608	0.185	5.4931e-65	Capillary EC	GPIHBP1
ADGRF51	8.40785e-69	0.994089	0.863	0.47	3.07736e-64	Capillary EC	ADGRF5
TCF15	3.63868e-68	0.763422	0.568	0.161	1.33179e-63	Capillary EC	TCF15
EFNB1	1.21029e-67	1.03631	0.682	0.256	4.42978e-63	Capillary EC	EFNB1
NOTCH41	1.66234e-66	0.933195	0.828	0.404	6.08434e-62	Capillary EC	NOTCH4
RGS5	4.99437e-66	2.19382	0.378	0.056	1.82799e-61	Capillary EC	RGS5
FMO2	8.00052e-65	0.83704	0.378	0.054	2.92827e-60	Capillary EC	FMO2
CXCL121	1.21703e-64	1.28405	0.848	0.408	4.45446e-60	Capillary EC	CXCL12
CD36	3.34169e-64	1.53102	0.635	0.222	1.22309e-59	Capillary EC	CD36
MGLL	4.13245e-64	1.10539	0.932	0.748	1.51252e-59	Capillary EC	MGLL
TPM1	7.38075e-63	1.15656	0.865	0.607	2.70143e-58	Capillary EC	TPM1
PKP1	1.2649e-62	0.514398	0.275	0.018	4.62966e-58	Capillary EC	PKP1
COL15A1	1.88956e-59	1.02629	0.882	0.44	6.91597e-55	Capillary EC	COL15A1
FILIP11	4.06897e-59	0.849756	0.735	0.321	1.48928e-54	Capillary EC	FILIP1
TIMP4	1.43018e-58	0.854624	0.448	0.103	5.23459e-54	Capillary EC	TIMP4
TIMP31	1.34816e-57	1.13894	0.973	0.829	4.93439e-53	Capillary EC	TIMP3
ITGA1	8.17267e-56	1.10666	0.818	0.472	2.99128e-51	Capillary EC	ITGA1
FADS3	1.57955e-55	0.968004	0.775	0.429	5.78132e-51	Capillary EC	FADS3
VSIR	3.20922e-55	0.815804	0.795	0.442	1.1746e-50	Capillary EC	VSIR
BST21	9.73134e-55	0.964688	0.83	0.48	3.56177e-50	Capillary EC	BST2
MCF2L	2.81551e-49	0.886859	0.782	0.385	1.0305e-44	Capillary EC	MCF2L
PPARG	5.17985e-49	0.688131	0.637	0.276	1.89588e-44	Capillary EC	PPARG
SCNN1B	1.12252e-48	0.680197	0.49	0.143	4.10852e-44	Capillary EC	SCNN1B
TBX31	1.60706e-48	0.511689	0.48	0.138	5.88201e-44	Capillary EC	TBX3
TSPAN13	1.76905e-48	0.613647	0.65	0.29	6.47491e-44	Capillary EC	TSPAN13
SLC14A1	2.93922e-47	0.422866	0.298	0.045	1.07579e-42	Capillary EC	SLC14A1
GYPC	5.81537e-47	0.667472	0.752	0.421	2.12848e-42	Capillary EC	GYPC
CLIC51	7.23397e-46	0.45372	0.35	0.069	2.6477e-41	Capillary EC	CLIC5
IGFBP31	9.78165e-46	0.449005	0.657	0.239	3.58018e-41	Capillary EC	IGFBP3
COX4I2	1.86004e-45	0.38209	0.212	0.017	6.80792e-41	Capillary EC	COX4I2
FABP5	4.23766e-45	1.17768	0.9	0.764	1.55103e-40	Capillary EC	FABP5
SGK11	5.29448e-45	1.01788	0.823	0.55	1.93783e-40	Capillary EC	SGK1
ITIH5	7.76987e-45	0.619728	0.498	0.158	2.84385e-40	Capillary EC	ITIH5
GSN1	8.86669e-45	0.799328	0.975	0.929	3.2453e-40	Capillary EC	GSN
A2M1	2.5097e-44	0.812753	0.973	0.77	9.18574e-40	Capillary EC	A2M
RFLNB	1.46318e-43	0.660242	0.627	0.284	5.35539e-39	Capillary EC	RFLNB
MLEC	2.08909e-43	0.816036	0.677	0.385	7.64627e-39	Capillary EC	MLEC
FAM13C	4.13633e-43	0.520071	0.495	0.164	1.51394e-38	Capillary EC	FAM13C
KCNB1	2.02552e-42	0.5474	0.35	0.079	7.41362e-38	Capillary EC	KCNB1
C1orf54	8.91029e-42	0.66275	0.598	0.282	3.26126e-37	Capillary EC	C1orf54
IGF2	4.19656e-41	0.521949	0.445	0.144	1.53598e-36	Capillary EC	IGF2
LPL	4.62628e-41	0.528191	0.198	0.017	1.69326e-36	Capillary EC	LPL
KCNJ8	1.0923e-40	0.305486	0.215	0.023	3.99794e-36	Capillary EC	KCNJ8
NDUFA4L2	3.56372e-39	1.05279	0.288	0.058	1.30436e-34	Capillary EC	NDUFA4L2
SPARC	6.66173e-38	0.728157	0.943	0.795	2.43826e-33	Capillary EC	SPARC
NOTCH3	1.00941e-36	0.468745	0.24	0.04	3.69454e-32	Capillary EC	NOTCH3
SOX171	8.27336e-36	0.569519	0.738	0.381	3.02813e-31	Capillary EC	SOX17
PLAU	2.10205e-35	0.320074	0.302	0.069	7.69372e-31	Capillary EC	PLAU
STEAP4	9.23082e-35	1.44578	0.285	0.068	3.37857e-30	Capillary EC	STEAP4
F8	2.21048e-34	0.687178	0.642	0.314	8.09057e-30	Capillary EC	F8
LNX1	3.45075e-34	0.432426	0.43	0.146	1.26301e-29	Capillary EC	LNX1
TM4SF18	1.20348e-33	0.685105	0.74	0.472	4.40484e-29	Capillary EC	TM4SF18
NES1	5.74381e-33	0.634514	0.782	0.514	2.10229e-28	Capillary EC	NES
HLA-C1	6.23284e-33	0.630683	0.978	0.951	2.28128e-28	Capillary EC	HLA-C
MYO1B	1.51851e-32	0.546915	0.492	0.218	5.5579e-28	Capillary EC	MYO1B
CA2	1.53852e-32	0.335132	0.275	0.061	5.63112e-28	Capillary EC	CA2
SYNPO2	2.29746e-32	0.435526	0.265	0.058	8.40892e-28	Capillary EC	SYNPO2
MSX11	1.24014e-31	0.467713	0.56	0.253	4.53904e-27	Capillary EC	MSX1
PRDM1	3.84794e-30	0.376419	0.388	0.131	1.40839e-25	Capillary EC	PRDM1
AIF1L1	8.20791e-30	0.449255	0.67	0.372	3.00418e-25	Capillary EC	AIF1L
PREX11	2.97926e-29	0.42688	0.505	0.23	1.09044e-24	Capillary EC	PREX1
LMOD1	3.95345e-29	0.340553	0.222	0.044	1.447e-24	Capillary EC	LMOD1
AOC3	4.62949e-29	0.391373	0.537	0.231	1.69444e-24	Capillary EC	AOC3
ATOH8	4.93868e-29	0.529901	0.43	0.172	1.80761e-24	Capillary EC	ATOH8
CX3CL11	6.68183e-29	0.417554	0.635	0.333	2.44561e-24	Capillary EC	CX3CL1
PIK3R31	7.00187e-29	0.687078	0.89	0.64	2.56275e-24	Capillary EC	PIK3R3
RASGRF21	8.4238e-29	0.369028	0.578	0.283	3.0832e-24	Capillary EC	RASGRF2
B2M1	1.22475e-28	0.389873	1	0.997	4.48271e-24	Capillary EC	B2M
SMTN	2.2657e-28	0.447591	0.623	0.344	8.2927e-24	Capillary EC	SMTN
KCNE4	2.92611e-28	0.456574	0.23	0.049	1.07099e-23	Capillary EC	KCNE4
MT1A	4.90626e-28	0.457179	0.322	0.1	1.79574e-23	Capillary EC	MT1A
PDGFB	1.22525e-27	0.698468	0.745	0.459	4.48453e-23	Capillary EC	PDGFB
BTG1	1.47753e-27	0.669197	0.935	0.886	5.40792e-23	Capillary EC	BTG1
NEURL1B	2.65988e-27	0.400511	0.6	0.31	9.73542e-23	Capillary EC	NEURL1B
HLA-B1	2.98865e-27	0.384525	0.985	0.984	1.09388e-22	Capillary EC	HLA-B
PRRX1	4.20546e-27	0.396459	0.278	0.076	1.53924e-22	Capillary EC	PRRX1
EDNRB	5.09985e-27	0.572367	0.583	0.32	1.8666e-22	Capillary EC	EDNRB
TCIM	6.31302e-27	0.750027	0.757	0.479	2.31063e-22	Capillary EC	TCIM
KDR	6.31387e-27	0.61323	0.775	0.524	2.31094e-22	Capillary EC	KDR
C11orf96	8.17978e-27	1.28175	0.68	0.459	2.99388e-22	Capillary EC	C11orf96
SIPA1L21	1.32003e-26	0.305915	0.355	0.121	4.83142e-22	Capillary EC	SIPA1L2
SNAI1	2.26538e-26	0.607852	0.63	0.375	8.29152e-22	Capillary EC	SNAI1
ASS11	2.99404e-26	0.61418	0.615	0.37	1.09585e-21	Capillary EC	ASS1
CYP4B1	5.80943e-26	0.37762	0.255	0.066	2.12631e-21	Capillary EC	CYP4B1
FRMD4A	8.23267e-26	0.635998	0.71	0.451	3.01324e-21	Capillary EC	FRMD4A
HECW2	9.31257e-26	0.335887	0.39	0.148	3.40849e-21	Capillary EC	HECW2
RNF152	7.55042e-25	0.479084	0.462	0.221	2.76353e-20	Capillary EC	RNF152
CDKN1C	1.15189e-24	0.914679	0.627	0.395	4.21602e-20	Capillary EC	CDKN1C
ETS1	1.7302e-24	0.568717	0.895	0.754	6.3327e-20	Capillary EC	ETS1
APOE	2.15614e-24	1.05736	0.222	0.054	7.89168e-20	Capillary EC	APOE
TNK2	2.9498e-24	0.315225	0.368	0.14	1.07966e-19	Capillary EC	TNK2
HIC1	6.60108e-24	0.46266	0.562	0.32	2.41606e-19	Capillary EC	HIC1
HLA-A1	1.16707e-23	0.402991	0.983	0.975	4.2716e-19	Capillary EC	HLA-A
HSPA1B	2.1161e-23	0.887758	0.838	0.645	7.74515e-19	Capillary EC	HSPA1B
TMEM88	2.87947e-23	0.625701	0.755	0.535	1.05392e-18	Capillary EC	TMEM88
GPRC5B	6.12382e-23	0.453713	0.603	0.354	2.24138e-18	Capillary EC	GPRC5B
RHBDF2	7.0245e-23	0.437698	0.4	0.176	2.57104e-18	Capillary EC	RHBDF2
PLCB1	8.289e-23	0.529674	0.75	0.526	3.03386e-18	Capillary EC	PLCB1
NRP1	1.39946e-22	0.633338	0.882	0.688	5.12215e-18	Capillary EC	NRP1
MT1M	2.45994e-22	0.794368	0.522	0.298	9.00363e-18	Capillary EC	MT1M
CAV11	2.98376e-22	0.514722	0.975	0.954	1.09209e-17	Capillary EC	CAV1
B3GNT5	3.33903e-22	0.303659	0.51	0.253	1.22212e-17	Capillary EC	B3GNT5
PDGFRB	3.58692e-22	0.533521	0.248	0.077	1.31285e-17	Capillary EC	PDGFRB
TNFRSF4	5.39306e-22	0.354813	0.338	0.127	1.97392e-17	Capillary EC	TNFRSF4
SORBS21	6.17715e-22	0.505763	0.6	0.331	2.2609e-17	Capillary EC	SORBS2
CD34	1.52349e-21	0.49797	0.94	0.799	5.57613e-17	Capillary EC	CD34
ZFP36L1	3.12913e-21	0.554347	0.902	0.83	1.14529e-16	Capillary EC	ZFP36L1
COL4A1	3.64962e-21	0.921383	0.922	0.761	1.3358e-16	Capillary EC	COL4A1
CLDN51	4.60398e-21	0.453963	0.958	0.78	1.6851e-16	Capillary EC	CLDN5
SLC9A3R21	6.79042e-21	0.58306	0.82	0.732	2.48536e-16	Capillary EC	SLC9A3R2
IGFBP5	8.15188e-21	1.42546	0.312	0.124	2.98367e-16	Capillary EC	IGFBP5
SPARCL1	1.43165e-20	0.458601	1	0.929	5.23997e-16	Capillary EC	SPARCL1
RDX1	2.81402e-20	0.416718	0.89	0.854	1.02996e-15	Capillary EC	RDX
NDRG2	5.10329e-20	0.404797	0.435	0.227	1.86785e-15	Capillary EC	NDRG2
UACA1	7.4339e-20	0.521407	0.858	0.739	2.72088e-15	Capillary EC	UACA
ESAM1	7.57109e-20	0.413422	0.89	0.769	2.77109e-15	Capillary EC	ESAM
APOD	8.88837e-20	0.912548	0.505	0.275	3.25323e-15	Capillary EC	APOD
VWA1	2.35634e-19	0.567931	0.797	0.603	8.62443e-15	Capillary EC	VWA1
ADGRL4	3.78893e-19	0.469605	0.948	0.822	1.38679e-14	Capillary EC	ADGRL4
SLC12A21	4.32074e-19	0.363122	0.562	0.324	1.58143e-14	Capillary EC	SLC12A2
ADIPOR21	4.55872e-19	0.378429	0.667	0.459	1.66854e-14	Capillary EC	ADIPOR2
KIAA1217	8.59058e-19	0.390703	0.588	0.347	3.14424e-14	Capillary EC	KIAA1217
SPRY1	1.07243e-18	0.615626	0.93	0.769	3.9252e-14	Capillary EC	SPRY1
LCN10	1.55187e-18	0.498332	0.468	0.239	5.67998e-14	Capillary EC	LCN10
TMEM204	1.78708e-18	0.572716	0.688	0.53	6.5409e-14	Capillary EC	TMEM204
CRISPLD2	2.9123e-18	0.389403	0.238	0.082	1.06593e-13	Capillary EC	CRISPLD2
MUSTN1	3.01189e-18	0.323559	0.162	0.037	1.10238e-13	Capillary EC	MUSTN1
SERPINH1	3.02142e-18	0.394832	0.83	0.728	1.10587e-13	Capillary EC	SERPINH1
ANKRD10	7.59664e-18	0.356189	0.713	0.519	2.78045e-13	Capillary EC	ANKRD10
RAPGEF2	1.28459e-17	0.435893	0.68	0.483	4.70171e-13	Capillary EC	RAPGEF2
KITLG	1.31936e-17	0.344967	0.522	0.29	4.829e-13	Capillary EC	KITLG
GPX3	1.4035e-17	0.522596	0.547	0.332	5.13696e-13	Capillary EC	GPX3
DYRK3	1.60607e-17	0.312803	0.552	0.316	5.87837e-13	Capillary EC	DYRK3
XAF11	5.3378e-17	0.348043	0.73	0.498	1.95369e-12	Capillary EC	XAF1
ADM	5.47918e-17	0.658106	0.613	0.411	2.00544e-12	Capillary EC	ADM
FLT1	7.39012e-17	0.506923	0.905	0.781	2.70486e-12	Capillary EC	FLT1
MYL91	8.6396e-17	0.71345	0.728	0.565	3.16218e-12	Capillary EC	MYL9
LCN61	9.72153e-17	0.700262	0.662	0.449	3.55818e-12	Capillary EC	LCN6
LPAR6	9.94081e-17	0.436859	0.77	0.561	3.63844e-12	Capillary EC	LPAR6
INTS6	1.09205e-16	0.541414	0.705	0.544	3.99701e-12	Capillary EC	INTS6
SEC14L11	1.16116e-16	0.531484	0.93	0.832	4.24998e-12	Capillary EC	SEC14L1
IGFBP6	1.74677e-16	0.770025	0.392	0.207	6.39334e-12	Capillary EC	IGFBP6
ZBTB16	2.05671e-16	0.551499	0.777	0.632	7.52775e-12	Capillary EC	ZBTB16
GNG11	2.81362e-16	0.378882	0.948	0.901	1.02981e-11	Capillary EC	GNG11
CIRBP	2.84611e-16	0.423011	0.828	0.768	1.04171e-11	Capillary EC	CIRBP
RRAD	2.989e-16	0.365426	0.328	0.149	1.094e-11	Capillary EC	RRAD
ADGRG1	3.61338e-16	0.326887	0.797	0.62	1.32253e-11	Capillary EC	ADGRG1
ITPKB	3.74019e-16	0.328031	0.502	0.296	1.36895e-11	Capillary EC	ITPKB
APOLD1	4.64768e-16	0.553121	0.853	0.734	1.7011e-11	Capillary EC	APOLD1
H3F3B1	8.43278e-16	0.326297	0.973	0.966	3.08648e-11	Capillary EC	H3F3B
DLL41	8.79809e-16	0.387317	0.482	0.284	3.22019e-11	Capillary EC	DLL4
IFI271	9.13821e-16	0.43849	0.943	0.86	3.34468e-11	Capillary EC	IFI27
PGF	1.06806e-15	0.364487	0.58	0.362	3.90922e-11	Capillary EC	PGF
HBEGF1	1.1084e-15	0.550928	0.685	0.496	4.05686e-11	Capillary EC	HBEGF
COL4A2	1.20149e-15	0.559386	0.907	0.779	4.39757e-11	Capillary EC	COL4A2
PXDN	2.47276e-15	0.391177	0.693	0.455	9.05054e-11	Capillary EC	PXDN
ITM2A	3.21596e-15	0.39375	0.777	0.642	1.17707e-10	Capillary EC	ITM2A
JUND1	3.34414e-15	0.37425	0.927	0.887	1.22399e-10	Capillary EC	JUND
CTSH	4.78564e-15	0.316611	0.685	0.462	1.75159e-10	Capillary EC	CTSH
PDK4	6.46346e-15	0.518667	0.772	0.626	2.36569e-10	Capillary EC	PDK4
IRF1	1.02852e-14	0.526257	0.815	0.738	3.76448e-10	Capillary EC	IRF1
LAP31	1.17469e-14	0.388211	0.845	0.701	4.29947e-10	Capillary EC	LAP3
MEF2C	1.93148e-14	0.369493	0.9	0.795	7.06943e-10	Capillary EC	MEF2C
PHLDA1	2.06007e-14	0.362609	0.545	0.357	7.54006e-10	Capillary EC	PHLDA1
PHLDA3	3.1803e-14	0.368672	0.368	0.194	1.16402e-09	Capillary EC	PHLDA3
PRMT1	3.37539e-14	0.322902	0.755	0.637	1.23543e-09	Capillary EC	PRMT1
NAV1	4.16385e-14	0.408144	0.7	0.493	1.52401e-09	Capillary EC	NAV1
RAPGEF3	5.27848e-14	0.330933	0.73	0.537	1.93198e-09	Capillary EC	RAPGEF3
IFRD1	5.50823e-14	0.407805	0.682	0.533	2.01607e-09	Capillary EC	IFRD1
HSPA1A	1.45134e-13	0.608217	0.843	0.724	5.31204e-09	Capillary EC	HSPA1A
FBXO31	1.47147e-13	0.310527	0.485	0.284	5.38574e-09	Capillary EC	FBXO31
MAP1LC3B	1.89419e-13	0.47311	0.84	0.789	6.93293e-09	Capillary EC	MAP1LC3B
RASAL2	2.55054e-13	0.310986	0.757	0.584	9.33525e-09	Capillary EC	RASAL2
LMCD1	2.62374e-13	0.342233	0.733	0.558	9.60314e-09	Capillary EC	LMCD1
SLC6A6	2.90017e-13	0.464481	0.458	0.271	1.06149e-08	Capillary EC	SLC6A6
HLA-F	5.18325e-13	0.338427	0.73	0.554	1.89712e-08	Capillary EC	HLA-F
F2RL3	5.84733e-13	0.379794	0.372	0.2	2.14018e-08	Capillary EC	F2RL3
PPP1R15A	5.88097e-13	0.539608	0.82	0.758	2.15249e-08	Capillary EC	PPP1R15A
MT1E	7.00039e-13	0.441918	0.555	0.373	2.56221e-08	Capillary EC	MT1E
ITGA6	7.33589e-13	0.505986	0.91	0.802	2.68501e-08	Capillary EC	ITGA6
TINAGL11	8.60485e-13	0.434146	0.8	0.733	3.14946e-08	Capillary EC	TINAGL1
GADD45B	8.95143e-13	0.648538	0.86	0.816	3.27631e-08	Capillary EC	GADD45B
ARHGAP18	9.93253e-13	0.43067	0.6	0.413	3.6354e-08	Capillary EC	ARHGAP18
RHOC1	1.08176e-12	0.370024	0.845	0.801	3.95936e-08	Capillary EC	RHOC
EMP21	1.12141e-12	0.390408	0.86	0.785	4.10448e-08	Capillary EC	EMP2
KCNQ1OT1	1.39859e-12	0.557179	0.53	0.335	5.11896e-08	Capillary EC	KCNQ1OT1
PLIN2	1.5189e-12	0.863565	0.705	0.579	5.55932e-08	Capillary EC	PLIN2
IL321	1.97589e-12	0.334058	0.713	0.501	7.23195e-08	Capillary EC	IL32
EPHX1	2.28516e-12	0.361752	0.652	0.513	8.3639e-08	Capillary EC	EPHX1
IVNS1ABP	3.08397e-12	0.650651	0.642	0.469	1.12877e-07	Capillary EC	IVNS1ABP
NR4A11	3.84934e-12	0.58753	0.655	0.501	1.4089e-07	Capillary EC	NR4A1
LUZP1	7.61675e-12	0.367203	0.85	0.721	2.78781e-07	Capillary EC	LUZP1
MIDN1	1.42682e-11	0.337659	0.795	0.704	5.22232e-07	Capillary EC	MIDN
PLPP3	1.54893e-11	0.401454	0.772	0.631	5.66924e-07	Capillary EC	PLPP3
GPR146	1.75442e-11	0.328957	0.608	0.446	6.42134e-07	Capillary EC	GPR146
PCDH17	1.76571e-11	0.39207	0.637	0.451	6.46269e-07	Capillary EC	PCDH17
2023-06-01	2.21235e-11	0.494919	0.938	0.931	8.09742e-07	Capillary EC	JUN
COL6A2	3.06962e-11	0.328314	0.388	0.216	1.12351e-06	Capillary EC	COL6A2
EFCAB141	3.25499e-11	0.300815	0.72	0.575	1.19136e-06	Capillary EC	EFCAB14
RBM22	6.90414e-11	0.323639	0.682	0.52	2.52698e-06	Capillary EC	RBM22
DNAJB1	9.56619e-11	0.391897	0.828	0.679	3.50132e-06	Capillary EC	DNAJB1
LRRC8A1	9.80128e-11	0.313499	0.69	0.534	3.58737e-06	Capillary EC	LRRC8A
NEDD9	9.99406e-11	0.354087	0.922	0.836	3.65792e-06	Capillary EC	NEDD9
SERTAD1	1.26074e-10	0.362841	0.733	0.612	4.61443e-06	Capillary EC	SERTAD1
SNHG7	1.50463e-10	0.391749	0.885	0.843	5.5071e-06	Capillary EC	SNHG7
ENPP21	2.3276e-10	0.508859	0.442	0.283	8.51927e-06	Capillary EC	ENPP2
ARHGAP29	4.18123e-10	0.373362	0.932	0.895	1.53037e-05	Capillary EC	ARHGAP29
DHRS31	4.48886e-10	0.300006	0.525	0.368	1.64297e-05	Capillary EC	DHRS3
CALCOCO2	6.80393e-10	0.357652	0.815	0.719	2.49031e-05	Capillary EC	CALCOCO2
ARRDC2	9.40201e-10	0.321221	0.575	0.42	3.44123e-05	Capillary EC	ARRDC2
TXNIP1	1.34215e-09	0.423681	0.925	0.88	4.91239e-05	Capillary EC	TXNIP
JUNB1	1.80987e-09	0.411807	0.93	0.927	6.6243e-05	Capillary EC	JUNB
RNF19A	2.37761e-09	0.30971	0.75	0.612	8.70229e-05	Capillary EC	RNF19A
GALNT18	2.442e-09	0.316155	0.63	0.463	8.93795e-05	Capillary EC	GALNT18
HIF3A	3.011e-09	0.318843	0.588	0.405	0.000110206	Capillary EC	HIF3A
YWHAH	3.06424e-09	0.308246	0.797	0.694	0.000112154	Capillary EC	YWHAH
ARHGEF7	3.87704e-09	0.372741	0.59	0.431	0.000141904	Capillary EC	ARHGEF7
SOX181	4.20215e-09	0.413571	0.828	0.722	0.000153803	Capillary EC	SOX18
ASXL1	7.94911e-09	0.413333	0.74	0.676	0.000290946	Capillary EC	ASXL1
FUS	8.78039e-09	0.321827	0.892	0.844	0.000321371	Capillary EC	FUS
EHD4	1.43024e-08	0.30704	0.82	0.714	0.000523482	Capillary EC	EHD4
EPS8	1.52536e-08	0.386364	0.74	0.659	0.000558297	Capillary EC	EPS8
ID2	1.90926e-08	0.507332	0.66	0.552	0.000698808	Capillary EC	ID2
INHBB	2.12326e-08	0.377096	0.613	0.437	0.000777133	Capillary EC	INHBB
ARHGEF15	2.26716e-08	0.319741	0.655	0.518	0.000829803	Capillary EC	ARHGEF15
LDLR	2.66054e-08	0.318399	0.68	0.544	0.000973784	Capillary EC	LDLR
TPM21	1.35026e-07	0.655124	0.382	0.266	0.00494208	Capillary EC	TPM2
ABLIM3	1.56769e-07	0.370983	0.573	0.442	0.00573791	Capillary EC	ABLIM3
CEBPD	1.57544e-07	0.35033	0.902	0.878	0.00576626	Capillary EC	CEBPD
H1FX	1.87611e-07	0.324576	0.795	0.742	0.00686676	Capillary EC	H1FX
CDH51	2.42779e-07	0.331951	0.927	0.811	0.00888595	Capillary EC	CDH5
RPS26	2.57828e-07	0.309085	0.953	0.937	0.00943675	Capillary EC	RPS26
IER21	4.67562e-07	0.354905	0.863	0.857	0.0171133	Capillary EC	IER2
PLK2	6.84824e-07	0.308172	0.78	0.622	0.0250652	Capillary EC	PLK2
MT1X	9.68599e-07	0.337427	0.595	0.484	0.0354517	Capillary EC	MT1X
TAGLN1	2.74617e-06	0.755441	0.693	0.595	0.100513	Capillary EC	TAGLN
SLC2A3	4.23467e-06	0.310836	0.922	0.842	0.154993	Capillary EC	SLC2A3
ACTA2	2.07016e-05	0.614507	0.185	0.108	0.757699	Capillary EC	ACTA2
CD3201	5.29981e-05	0.312304	0.723	0.643	1	Capillary EC	CD320
MCAM	7.66256e-05	0.308633	0.797	0.683	1	Capillary EC	MCAM
THBD1	9.65064e-05	0.382547	0.755	0.721	1	Capillary EC	THBD
SOCS3	0.000172323	0.346141	0.885	0.863	1	Capillary EC	SOCS3
ACKR1	4.70723e-215	2.81257	0.965	0.336	1.72289e-210	Venous EC	ACKR1
PLVAP	8.55466e-141	1.56616	0.963	0.589	3.13109e-136	Venous EC	PLVAP
AQP1	1.79712e-124	1.44718	0.985	0.717	6.57765e-120	Venous EC	AQP1
ZNF385D	1.3555e-123	1.34517	0.837	0.404	4.96128e-119	Venous EC	ZNF385D
CCL14	2.04833e-120	1.55796	0.963	0.637	7.49711e-116	Venous EC	CCL14
SELP	1.15266e-119	1.11498	0.645	0.116	4.21886e-115	Venous EC	SELP
RAMP3	1.71892e-104	1.22423	0.909	0.539	6.29142e-100	Venous EC	RAMP3
VCAN	3.12989e-95	1.41641	0.706	0.222	1.14557e-90	Venous EC	VCAN
TLL1	1.62505e-82	0.732133	0.573	0.138	5.94785e-78	Venous EC	TLL1
SELE	1.89193e-79	2.15849	0.64	0.233	6.92467e-75	Venous EC	SELE
VCAM1	1.11492e-77	1.27792	0.669	0.249	4.08071e-73	Venous EC	VCAM1
EPB41L3	1.95878e-77	1.0643	0.728	0.32	7.16933e-73	Venous EC	EPB41L3
CD74	2.69354e-77	1.15361	0.971	0.778	9.85862e-73	Venous EC	CD74
NOSTRIN	2.19039e-74	0.887809	0.806	0.417	8.01704e-70	Venous EC	NOSTRIN
TGFBR3	2.118e-72	0.963096	0.812	0.468	7.75208e-68	Venous EC	TGFBR3
RASA4	4.58421e-71	0.857444	0.527	0.143	1.67787e-66	Venous EC	RASA4
HLA-DRB1	1.08939e-68	1.02434	0.945	0.764	3.98728e-64	Venous EC	HLA-DRB1
MLPH	3.88393e-68	0.595216	0.413	0.069	1.42156e-63	Venous EC	MLPH
HLA-DRA	2.97772e-67	1.13054	0.895	0.608	1.08988e-62	Venous EC	HLA-DRA
RAB3C	1.18984e-66	0.58615	0.449	0.097	4.35495e-62	Venous EC	RAB3C
LRRC1	9.19878e-64	0.766333	0.674	0.301	3.36685e-59	Venous EC	LRRC1
DOCK11	1.39905e-63	0.570402	0.402	0.073	5.12067e-59	Venous EC	DOCK11
CPXM2	8.07134e-63	0.864324	0.739	0.423	2.95419e-58	Venous EC	CPXM2
DUSP23	2.71628e-59	0.86868	0.822	0.606	9.94185e-55	Venous EC	DUSP23
TESC	5.60126e-59	0.50237	0.43	0.102	2.05012e-54	Venous EC	TESC
CADM3-AS1	1.57344e-57	0.46108	0.323	0.037	5.75896e-53	Venous EC	CADM3-AS1
HLA-DPA1	7.17832e-55	0.952874	0.806	0.497	2.62734e-50	Venous EC	HLA-DPA1
ENG	6.1552e-54	0.728147	0.958	0.855	2.25286e-49	Venous EC	ENG
POSTN	9.01035e-54	0.658774	0.754	0.378	3.29788e-49	Venous EC	POSTN
RPS6	9.9395e-54	0.508234	0.997	0.969	3.63796e-49	Venous EC	RPS6
LIFR	3.09832e-52	1.04499	0.865	0.646	1.13402e-47	Venous EC	LIFR
SYT15	6.42492e-51	0.507475	0.36	0.074	2.35158e-46	Venous EC	SYT15
IL1R1	1.13517e-50	0.655494	0.809	0.521	4.15483e-46	Venous EC	IL1R1
TPD52L1	2.90779e-50	0.654623	0.596	0.284	1.06428e-45	Venous EC	TPD52L1
VWF	4.46015e-50	0.835738	0.98	0.898	1.63246e-45	Venous EC	VWF
ETS2	9.82822e-50	0.692341	0.923	0.813	3.59723e-45	Venous EC	ETS2
CPVL	1.0771e-49	0.364307	0.316	0.05	3.94231e-45	Venous EC	CPVL
OLFM1	1.86123e-49	0.745795	0.697	0.415	6.81228e-45	Venous EC	OLFM1
IL33	5.99153e-49	0.607102	0.778	0.473	2.19296e-44	Venous EC	IL33
DOC2B	7.25369e-49	0.726482	0.694	0.426	2.65492e-44	Venous EC	DOC2B
NCOA7	8.50035e-49	0.891209	0.838	0.654	3.11121e-44	Venous EC	NCOA7
FBLN21	9.20691e-49	0.557274	0.736	0.387	3.36982e-44	Venous EC	FBLN2
COTL1	1.02826e-48	0.777732	0.718	0.45	3.76354e-44	Venous EC	COTL1
HLA-DQB1	1.27202e-48	0.750195	0.765	0.506	4.65572e-44	Venous EC	HLA-DQB1
LHX6	1.38486e-48	0.582638	0.588	0.275	5.06871e-44	Venous EC	LHX6
HIPK3	2.21656e-48	0.732849	0.862	0.745	8.11283e-44	Venous EC	HIPK3
CTSC	4.5221e-47	0.671912	0.692	0.427	1.65513e-42	Venous EC	CTSC
CYSLTR1	1.01552e-46	0.36657	0.362	0.083	3.71689e-42	Venous EC	CYSLTR1
PRCP	1.40262e-46	0.685865	0.847	0.637	5.13372e-42	Venous EC	PRCP
IL6ST	4.90724e-46	0.797685	0.955	0.87	1.7961e-41	Venous EC	IL6ST
SH3BGRL2	9.1977e-45	0.660357	0.711	0.428	3.36645e-40	Venous EC	SH3BGRL2
PKP4	1.34766e-44	0.644205	0.725	0.473	4.93256e-40	Venous EC	PKP4
PCDH19	2.22457e-44	0.457575	0.372	0.102	8.14215e-40	Venous EC	PCDH19
RHOU	2.31128e-43	0.623286	0.611	0.314	8.45953e-39	Venous EC	RHOU
ELOVL7	4.38428e-43	0.585923	0.492	0.201	1.60469e-38	Venous EC	ELOVL7
CCDC69	3.70699e-42	0.633356	0.706	0.504	1.35679e-37	Venous EC	CCDC69
TIAM1	8.4544e-42	0.410423	0.27	0.043	3.0944e-37	Venous EC	TIAM1
HLA-DQA1	2.06369e-41	0.836883	0.434	0.152	7.55332e-37	Venous EC	HLA-DQA1
NPDC1	4.61898e-41	0.55067	0.94	0.828	1.69059e-36	Venous EC	NPDC1
MRTFB	1.44052e-40	0.810178	0.855	0.667	5.27245e-36	Venous EC	MRTFB
MMP16	1.55601e-40	0.309052	0.274	0.047	5.69517e-36	Venous EC	MMP16
CADM3	2.66082e-40	0.371486	0.233	0.028	9.73888e-36	Venous EC	CADM3
SCARB1	3.9699e-40	0.539658	0.461	0.192	1.45302e-35	Venous EC	SCARB1
RYR3	2.61905e-39	0.441156	0.223	0.023	9.58598e-35	Venous EC	RYR3
ITM2B	1.76574e-38	0.479687	0.982	0.956	6.4628e-34	Venous EC	ITM2B
C21orf91	2.09314e-38	0.482109	0.493	0.235	7.6611e-34	Venous EC	C21orf91
FAM110D	4.64411e-38	0.65769	0.699	0.445	1.69979e-33	Venous EC	FAM110D
SEMA3E	1.06389e-37	0.370719	0.285	0.062	3.89395e-33	Venous EC	SEMA3E
FZD4	2.41369e-37	0.727118	0.715	0.511	8.83436e-33	Venous EC	FZD4
LYST	5.93651e-37	0.858515	0.688	0.465	2.17282e-32	Venous EC	LYST
TSPAN7	3.95469e-36	0.583238	0.809	0.652	1.44746e-31	Venous EC	TSPAN7
HLA-DMA	4.89934e-36	0.56552	0.66	0.398	1.79321e-31	Venous EC	HLA-DMA
GAS5	1.13659e-35	0.620269	0.909	0.835	4.16002e-31	Venous EC	GAS5
PBX1	1.32712e-35	0.592395	0.621	0.388	4.8574e-31	Venous EC	PBX1
TACR1	1.63445e-35	0.3708	0.33	0.095	5.98224e-31	Venous EC	TACR1
ADGRG6	1.80469e-35	0.673937	0.427	0.17	6.60536e-31	Venous EC	ADGRG6
MPZL2	6.11429e-35	0.632023	0.75	0.519	2.23789e-30	Venous EC	MPZL2
DAAM1	6.50357e-35	0.693593	0.749	0.553	2.38037e-30	Venous EC	DAAM1
ACTN1	9.55993e-35	0.515478	0.91	0.765	3.49903e-30	Venous EC	ACTN1
SLCO2A1	1.10813e-34	0.646409	0.732	0.468	4.05586e-30	Venous EC	SLCO2A1
RPL36A	1.84963e-34	0.450973	0.976	0.929	6.76982e-30	Venous EC	RPL36A
CMIP	4.34586e-34	0.586608	0.778	0.597	1.59063e-29	Venous EC	CMIP
HLA-DPB1	5.24332e-34	0.76102	0.743	0.549	1.91911e-29	Venous EC	HLA-DPB1
COL15A11	2.45863e-33	0.463151	0.746	0.399	8.99884e-29	Venous EC	COL15A1
CCL23	8.1582e-33	0.407274	0.364	0.124	2.98598e-28	Venous EC	CCL23
TSHZ2	1.26873e-32	0.505409	0.847	0.574	4.64368e-28	Venous EC	TSHZ2
C7	2.71207e-32	0.884501	0.378	0.134	9.92646e-28	Venous EC	C7
INHBB1	4.84628e-32	0.546441	0.629	0.369	1.77379e-27	Venous EC	INHBB
IGFBP7	8.60043e-32	0.46469	0.985	0.893	3.14784e-27	Venous EC	IGFBP7
RPL37	5.33209e-31	0.414751	0.994	0.967	1.9516e-26	Venous EC	RPL37
IL6	1.02696e-30	0.931658	0.527	0.288	3.75878e-26	Venous EC	IL6
MEOX1	4.84998e-30	0.500649	0.657	0.412	1.77514e-25	Venous EC	MEOX1
NAMPT	5.32624e-30	0.506238	0.906	0.78	1.94946e-25	Venous EC	NAMPT
ENTPD1	2.04031e-29	0.583874	0.698	0.487	7.46774e-25	Venous EC	ENTPD1
RPL31	2.05302e-29	0.451645	0.942	0.875	7.51426e-25	Venous EC	RPL31
ADAMTS9	2.64475e-29	0.593234	0.827	0.673	9.68005e-25	Venous EC	ADAMTS9
LPCAT4	3.11649e-29	0.366124	0.341	0.124	1.14067e-24	Venous EC	LPCAT4
CFI	5.0307e-29	0.500429	0.751	0.579	1.84129e-24	Venous EC	CFI
PABPC1	6.6041e-29	0.451832	0.934	0.864	2.41717e-24	Venous EC	PABPC1
PLCXD3	8.27007e-29	0.580632	0.392	0.166	3.02693e-24	Venous EC	PLCXD3
HAPLN3	1.15832e-28	0.439681	0.647	0.413	4.23958e-24	Venous EC	HAPLN3
TPT1	1.24348e-28	0.412009	1	0.991	4.55127e-24	Venous EC	TPT1
CPLX1	2.01445e-28	0.433751	0.604	0.383	7.37308e-24	Venous EC	CPLX1
SERPINB1	2.1522e-28	0.544757	0.761	0.604	7.87727e-24	Venous EC	SERPINB1
CSF2RB	2.39724e-28	0.446563	0.431	0.197	8.77415e-24	Venous EC	CSF2RB
DIPK2B	3.57093e-28	0.468582	0.841	0.689	1.307e-23	Venous EC	DIPK2B
GASK1B	3.83478e-28	0.539055	0.692	0.501	1.40357e-23	Venous EC	GASK1B
ICAM1	1.59271e-27	0.808146	0.785	0.616	5.82947e-23	Venous EC	ICAM1
MYRIP	1.60903e-27	0.42957	0.546	0.316	5.88922e-23	Venous EC	MYRIP
IGFBP2	3.85353e-27	0.329106	0.705	0.467	1.41043e-22	Venous EC	IGFBP2
CST3	4.53838e-27	0.440066	0.966	0.892	1.66109e-22	Venous EC	CST3
FKBP11	1.18184e-26	0.372402	0.59	0.391	4.32564e-22	Venous EC	FKBP11
SPNS2	1.24332e-26	0.425083	0.691	0.496	4.55069e-22	Venous EC	SPNS2
RPL34	1.51176e-26	0.37591	0.993	0.981	5.5332e-22	Venous EC	RPL34
DNM3	2.88928e-26	0.327198	0.406	0.183	1.0575e-21	Venous EC	DNM3
G0S2	2.94207e-26	1.04248	0.312	0.115	1.07683e-21	Venous EC	G0S2
BCAM	3.40231e-26	0.420086	0.862	0.711	1.24528e-21	Venous EC	BCAM
PDIA5	4.55689e-26	0.401637	0.541	0.328	1.66787e-21	Venous EC	PDIA5
SLC2A31	8.28598e-26	0.468553	0.949	0.798	3.03275e-21	Venous EC	SLC2A3
DIXDC1	9.26138e-26	0.466172	0.607	0.372	3.38976e-21	Venous EC	DIXDC1
PREX2	1.03536e-25	0.502837	0.824	0.704	3.78951e-21	Venous EC	PREX2
IGFBP4	1.70696e-25	0.489117	0.927	0.867	6.24765e-21	Venous EC	IGFBP4
NOP53	2.2785e-25	0.408251	0.889	0.818	8.33953e-21	Venous EC	NOP53
PLSCR1	2.78877e-25	0.444308	0.779	0.68	1.02072e-20	Venous EC	PLSCR1
PPP2R5A	5.13238e-25	0.450905	0.711	0.56	1.8785e-20	Venous EC	PPP2R5A
SPARCL11	8.75451e-25	0.403919	0.999	0.907	3.20424e-20	Venous EC	SPARCL1
SNCG	1.52556e-24	0.394092	0.781	0.672	5.58371e-20	Venous EC	SNCG
RPS18	2.13154e-24	0.403473	0.997	0.983	7.80165e-20	Venous EC	RPS18
PIK3C2A	2.55605e-24	0.516823	0.855	0.755	9.35539e-20	Venous EC	PIK3C2A
CYGB	2.62729e-24	0.416901	0.531	0.298	9.61613e-20	Venous EC	CYGB
PITPNC1	7.35644e-24	0.412049	0.704	0.535	2.69253e-19	Venous EC	PITPNC1
FBN1	8.17287e-24	0.718896	0.698	0.538	2.99135e-19	Venous EC	FBN1
ALDH1A2	9.9463e-24	0.30932	0.413	0.2	3.64044e-19	Venous EC	ALDH1A2
TMEM273	1.61136e-23	0.344564	0.638	0.445	5.89774e-19	Venous EC	TMEM273
IL13RA1	3.42663e-23	0.503972	0.683	0.534	1.25418e-18	Venous EC	IL13RA1
PECAM1	5.24829e-23	0.416123	0.985	0.974	1.92093e-18	Venous EC	PECAM1
RPL32	5.78808e-23	0.34044	0.994	0.97	2.1185e-18	Venous EC	RPL32
JAM21	9.97505e-23	0.322401	0.795	0.648	3.65097e-18	Venous EC	JAM2
MEOX2	1.01772e-22	0.413372	0.545	0.356	3.72495e-18	Venous EC	MEOX2
MT-ND1	1.17287e-22	0.457656	0.996	0.983	4.29283e-18	Venous EC	MT-ND1
NPC2	1.31443e-22	0.466117	0.84	0.757	4.81096e-18	Venous EC	NPC2
CNN3	2.65076e-22	0.386645	0.848	0.742	9.70205e-18	Venous EC	CNN3
LRATD2	2.65091e-22	0.429295	0.494	0.302	9.70259e-18	Venous EC	LRATD2
ADAMTS18	3.44528e-22	0.355629	0.239	0.078	1.26101e-17	Venous EC	ADAMTS18
NRN1	3.71002e-22	0.435877	0.746	0.645	1.3579e-17	Venous EC	NRN1
ITM2A1	4.47349e-22	0.414529	0.781	0.596	1.63734e-17	Venous EC	ITM2A
PERP	4.63564e-22	0.381568	0.659	0.437	1.69669e-17	Venous EC	PERP
CYTH1	4.64662e-22	0.40867	0.69	0.552	1.70071e-17	Venous EC	CYTH1
PLSCR4	4.93654e-22	0.493949	0.697	0.565	1.80682e-17	Venous EC	PLSCR4
EBF1	6.19569e-22	0.339805	0.576	0.349	2.26768e-17	Venous EC	EBF1
PTGDS	8.1552e-22	0.569792	0.294	0.118	2.98489e-17	Venous EC	PTGDS
NDRG1	8.69642e-22	0.408671	0.93	0.848	3.18298e-17	Venous EC	NDRG1
SEMA6A	1.0761e-21	0.312382	0.628	0.426	3.93862e-17	Venous EC	SEMA6A
RPL4	1.08928e-21	0.349073	0.947	0.881	3.98686e-17	Venous EC	RPL4
FAM167B	1.33345e-21	0.417363	0.493	0.303	4.88058e-17	Venous EC	FAM167B
RPL13A	3.68462e-21	0.325985	0.987	0.976	1.34861e-16	Venous EC	RPL13A
GNS	4.43608e-21	0.404367	0.704	0.567	1.62365e-16	Venous EC	GNS
GBP4	5.54705e-21	0.396194	0.673	0.504	2.03028e-16	Venous EC	GBP4
MT-ND3	5.78495e-21	0.458619	0.978	0.946	2.11735e-16	Venous EC	MT-ND3
LAMA5	1.00806e-20	0.341038	0.687	0.52	3.68959e-16	Venous EC	LAMA5
LDHA	2.72163e-20	0.345657	0.913	0.863	9.96143e-16	Venous EC	LDHA
RALGAPA2	2.8695e-20	0.409698	0.761	0.649	1.05026e-15	Venous EC	RALGAPA2
IL3RA	2.99185e-20	0.350024	0.66	0.494	1.09505e-15	Venous EC	IL3RA
BMPR2	6.95628e-20	0.415153	0.867	0.774	2.54607e-15	Venous EC	BMPR2
RASSF9	7.96389e-20	0.334788	0.518	0.33	2.91486e-15	Venous EC	RASSF9
EEF1B2	1.22441e-19	0.364332	0.951	0.875	4.48146e-15	Venous EC	EEF1B2
LRRC32	1.28654e-19	0.407525	0.869	0.752	4.70888e-15	Venous EC	LRRC32
ARL4A	3.66188e-19	0.486807	0.791	0.721	1.34028e-14	Venous EC	ARL4A
EEF1G	4.57317e-19	0.341953	0.979	0.928	1.67383e-14	Venous EC	EEF1G
TGFBR2	5.14478e-19	0.343001	0.944	0.897	1.88304e-14	Venous EC	TGFBR2
SH3BP5	5.92111e-19	0.391941	0.871	0.75	2.16718e-14	Venous EC	SH3BP5
ADGRL2	9.28924e-19	0.401577	0.529	0.353	3.39996e-14	Venous EC	ADGRL2
FLI1	1.08519e-18	0.450808	0.687	0.564	3.97189e-14	Venous EC	FLI1
IFI16	1.93041e-18	0.317483	0.893	0.847	7.06548e-14	Venous EC	IFI16
ABCD4	2.27491e-18	0.385438	0.598	0.445	8.3264e-14	Venous EC	ABCD4
PTPRB1	3.00741e-18	0.445583	0.9	0.816	1.10074e-13	Venous EC	PTPRB
MAP3K8	5.31851e-18	0.444812	0.681	0.554	1.94663e-13	Venous EC	MAP3K8
ABLIM1	5.56055e-18	0.423514	0.85	0.784	2.03522e-13	Venous EC	ABLIM1
STAB1	7.14493e-18	0.384909	0.676	0.521	2.61511e-13	Venous EC	STAB1
GUK1	1.57563e-17	0.369707	0.91	0.866	5.76696e-13	Venous EC	GUK1
ADIRF	1.95762e-17	0.483608	0.896	0.809	7.16508e-13	Venous EC	ADIRF
TNFRSF1B	2.24202e-17	0.441952	0.723	0.595	8.20602e-13	Venous EC	TNFRSF1B
RBMS2	2.75182e-17	0.363284	0.685	0.55	1.00719e-12	Venous EC	RBMS2
EGLN1	2.89725e-17	0.376534	0.736	0.621	1.06042e-12	Venous EC	EGLN1
AFAP1	2.91112e-17	0.389409	0.608	0.449	1.0655e-12	Venous EC	AFAP1
H6PD	3.62661e-17	0.313459	0.511	0.343	1.32738e-12	Venous EC	H6PD
LINC02185	3.62725e-17	0.413314	0.378	0.207	1.32761e-12	Venous EC	LINC02185
RPS23	5.58267e-17	0.308504	0.99	0.962	2.04331e-12	Venous EC	RPS23
SESN3	5.65382e-17	0.475495	0.489	0.32	2.06935e-12	Venous EC	SESN3
PDLIM1	6.5104e-17	0.400597	0.903	0.848	2.38287e-12	Venous EC	PDLIM1
TAPBP	7.93706e-17	0.339624	0.791	0.705	2.90504e-12	Venous EC	TAPBP
MYOF	8.30017e-17	0.372517	0.826	0.694	3.03795e-12	Venous EC	MYOF
TPO	8.49446e-17	0.338701	0.323	0.16	3.10906e-12	Venous EC	TPO
CCNG2	1.05625e-16	0.373162	0.52	0.36	3.86597e-12	Venous EC	CCNG2
EHD41	1.24463e-16	0.344409	0.813	0.686	4.55548e-12	Venous EC	EHD4
CSRP2	1.32464e-16	0.481071	0.553	0.411	4.84831e-12	Venous EC	CSRP2
RPLP0	1.87202e-16	0.309795	0.98	0.943	6.85177e-12	Venous EC	RPLP0
FOXP1	1.97993e-16	0.361924	0.883	0.835	7.24675e-12	Venous EC	FOXP1
VWA11	4.03886e-16	0.337317	0.735	0.587	1.47826e-11	Venous EC	VWA1
AHR	9.10462e-16	0.318242	0.791	0.687	3.33238e-11	Venous EC	AHR
LINC-PINT	1.87873e-15	0.376611	0.638	0.52	6.87635e-11	Venous EC	LINC-PINT
MT-ND2	2.26038e-15	0.365484	0.989	0.974	8.27321e-11	Venous EC	MT-ND2
SNTB2	2.31672e-15	0.331873	0.739	0.65	8.47943e-11	Venous EC	SNTB2
SPTLC2	3.34488e-15	0.45322	0.68	0.592	1.22426e-10	Venous EC	SPTLC2
METTL7A	3.69598e-15	0.401865	0.583	0.437	1.35276e-10	Venous EC	METTL7A
RPS2	5.50748e-15	0.338515	0.999	0.968	2.01579e-10	Venous EC	RPS2
ITPR1	5.65491e-15	0.313201	0.653	0.503	2.06975e-10	Venous EC	ITPR1
CLEC2B	1.15557e-14	0.377852	0.713	0.593	4.22949e-10	Venous EC	CLEC2B
FAM241A	1.2064e-14	0.302203	0.74	0.638	4.41553e-10	Venous EC	FAM241A
FAM171A1	1.4955e-14	0.312817	0.427	0.281	5.47367e-10	Venous EC	FAM171A1
EPB41L4A	1.60526e-14	0.318682	0.596	0.462	5.87541e-10	Venous EC	EPB41L4A
SPRY11	1.68091e-14	0.378325	0.865	0.765	6.1523e-10	Venous EC	SPRY1
SLC25A25	1.7107e-14	0.395271	0.532	0.392	6.26133e-10	Venous EC	SLC25A25
HSPG2	1.83331e-14	0.360711	0.965	0.901	6.71011e-10	Venous EC	HSPG2
NET1	1.89752e-14	0.35565	0.507	0.358	6.9451e-10	Venous EC	NET1
PIM3	2.08087e-14	0.399612	0.781	0.69	7.61619e-10	Venous EC	PIM3
EIF3E	2.2769e-14	0.316996	0.854	0.796	8.33367e-10	Venous EC	EIF3E
EVA1C	2.63778e-14	0.339683	0.715	0.608	9.65453e-10	Venous EC	EVA1C
HIF1A	3.04589e-14	0.445255	0.779	0.702	1.11482e-09	Venous EC	HIF1A
CEMIP2	3.60063e-14	0.502596	0.638	0.544	1.31787e-09	Venous EC	CEMIP2
CYP1B1	6.37573e-14	0.910483	0.496	0.35	2.33358e-09	Venous EC	CYP1B1
ADAMTS4	6.64596e-14	0.43617	0.619	0.473	2.43249e-09	Venous EC	ADAMTS4
APLNR	8.95205e-14	0.328898	0.31	0.159	3.27654e-09	Venous EC	APLNR
MT-CO3	1.94582e-13	0.356863	0.994	0.985	7.1219e-09	Venous EC	MT-CO3
OSMR	2.46168e-13	0.318882	0.579	0.445	9.01001e-09	Venous EC	OSMR
BNC2	2.69131e-13	0.308771	0.357	0.219	9.85047e-09	Venous EC	BNC2
LTBR	3.82055e-13	0.36475	0.635	0.544	1.39836e-08	Venous EC	LTBR
NHSL2	5.15891e-13	0.348855	0.619	0.496	1.88821e-08	Venous EC	NHSL2
NUAK11	6.88901e-13	0.477204	0.812	0.724	2.52145e-08	Venous EC	NUAK1
MRPL32	9.25457e-13	0.330163	0.618	0.528	3.38726e-08	Venous EC	MRPL32
FSTL1	9.62037e-13	0.339638	0.68	0.551	3.52115e-08	Venous EC	FSTL1
IRAK3	2.51003e-12	0.344683	0.61	0.496	9.18698e-08	Venous EC	IRAK3
BHLHE40	2.58826e-12	0.323062	0.861	0.782	9.47328e-08	Venous EC	BHLHE40
MED13L	2.88777e-12	0.365006	0.753	0.662	1.05695e-07	Venous EC	MED13L
PRSS23	2.94888e-12	0.328661	0.785	0.67	1.07932e-07	Venous EC	PRSS23
CNKSR3	5.31713e-12	0.4632	0.666	0.557	1.94612e-07	Venous EC	CNKSR3
KLF7	7.16291e-12	0.357266	0.701	0.604	2.6217e-07	Venous EC	KLF7
RGS16	7.94345e-12	0.552703	0.581	0.444	2.90738e-07	Venous EC	RGS16
MARCKS	1.02854e-11	0.326399	0.81	0.693	3.76457e-07	Venous EC	MARCKS
RELL1	1.14427e-11	0.33369	0.695	0.597	4.18815e-07	Venous EC	RELL1
LRP5	1.20891e-11	0.307506	0.414	0.277	4.42473e-07	Venous EC	LRP5
GBP2	1.67887e-11	0.329076	0.654	0.557	6.14482e-07	Venous EC	GBP2
STC1	1.79208e-11	0.749857	0.452	0.318	6.55917e-07	Venous EC	STC1
TNFRSF6B	3.51311e-11	0.610117	0.49	0.37	1.28583e-06	Venous EC	TNFRSF6B
RASAL21	3.89337e-11	0.326172	0.688	0.579	1.42501e-06	Venous EC	RASAL2
CCDC50	4.12316e-11	0.300898	0.831	0.8	1.50912e-06	Venous EC	CCDC50
HLA-DRB5	5.42927e-11	0.444359	0.169	0.069	1.98717e-06	Venous EC	HLA-DRB5
MALL	5.78284e-11	0.337495	0.663	0.557	2.11658e-06	Venous EC	MALL
SOCS31	6.41533e-11	0.323077	0.897	0.847	2.34808e-06	Venous EC	SOCS3
SNHG8	7.80227e-11	0.302371	0.768	0.716	2.85571e-06	Venous EC	SNHG8
DNASE1L3	8.60547e-11	0.515268	0.324	0.205	3.14969e-06	Venous EC	DNASE1L3
NFE2L1	9.36085e-11	0.370419	0.713	0.631	3.42617e-06	Venous EC	NFE2L1
NNMT	1.97565e-10	0.307085	0.822	0.699	7.23108e-06	Venous EC	NNMT
GNB4	3.41758e-10	0.359043	0.581	0.493	1.25087e-05	Venous EC	GNB4
C2CD4B	5.18775e-10	0.71417	0.708	0.628	1.89877e-05	Venous EC	C2CD4B
SHROOM4	6.68292e-10	0.30984	0.67	0.567	2.44602e-05	Venous EC	SHROOM4
CSF3	1.55062e-09	0.599252	0.289	0.18	5.67544e-05	Venous EC	CSF3
AHNAK	2.09119e-09	0.519705	0.938	0.93	7.65396e-05	Venous EC	AHNAK
RPS4Y1	2.67977e-09	0.428813	0.277	0.158	9.80821e-05	Venous EC	RPS4Y1
SNRK	3.09427e-08	0.302506	0.772	0.697	0.00113253	Venous EC	SNRK
SAV1	3.15632e-08	0.313723	0.698	0.639	0.00115525	Venous EC	SAV1
ARRDC3	1.51152e-07	0.316236	0.685	0.606	0.00553232	Venous EC	ARRDC3
MAT2A	2.06887e-07	0.383799	0.625	0.554	0.00757226	Venous EC	MAT2A
MT-ATP8	2.11105e-07	0.310202	0.73	0.675	0.00772667	Venous EC	MT-ATP8
NFKBIZ	2.58802e-07	0.302026	0.695	0.642	0.00947242	Venous EC	NFKBIZ
TNFAIP3	4.03107e-07	0.426742	0.618	0.545	0.0147541	Venous EC	TNFAIP3
SOD2	7.37504e-07	0.520027	0.868	0.8	0.0269934	Venous EC	SOD2
NFKBIA	1.28957e-06	0.44113	0.926	0.906	0.0471995	Venous EC	NFKBIA
YPEL2	4.42907e-06	0.322148	0.694	0.631	0.162108	Venous EC	YPEL2
CRIM1	1.99715e-05	0.38423	0.834	0.8	0.730976	Venous EC	CRIM1
MTRNR2L8	3.48789e-05	0.398551	0.812	0.769	1	Venous EC	MTRNR2L8
IER3	7.44578e-05	0.343441	0.848	0.8	1	Venous EC	IER3
EFEMP1	1.88171e-164	2.86883	0.926	0.165	6.88724e-160	Valvular EC	EFEMP1
PTGS2	4.94317e-130	2.5892	0.848	0.191	1.80925e-125	Valvular EC	PTGS2
CPE	1.1802e-126	1.61323	0.872	0.178	4.31965e-122	Valvular EC	CPE
HHIP	2.03713e-124	0.853667	0.397	0.004	7.45612e-120	Valvular EC	HHIP
CRTAC1	3.5013e-116	1.6179	0.685	0.102	1.28151e-111	Valvular EC	CRTAC1
SCARA3	1.51382e-113	1.21367	0.79	0.172	5.54075e-109	Valvular EC	SCARA3
PTGS1	1.60737e-108	0.664902	0.432	0.02	5.88312e-104	Valvular EC	PTGS1
SERPINE1	4.05181e-107	2.61188	0.965	0.551	1.483e-102	Valvular EC	SERPINE1
PTPRF	1.58286e-105	0.510208	0.603	0.07	5.79343e-101	Valvular EC	PTPRF
TNFRSF21	3.51939e-96	0.434871	0.479	0.043	1.28813e-91	Valvular EC	TNFRSF21
SLC2A1	1.23353e-93	0.603405	0.611	0.103	4.51484e-89	Valvular EC	SLC2A1
BCAT1	1.89923e-89	0.448852	0.49	0.052	6.95138e-85	Valvular EC	BCAT1
FOXC2	2.48405e-89	0.579012	0.603	0.092	9.09187e-85	Valvular EC	FOXC2
NRG1	8.54793e-89	0.36614	0.276	0.001	3.12863e-84	Valvular EC	NRG1
RBP1	1.51309e-86	0.534083	0.584	0.097	5.53804e-82	Valvular EC	RBP1
GDF7	3.98802e-85	0.402726	0.296	0.006	1.45965e-80	Valvular EC	GDF7
ACKR4	1.16657e-84	0.535452	0.366	0.022	4.26977e-80	Valvular EC	ACKR4
CDH11	1.31891e-84	0.750864	0.654	0.131	4.82734e-80	Valvular EC	CDH11
FBLIM11	6.14524e-83	0.676385	0.755	0.183	2.24922e-78	Valvular EC	FBLIM1
DKK3	2.28261e-81	0.696695	0.615	0.109	8.35459e-77	Valvular EC	DKK3
TNFSF15	6.60916e-81	0.564768	0.284	0.007	2.41902e-76	Valvular EC	TNFSF15
THBS1	6.24937e-80	2.17449	0.856	0.371	2.28733e-75	Valvular EC	THBS1
LAMC2	2.22575e-79	0.539811	0.374	0.028	8.14648e-75	Valvular EC	LAMC2
CLU	6.61844e-78	3.09211	0.957	0.709	2.42241e-73	Valvular EC	CLU
CTHRC1	1.23707e-74	0.996376	0.802	0.28	4.52781e-70	Valvular EC	CTHRC1
SLC7A11	1.987e-74	0.431278	0.331	0.021	7.27261e-70	Valvular EC	SLC7A11
BMP2	3.0583e-73	1.09121	0.728	0.221	1.11937e-68	Valvular EC	BMP2
KLHL13	4.17049e-72	0.373265	0.358	0.029	1.52644e-67	Valvular EC	KLHL13
BGN	4.3744e-71	1.38832	0.829	0.287	1.60107e-66	Valvular EC	BGN
AR	6.25237e-71	0.344028	0.397	0.042	2.28843e-66	Valvular EC	AR
ALDH1A1	7.86833e-71	0.859058	0.568	0.12	2.87989e-66	Valvular EC	ALDH1A1
PDLIM4	2.32571e-70	0.952548	0.829	0.35	8.51233e-66	Valvular EC	PDLIM4
AKR1C2	3.65843e-70	1.15081	0.638	0.156	1.33902e-65	Valvular EC	AKR1C2
ANGPTL4	8.27744e-70	2.25446	0.794	0.366	3.02963e-65	Valvular EC	ANGPTL4
GALNT1	5.15518e-68	1.09968	0.938	0.545	1.88685e-63	Valvular EC	GALNT1
SLC7A2	6.37044e-67	0.587772	0.467	0.071	2.33164e-62	Valvular EC	SLC7A2
DOK5	9.31261e-67	0.36502	0.479	0.083	3.40851e-62	Valvular EC	DOK5
BMP6	1.44802e-65	0.971682	0.817	0.301	5.29989e-61	Valvular EC	BMP6
LAMA4	5.59284e-65	1.22508	0.922	0.564	2.04704e-60	Valvular EC	LAMA4
MGP	8.1353e-64	2.93976	0.988	0.834	2.9776e-59	Valvular EC	MGP
TMOD1	3.2477e-62	0.533421	0.642	0.165	1.18869e-57	Valvular EC	TMOD1
UCHL1	1.3698e-60	0.541243	0.401	0.059	5.0136e-56	Valvular EC	UCHL1
LITAF	5.395e-59	0.757496	0.782	0.302	1.97462e-54	Valvular EC	LITAF
TXNDC5	1.09813e-58	1.13211	0.86	0.478	4.01927e-54	Valvular EC	TXNDC5
ACKR3	6.5468e-57	0.739124	0.716	0.238	2.3962e-52	Valvular EC	ACKR3
PLOD2	3.32146e-56	1.08448	0.844	0.436	1.21569e-51	Valvular EC	PLOD2
HMGA1	6.59396e-56	1.15154	0.782	0.415	2.41346e-51	Valvular EC	HMGA1
HOMER3	5.19168e-55	1.12158	0.658	0.239	1.9002e-50	Valvular EC	HOMER3
BMX	1.34189e-54	0.960369	0.879	0.458	4.91146e-50	Valvular EC	BMX
NDRG4	2.51885e-53	0.444186	0.541	0.131	9.21923e-49	Valvular EC	NDRG4
CABLES1	8.69686e-53	0.418627	0.405	0.068	3.18314e-48	Valvular EC	CABLES1
VAMP8	1.02703e-52	0.516182	0.58	0.158	3.75905e-48	Valvular EC	VAMP8
NRCAM	3.97278e-52	0.34906	0.385	0.061	1.45408e-47	Valvular EC	NRCAM
GPX4	1.49662e-51	0.980042	0.911	0.739	5.47778e-47	Valvular EC	GPX4
LXN	1.85993e-51	0.835119	0.805	0.386	6.80754e-47	Valvular EC	LXN
MARVELD1	2.10543e-51	0.385769	0.603	0.173	7.70608e-47	Valvular EC	MARVELD1
ELL2	1.90481e-50	0.923229	0.732	0.321	6.97181e-46	Valvular EC	ELL2
DCN	2.79162e-50	1.15579	0.541	0.127	1.02176e-45	Valvular EC	DCN
MMRN1	1.63362e-49	0.842102	0.969	0.546	5.97921e-45	Valvular EC	MMRN1
GOLM1	2.73379e-49	0.495534	0.677	0.243	1.00059e-44	Valvular EC	GOLM1
KRT18	2.00915e-48	0.712294	0.774	0.348	7.3537e-44	Valvular EC	KRT18
FAM107B	3.35655e-48	0.563876	0.743	0.314	1.22853e-43	Valvular EC	FAM107B
NT5E	5.28464e-48	0.568489	0.732	0.299	1.93423e-43	Valvular EC	NT5E
MYO1D	5.85812e-48	0.425949	0.673	0.245	2.14413e-43	Valvular EC	MYO1D
THSD4	1.87966e-47	0.400563	0.374	0.062	6.87973e-43	Valvular EC	THSD4
BACE2	3.52274e-47	0.845632	0.93	0.669	1.28936e-42	Valvular EC	BACE2
CDH131	3.81651e-47	0.726035	0.879	0.445	1.39688e-42	Valvular EC	CDH13
GPM6A	3.93391e-47	0.503066	0.455	0.1	1.43985e-42	Valvular EC	GPM6A
S100A61	1.01701e-46	0.872017	0.996	0.973	3.72235e-42	Valvular EC	S100A6
PGF1	1.2521e-46	1.43947	0.735	0.356	4.58283e-42	Valvular EC	PGF
ABCA8	2.51086e-46	0.524005	0.339	0.056	9.19e-42	Valvular EC	ABCA8
AKAP12	2.98459e-46	1.52341	0.899	0.618	1.09239e-41	Valvular EC	AKAP12
POSTN1	4.1993e-46	1.85843	0.911	0.469	1.53699e-41	Valvular EC	POSTN
RAB11FIP1	7.81372e-46	0.717852	0.708	0.261	2.8599e-41	Valvular EC	RAB11FIP1
PFKP	8.54836e-46	0.682876	0.837	0.482	3.12878e-41	Valvular EC	PFKP
EMP31	1.32052e-45	0.593826	0.728	0.289	4.83325e-41	Valvular EC	EMP3
2023-03-03	2.23713e-45	0.494212	0.634	0.234	8.18813e-41	Valvular EC	2023-03-03
BMP4	2.49817e-44	0.852969	0.584	0.195	9.14355e-40	Valvular EC	BMP4
ITGB3	3.52082e-44	0.420783	0.591	0.186	1.28865e-39	Valvular EC	ITGB3
EGLN3	1.31618e-43	0.787795	0.778	0.397	4.81734e-39	Valvular EC	EGLN3
FHL2	1.36356e-43	0.401571	0.529	0.154	4.99078e-39	Valvular EC	FHL2
RND3	2.38802e-43	0.603631	0.677	0.248	8.74041e-39	Valvular EC	RND3
COL3A1	2.44671e-43	0.849821	0.584	0.179	8.95519e-39	Valvular EC	COL3A1
H2AFJ	2.96475e-43	0.698812	0.852	0.493	1.08513e-38	Valvular EC	H2AFJ
MTSS1	9.4562e-43	0.304967	0.626	0.207	3.46107e-38	Valvular EC	MTSS1
MMP21	1.14441e-42	0.486232	0.661	0.241	4.18864e-38	Valvular EC	MMP2
HILPDA	2.72583e-42	0.881847	0.704	0.286	9.9768e-38	Valvular EC	HILPDA
PRXL2A	4.31788e-42	0.834703	0.93	0.613	1.58039e-37	Valvular EC	PRXL2A
PPP1R14B	5.84674e-42	0.929139	0.883	0.686	2.13997e-37	Valvular EC	PPP1R14B
RALA	8.58677e-42	0.943917	0.813	0.53	3.14284e-37	Valvular EC	RALA
TMSB4X	3.12751e-41	0.731207	0.996	0.99	1.1447e-36	Valvular EC	TMSB4X
KRT8	3.80113e-41	0.379924	0.642	0.239	1.39125e-36	Valvular EC	KRT8
EDN11	8.91456e-41	1.84705	0.794	0.446	3.26282e-36	Valvular EC	EDN1
WWTR1	2.4664e-40	0.783155	0.977	0.824	9.02726e-36	Valvular EC	WWTR1
GATA6	3.61342e-40	0.305004	0.572	0.18	1.32255e-35	Valvular EC	GATA6
GAPDH	3.91405e-40	0.793424	0.988	0.955	1.43258e-35	Valvular EC	GAPDH
ENO1	6.83897e-40	0.776602	0.934	0.758	2.50313e-35	Valvular EC	ENO1
G6PD	9.53485e-40	0.341367	0.607	0.225	3.48985e-35	Valvular EC	G6PD
ITGA2	1.07462e-39	0.637613	0.751	0.345	3.93322e-35	Valvular EC	ITGA2
HSP90B1	2.18706e-39	0.918935	0.965	0.847	8.00485e-35	Valvular EC	HSP90B1
MZT2A	6.96924e-39	0.677573	0.786	0.492	2.55081e-34	Valvular EC	MZT2A
MMP1	8.27357e-39	0.764915	0.327	0.062	3.02821e-34	Valvular EC	MMP1
P4HB	8.69505e-39	0.677846	0.914	0.717	3.18247e-34	Valvular EC	P4HB
PTGIS	1.3758e-38	0.830505	0.615	0.214	5.03557e-34	Valvular EC	PTGIS
BOK	3.61531e-38	0.333685	0.576	0.209	1.32324e-33	Valvular EC	BOK
TSPO1	8.39734e-38	0.702233	0.93	0.797	3.07351e-33	Valvular EC	TSPO
TKT	1.62896e-37	0.890362	0.84	0.597	5.96216e-33	Valvular EC	TKT
HAPLN31	3.81055e-37	0.602721	0.856	0.45	1.3947e-32	Valvular EC	HAPLN3
MBOAT7	4.81695e-37	0.366613	0.661	0.275	1.76305e-32	Valvular EC	MBOAT7
OAZ1	5.09991e-37	0.680686	0.934	0.794	1.86662e-32	Valvular EC	OAZ1
C4orf481	6.30284e-37	0.48144	0.677	0.284	2.3069e-32	Valvular EC	C4orf48
METRNL	7.42282e-37	0.769016	0.887	0.565	2.71683e-32	Valvular EC	METRNL
LGALS11	1.02886e-36	1.81219	0.914	0.757	3.76572e-32	Valvular EC	LGALS1
ART4	1.35126e-36	0.346854	0.261	0.038	4.94573e-32	Valvular EC	ART4
VEGFB	1.47782e-36	0.423266	0.778	0.396	5.40895e-32	Valvular EC	VEGFB
IL322	1.92983e-36	1.17833	0.798	0.507	7.06338e-32	Valvular EC	IL32
LOXL2	2.76663e-36	0.386817	0.65	0.271	1.01261e-31	Valvular EC	LOXL2
GSTP1	3.09228e-36	0.757983	0.907	0.78	1.13181e-31	Valvular EC	GSTP1
MDK	4.74154e-36	1.0991	0.696	0.421	1.73545e-31	Valvular EC	MDK
DDAH1	5.55487e-36	0.310433	0.463	0.138	2.03314e-31	Valvular EC	DDAH1
IER31	6.28063e-36	1.00008	0.961	0.795	2.29878e-31	Valvular EC	IER3
PMEPA1	7.3399e-36	0.498628	0.72	0.32	2.68648e-31	Valvular EC	PMEPA1
PCBD1	1.28806e-35	0.543671	0.704	0.366	4.71443e-31	Valvular EC	PCBD1
PDE4B	3.3301e-35	0.641712	0.751	0.374	1.21885e-30	Valvular EC	PDE4B
AKR1C1	4.08593e-35	0.825613	0.654	0.27	1.49549e-30	Valvular EC	AKR1C1
PDGFA	5.01573e-35	0.62175	0.661	0.293	1.83581e-30	Valvular EC	PDGFA
TMED3	5.59394e-35	0.3153	0.591	0.223	2.04744e-30	Valvular EC	TMED3
SLC16A3	9.92984e-35	0.501443	0.72	0.368	3.63442e-30	Valvular EC	SLC16A3
TIMP1	1.04188e-34	1.97723	0.973	0.808	3.81339e-30	Valvular EC	TIMP1
PLEKHA5	1.27798e-34	0.380837	0.482	0.156	4.67752e-30	Valvular EC	PLEKHA5
ALDH2	1.73045e-34	0.480339	0.79	0.425	6.33362e-30	Valvular EC	ALDH2
DIPK1B1	2.88589e-34	0.519907	0.856	0.51	1.05626e-29	Valvular EC	DIPK1B
PLA2R1	4.89967e-34	0.429924	0.444	0.129	1.79333e-29	Valvular EC	PLA2R1
ST8SIA6	8.98214e-34	0.504943	0.521	0.176	3.28755e-29	Valvular EC	ST8SIA6
SPHK1	9.04803e-34	0.610022	0.805	0.478	3.31167e-29	Valvular EC	SPHK1
EIF2B2	1.63821e-33	0.594636	0.658	0.328	5.99603e-29	Valvular EC	EIF2B2
DIXDC11	2.12129e-33	0.584765	0.813	0.41	7.76412e-29	Valvular EC	DIXDC1
TMEM120A	2.18639e-33	0.346544	0.603	0.245	8.00241e-29	Valvular EC	TMEM120A
PKM	2.43867e-33	0.694149	0.914	0.702	8.92579e-29	Valvular EC	PKM
COL18A1	3.87104e-33	0.644456	0.946	0.731	1.41684e-28	Valvular EC	COL18A1
MIF	4.23985e-33	0.698802	0.961	0.834	1.55183e-28	Valvular EC	MIF
SRPX	5.31873e-33	0.323954	0.654	0.261	1.94671e-28	Valvular EC	SRPX
TACSTD2	6.44379e-33	0.447749	0.471	0.148	2.35849e-28	Valvular EC	TACSTD2
PGD	9.30946e-33	0.381795	0.556	0.225	3.40736e-28	Valvular EC	PGD
FRMD6	1.07512e-32	0.380646	0.576	0.232	3.93505e-28	Valvular EC	FRMD6
RAI14	1.42032e-32	0.624318	0.875	0.595	5.1985e-28	Valvular EC	RAI14
PROCR	1.61874e-32	0.421266	0.743	0.378	5.92476e-28	Valvular EC	PROCR
TPI1	2.18197e-32	0.633965	0.918	0.72	7.98622e-28	Valvular EC	TPI1
CCN11	4.08532e-32	1.07732	0.864	0.64	1.49527e-27	Valvular EC	CCN1
RASSF8	5.13508e-32	0.493164	0.759	0.429	1.87949e-27	Valvular EC	RASSF8
FTH1	6.84863e-32	1.98691	0.988	0.976	2.50667e-27	Valvular EC	FTH1
SYNPO1	2.0586e-31	0.483786	0.887	0.563	7.53469e-27	Valvular EC	SYNPO
CH25H	2.17882e-31	0.573601	0.521	0.195	7.97469e-27	Valvular EC	CH25H
KANK1	2.33728e-31	0.623488	0.611	0.272	8.55468e-27	Valvular EC	KANK1
F2R	2.67426e-31	0.490719	0.77	0.396	9.78804e-27	Valvular EC	F2R
SERF2	2.90318e-31	0.554147	0.969	0.898	1.06259e-26	Valvular EC	SERF2
NUDT4	3.44748e-31	0.524064	0.778	0.437	1.26181e-26	Valvular EC	NUDT4
CD63	3.5935e-31	0.563671	0.977	0.912	1.31526e-26	Valvular EC	CD63
IL1RL1	4.27866e-31	0.728067	0.272	0.055	1.56603e-26	Valvular EC	IL1RL1
MYO10	4.5707e-31	0.504784	0.759	0.42	1.67292e-26	Valvular EC	MYO10
SH3BGRL31	5.17311e-31	0.675059	0.961	0.841	1.89341e-26	Valvular EC	SH3BGRL3
ADGRG61	7.63307e-31	0.307722	0.611	0.218	2.79378e-26	Valvular EC	ADGRG6
EIF4EBP1	8.33037e-31	0.409701	0.661	0.305	3.049e-26	Valvular EC	EIF4EBP1
CCN21	8.58544e-31	1.57064	0.895	0.666	3.14236e-26	Valvular EC	CCN2
SOX7	1.02048e-30	0.659364	0.918	0.612	3.73506e-26	Valvular EC	SOX7
MAGED2	1.02954e-30	0.466929	0.852	0.54	3.76821e-26	Valvular EC	MAGED2
FAM114A1	1.05415e-30	0.374191	0.747	0.395	3.85828e-26	Valvular EC	FAM114A1
EXT1	1.1607e-30	0.449243	0.696	0.337	4.24826e-26	Valvular EC	EXT1
LAMB1	2.88485e-30	0.547316	0.926	0.599	1.05589e-25	Valvular EC	LAMB1
FGF21	5.05034e-30	0.538135	0.658	0.283	1.84847e-25	Valvular EC	FGF2
VIM1	7.27544e-30	0.458695	1	0.997	2.66288e-25	Valvular EC	VIM
APLN	9.24197e-30	0.314142	0.237	0.041	3.38265e-25	Valvular EC	APLN
ERRFI1	1.62804e-29	0.786331	0.658	0.328	5.95878e-25	Valvular EC	ERRFI1
SIVA1	1.98008e-29	0.505503	0.844	0.6	7.24729e-25	Valvular EC	SIVA1
CYP1B11	2.35109e-29	0.435323	0.79	0.344	8.60522e-25	Valvular EC	CYP1B1
FRMD4B	3.43846e-29	0.569621	0.875	0.576	1.25851e-24	Valvular EC	FRMD4B
RGS31	3.59979e-29	0.782814	0.767	0.467	1.31756e-24	Valvular EC	RGS3
BNIP3L	4.17754e-29	0.468433	0.829	0.528	1.52902e-24	Valvular EC	BNIP3L
SGMS2	1.38685e-28	0.307046	0.599	0.243	5.076e-24	Valvular EC	SGMS2
VEGFA	1.52322e-28	0.459244	0.642	0.303	5.57512e-24	Valvular EC	VEGFA
GSTO11	1.56229e-28	0.582628	0.864	0.654	5.71814e-24	Valvular EC	GSTO1
ADSS	1.88157e-28	0.54443	0.844	0.533	6.88672e-24	Valvular EC	ADSS
LARP6	1.96681e-28	0.340588	0.646	0.315	7.19873e-24	Valvular EC	LARP6
ACTN11	2.04787e-28	0.596076	0.961	0.802	7.4954e-24	Valvular EC	ACTN1
GMDS	2.44536e-28	0.444097	0.696	0.363	8.95028e-24	Valvular EC	GMDS
MGAT4B	3.14093e-28	0.402154	0.728	0.422	1.14961e-23	Valvular EC	MGAT4B
DPYSL3	3.80754e-28	0.488012	0.79	0.458	1.3936e-23	Valvular EC	DPYSL3
FN11	6.37855e-28	0.645112	0.848	0.497	2.33461e-23	Valvular EC	FN1
CREB3L2	2.17262e-27	0.438132	0.716	0.389	7.95202e-23	Valvular EC	CREB3L2
NUPR1	2.85174e-27	0.735074	0.739	0.421	1.04377e-22	Valvular EC	NUPR1
LDHB	3.14187e-27	0.484413	0.825	0.545	1.14996e-22	Valvular EC	LDHB
HYI	3.39559e-27	0.373011	0.576	0.269	1.24282e-22	Valvular EC	HYI
SERPINB9	5.43813e-27	0.427531	0.599	0.277	1.99041e-22	Valvular EC	SERPINB9
SMAD3	5.99244e-27	0.359342	0.7	0.348	2.19329e-22	Valvular EC	SMAD3
SSH1	6.37147e-27	0.400054	0.786	0.437	2.33202e-22	Valvular EC	SSH1
COPE	8.63003e-27	0.465481	0.837	0.595	3.15868e-22	Valvular EC	COPE
MRPL14	1.30443e-26	0.424712	0.677	0.378	4.77433e-22	Valvular EC	MRPL14
RHOJ	1.64295e-26	0.498366	0.887	0.594	6.01337e-22	Valvular EC	RHOJ
S100A16	1.99638e-26	0.690844	0.899	0.752	7.30695e-22	Valvular EC	S100A16
MAGED1	2.32866e-26	0.305139	0.584	0.257	8.52313e-22	Valvular EC	MAGED1
TMEM9	2.63785e-26	0.3324	0.588	0.27	9.65478e-22	Valvular EC	TMEM9
NNMT1	2.70787e-26	0.712412	0.93	0.718	9.91108e-22	Valvular EC	NNMT
NDUFS5	2.93508e-26	0.540238	0.872	0.695	1.07427e-21	Valvular EC	NDUFS5
TGFB1	3.05266e-26	0.435609	0.875	0.55	1.1173e-21	Valvular EC	TGFB1
IPMK	5.66396e-26	0.328675	0.521	0.229	2.07307e-21	Valvular EC	IPMK
BCAR1	5.77549e-26	0.540406	0.798	0.531	2.11389e-21	Valvular EC	BCAR1
C1QTNF1	5.96126e-26	0.497783	0.661	0.323	2.18188e-21	Valvular EC	C1QTNF1
LRIG1	1.32572e-25	0.333782	0.65	0.307	4.85227e-21	Valvular EC	LRIG1
CISD1	1.56798e-25	0.39588	0.673	0.376	5.73895e-21	Valvular EC	CISD1
CDK6	1.59662e-25	0.35679	0.669	0.338	5.84379e-21	Valvular EC	CDK6
TNFRSF12A	1.997e-25	0.439026	0.626	0.316	7.30922e-21	Valvular EC	TNFRSF12A
SLC25A37	2.11233e-25	0.53558	0.872	0.593	7.73132e-21	Valvular EC	SLC25A37
AP2S1	2.13833e-25	0.534133	0.848	0.636	7.82651e-21	Valvular EC	AP2S1
ANKRD37	2.70253e-25	0.598986	0.661	0.33	9.89155e-21	Valvular EC	ANKRD37
HMOX1	3.05026e-25	1.68979	0.607	0.311	1.11642e-20	Valvular EC	HMOX1
PRELID1	3.24723e-25	0.541573	0.848	0.64	1.18852e-20	Valvular EC	PRELID1
ACTG1	6.66273e-25	0.589354	0.996	0.969	2.43863e-20	Valvular EC	ACTG1
CD91	6.98074e-25	0.531797	0.922	0.725	2.55502e-20	Valvular EC	CD9
TNIP1	7.69625e-25	0.465015	0.732	0.453	2.8169e-20	Valvular EC	TNIP1
MIR99AHG	9.15458e-25	0.385631	0.51	0.197	3.35067e-20	Valvular EC	MIR99AHG
PAWR	9.22122e-25	0.451345	0.743	0.451	3.37506e-20	Valvular EC	PAWR
SLC4A7	1.04832e-24	0.440991	0.724	0.393	3.83694e-20	Valvular EC	SLC4A7
PPDPF	1.42527e-24	0.561768	0.872	0.726	5.21663e-20	Valvular EC	PPDPF
EPB41L31	1.45628e-24	0.357932	0.84	0.429	5.33014e-20	Valvular EC	EPB41L3
CTSB	1.59045e-24	0.497756	0.875	0.65	5.82121e-20	Valvular EC	CTSB
VDAC1	2.02198e-24	0.489213	0.829	0.612	7.40064e-20	Valvular EC	VDAC1
MMP28	3.02064e-24	0.582754	0.77	0.439	1.10559e-19	Valvular EC	MMP28
JPT1	3.04068e-24	0.480521	0.615	0.34	1.11292e-19	Valvular EC	JPT1
CKAP4	3.1925e-24	0.370147	0.72	0.406	1.16849e-19	Valvular EC	CKAP4
FARP1	3.32314e-24	0.31247	0.696	0.36	1.2163e-19	Valvular EC	FARP1
UGP2	4.72385e-24	0.568865	0.864	0.57	1.72898e-19	Valvular EC	UGP2
PIK3R1	5.96841e-24	0.395489	0.77	0.433	2.1845e-19	Valvular EC	PIK3R1
CAMK2D	6.52095e-24	0.390218	0.794	0.481	2.38673e-19	Valvular EC	CAMK2D
TMED9	9.48303e-24	0.411272	0.895	0.644	3.47088e-19	Valvular EC	TMED9
TXNRD1	1.27137e-23	1.01635	0.72	0.522	4.65332e-19	Valvular EC	TXNRD1
UBE2H	1.30047e-23	0.449464	0.833	0.584	4.75984e-19	Valvular EC	UBE2H
IMPAD1	1.53591e-23	0.386155	0.728	0.414	5.62157e-19	Valvular EC	IMPAD1
SSR3	1.63343e-23	0.50823	0.833	0.614	5.97852e-19	Valvular EC	SSR3
PRDX5	1.8464e-23	0.499547	0.848	0.632	6.75801e-19	Valvular EC	PRDX5
GNG12	2.15901e-23	0.396808	0.903	0.62	7.90218e-19	Valvular EC	GNG12
OMD	2.88727e-23	0.447281	0.183	0.031	1.05677e-18	Valvular EC	OMD
MPST	4.73818e-23	0.303385	0.704	0.399	1.73422e-18	Valvular EC	MPST
PPIA	5.74496e-23	0.482272	0.973	0.897	2.10271e-18	Valvular EC	PPIA
TMEM158	6.72891e-23	0.34894	0.198	0.039	2.46285e-18	Valvular EC	TMEM158
FNBP1	7.03515e-23	0.301071	0.759	0.431	2.57494e-18	Valvular EC	FNBP1
CCL2	8.60817e-23	1.12512	0.774	0.515	3.15068e-18	Valvular EC	CCL2
MYOF1	8.66738e-23	0.516537	0.946	0.714	3.17235e-18	Valvular EC	MYOF
NFATC1	9.2033e-23	0.348912	0.619	0.291	3.3685e-18	Valvular EC	NFATC1
KDM7A	1.2956e-22	0.384919	0.615	0.297	4.74203e-18	Valvular EC	KDM7A
ANKRD1	1.51253e-22	0.395529	0.109	0.008	5.53601e-18	Valvular EC	ANKRD1
CALR	2.06888e-22	0.544527	0.934	0.773	7.5723e-18	Valvular EC	CALR
PTPRE	2.11463e-22	0.608187	0.848	0.568	7.73975e-18	Valvular EC	PTPRE
EVA1B	2.83071e-22	0.4573	0.809	0.579	1.03607e-17	Valvular EC	EVA1B
CXCL1	2.95872e-22	0.655043	0.354	0.117	1.08292e-17	Valvular EC	CXCL1
CD151	3.04725e-22	0.469111	0.946	0.819	1.11533e-17	Valvular EC	CD151
BNIP3	3.43144e-22	0.366696	0.7	0.432	1.25594e-17	Valvular EC	BNIP3
ANXA2	4.07587e-22	0.482818	0.981	0.933	1.49181e-17	Valvular EC	ANXA2
PDLIM3	4.23505e-22	0.411453	0.665	0.337	1.55007e-17	Valvular EC	PDLIM3
SNX9	5.34627e-22	0.381288	0.844	0.585	1.95679e-17	Valvular EC	SNX9
MT1F	6.94944e-22	0.34595	0.354	0.124	2.54357e-17	Valvular EC	MT1F
CSGALNACT1	6.95221e-22	0.406532	0.798	0.517	2.54458e-17	Valvular EC	CSGALNACT1
PLEKHO1	7.14774e-22	0.373495	0.673	0.376	2.61614e-17	Valvular EC	PLEKHO1
PGM2L1	7.86533e-22	0.34061	0.735	0.436	2.87879e-17	Valvular EC	PGM2L1
ITPR21	8.50593e-22	0.460483	0.895	0.589	3.11326e-17	Valvular EC	ITPR2
TRAPPC5	9.08759e-22	0.375554	0.864	0.645	3.32615e-17	Valvular EC	TRAPPC5
AHNAK2	1.56896e-21	0.401288	0.739	0.401	5.74255e-17	Valvular EC	AHNAK2
DSTN1	2.25063e-21	0.443758	0.969	0.874	8.23755e-17	Valvular EC	DSTN
AGPAT2	2.51457e-21	0.303805	0.708	0.398	9.20357e-17	Valvular EC	AGPAT2
CNIH4	2.8119e-21	0.325827	0.747	0.451	1.02918e-16	Valvular EC	CNIH4
PDIA4	2.90174e-21	0.348193	0.755	0.436	1.06207e-16	Valvular EC	PDIA4
TOMM6	3.24856e-21	0.402003	0.837	0.568	1.18901e-16	Valvular EC	TOMM6
CTNNAL1	3.98011e-21	0.505754	0.809	0.543	1.45676e-16	Valvular EC	CTNNAL1
PGAM1	4.17252e-21	0.410859	0.728	0.504	1.52718e-16	Valvular EC	PGAM1
C1orf122	4.5093e-21	0.397074	0.724	0.435	1.65045e-16	Valvular EC	C1orf122
MCRIP1	7.20309e-21	0.312684	0.759	0.49	2.6364e-16	Valvular EC	MCRIP1
FOXC1	1.03314e-20	0.611326	0.942	0.715	3.7814e-16	Valvular EC	FOXC1
CDC42EP5	1.43204e-20	0.48642	0.872	0.678	5.24142e-16	Valvular EC	CDC42EP5
COL8A11	1.66834e-20	0.534318	0.541	0.232	6.10629e-16	Valvular EC	COL8A1
CIB1	1.91526e-20	0.342807	0.759	0.503	7.01005e-16	Valvular EC	CIB1
GADD45GIP1	2.1847e-20	0.411713	0.825	0.621	7.99623e-16	Valvular EC	GADD45GIP1
GAS6	2.67745e-20	0.337071	0.848	0.514	9.79973e-16	Valvular EC	GAS6
SOX4	3.29656e-20	0.666745	0.86	0.657	1.20657e-15	Valvular EC	SOX4
MPG	5.56998e-20	0.350187	0.778	0.52	2.03867e-15	Valvular EC	MPG
CTSZ	6.24024e-20	0.344052	0.864	0.643	2.28399e-15	Valvular EC	CTSZ
SURF4	7.22734e-20	0.318309	0.767	0.488	2.64528e-15	Valvular EC	SURF4
ADRM1	1.19915e-19	0.383938	0.782	0.551	4.389e-15	Valvular EC	ADRM1
SRPK1	1.3355e-19	0.312885	0.704	0.43	4.88808e-15	Valvular EC	SRPK1
ARL6IP51	1.43136e-19	0.435971	0.922	0.732	5.23891e-15	Valvular EC	ARL6IP5
MYDGF	1.50646e-19	0.404911	0.794	0.595	5.51379e-15	Valvular EC	MYDGF
CEP170	1.60311e-19	0.342128	0.77	0.505	5.86755e-15	Valvular EC	CEP170
ARHGAP21	1.94359e-19	0.425861	0.833	0.602	7.11373e-15	Valvular EC	ARHGAP21
PSMB6	2.11572e-19	0.397437	0.798	0.583	7.74376e-15	Valvular EC	PSMB6
DRAP1	2.17627e-19	0.352097	0.817	0.549	7.96535e-15	Valvular EC	DRAP1
PARVA	2.20464e-19	0.367679	0.778	0.476	8.0692e-15	Valvular EC	PARVA
PRDX2	2.73533e-19	0.372176	0.848	0.621	1.00116e-14	Valvular EC	PRDX2
RPSA	2.73812e-19	0.424537	0.981	0.919	1.00218e-14	Valvular EC	RPSA
PERP1	2.74876e-19	0.370451	0.813	0.48	1.00607e-14	Valvular EC	PERP
NIBAN2	2.8711e-19	0.356105	0.79	0.515	1.05085e-14	Valvular EC	NIBAN2
SULF11	3.51157e-19	0.429675	0.576	0.272	1.28527e-14	Valvular EC	SULF1
RNASEK	3.97864e-19	0.398271	0.953	0.825	1.45622e-14	Valvular EC	RNASEK
HDLBP	4.5722e-19	0.323371	0.868	0.641	1.67347e-14	Valvular EC	HDLBP
FSTL11	4.87541e-19	0.373031	0.864	0.559	1.78445e-14	Valvular EC	FSTL1
DEPP11	4.92186e-19	0.797578	0.895	0.699	1.80145e-14	Valvular EC	DEPP1
PPIB	7.41141e-19	0.395642	0.942	0.813	2.71265e-14	Valvular EC	PPIB
ITGAV	7.74357e-19	0.419554	0.759	0.529	2.83422e-14	Valvular EC	ITGAV
MRPL41	8.02708e-19	0.309578	0.809	0.564	2.93799e-14	Valvular EC	MRPL41
MZT2B	1.00324e-18	0.435985	0.907	0.784	3.67195e-14	Valvular EC	MZT2B
OST4	1.02731e-18	0.372003	0.895	0.768	3.76005e-14	Valvular EC	OST4
CSRP11	1.28997e-18	0.373972	0.833	0.595	4.72144e-14	Valvular EC	CSRP1
PSMB7	1.36076e-18	0.317782	0.782	0.572	4.9805e-14	Valvular EC	PSMB7
NDUFA11	1.38512e-18	0.345792	0.864	0.694	5.06967e-14	Valvular EC	NDUFA11
GCLM	1.70012e-18	0.527165	0.553	0.325	6.22261e-14	Valvular EC	GCLM
RNF181	1.80816e-18	0.321675	0.778	0.547	6.61804e-14	Valvular EC	RNF181
PSMA7	2.25528e-18	0.446259	0.93	0.814	8.25455e-14	Valvular EC	PSMA7
PDIA3	2.72874e-18	0.461082	0.934	0.803	9.98744e-14	Valvular EC	PDIA3
GJA1	3.37459e-18	0.434743	0.918	0.688	1.23513e-13	Valvular EC	GJA1
RCAN1	3.53456e-18	0.488852	0.747	0.491	1.29369e-13	Valvular EC	RCAN1
MYL12B	3.57111e-18	0.360974	0.988	0.898	1.30706e-13	Valvular EC	MYL12B
FLNB1	4.17297e-18	0.353244	0.946	0.788	1.52735e-13	Valvular EC	FLNB
UBE2M	5.39188e-18	0.31434	0.755	0.507	1.97348e-13	Valvular EC	UBE2M
SSR4	5.41255e-18	0.394865	0.914	0.766	1.98105e-13	Valvular EC	SSR4
FLNA1	7.46296e-18	0.504179	0.957	0.772	2.73152e-13	Valvular EC	FLNA
TGM2	9.22003e-18	0.571046	0.899	0.636	3.37462e-13	Valvular EC	TGM2
SEC31A	1.17297e-17	0.316002	0.872	0.631	4.29318e-13	Valvular EC	SEC31A
PSMD2	1.27897e-17	0.318908	0.759	0.501	4.68115e-13	Valvular EC	PSMD2
KDELR1	1.30951e-17	0.373133	0.887	0.72	4.79295e-13	Valvular EC	KDELR1
UPP1	1.42322e-17	0.726412	0.848	0.663	5.20913e-13	Valvular EC	UPP1
PLAUR	1.70618e-17	0.357345	0.553	0.296	6.24479e-13	Valvular EC	PLAUR
ECHS1	1.72497e-17	0.305084	0.747	0.51	6.31355e-13	Valvular EC	ECHS1
FTL	1.98502e-17	1.42739	0.961	0.941	7.26537e-13	Valvular EC	FTL
COX6B1	2.22223e-17	0.363084	0.907	0.74	8.13357e-13	Valvular EC	COX6B1
BACH1	2.38629e-17	0.335541	0.7	0.449	8.73405e-13	Valvular EC	BACH1
IL1R11	2.73742e-17	0.799282	0.887	0.598	1.00192e-12	Valvular EC	IL1R1
CANX	3.11372e-17	0.349725	0.949	0.817	1.13965e-12	Valvular EC	CANX
ST6GAL1	3.74015e-17	0.395691	0.728	0.444	1.36893e-12	Valvular EC	ST6GAL1
ARHGDIB	7.89542e-17	0.417123	0.856	0.621	2.8898e-12	Valvular EC	ARHGDIB
VCP	8.81232e-17	0.337255	0.883	0.677	3.2254e-12	Valvular EC	VCP
HSPG21	9.14549e-17	0.471738	0.988	0.917	3.34734e-12	Valvular EC	HSPG2
REXO2	1.11978e-16	0.305481	0.809	0.571	4.09852e-12	Valvular EC	REXO2
TIMM13	1.20657e-16	0.314486	0.759	0.553	4.41615e-12	Valvular EC	TIMM13
RPS27L	2.87301e-16	0.432211	0.848	0.683	1.05155e-11	Valvular EC	RPS27L
PSMD1	5.83921e-16	0.307339	0.751	0.528	2.13721e-11	Valvular EC	PSMD1
ECE11	6.04975e-16	0.388521	0.926	0.795	2.21427e-11	Valvular EC	ECE1
APRT	7.13614e-16	0.370252	0.837	0.659	2.6119e-11	Valvular EC	APRT
ARL6IP4	7.16345e-16	0.320142	0.895	0.725	2.62189e-11	Valvular EC	ARL6IP4
PON2	7.42101e-16	0.359988	0.833	0.579	2.71616e-11	Valvular EC	PON2
RABAC1	7.70546e-16	0.355664	0.938	0.78	2.82028e-11	Valvular EC	RABAC1
PHB	7.9106e-16	0.305409	0.778	0.534	2.89536e-11	Valvular EC	PHB
CALCRL	8.34237e-16	0.425583	0.965	0.821	3.05339e-11	Valvular EC	CALCRL
CFH1	8.5875e-16	0.566377	0.728	0.438	3.14311e-11	Valvular EC	CFH
CFL11	8.86297e-16	0.410801	0.965	0.895	3.24394e-11	Valvular EC	CFL1
ARPC1B	9.36779e-16	0.335916	0.942	0.824	3.42871e-11	Valvular EC	ARPC1B
SF3B5	1.0035e-15	0.322603	0.809	0.597	3.67292e-11	Valvular EC	SF3B5
TLN1	1.4661e-15	0.317889	0.93	0.746	5.36608e-11	Valvular EC	TLN1
ITGA5	1.56271e-15	0.380064	0.957	0.801	5.71966e-11	Valvular EC	ITGA5
BSG	1.62386e-15	0.323968	0.891	0.722	5.9435e-11	Valvular EC	BSG
CALD11	2.04381e-15	0.362444	0.977	0.86	7.48053e-11	Valvular EC	CALD1
MTCH1	2.27707e-15	0.328382	0.825	0.625	8.3343e-11	Valvular EC	MTCH1
ATP1B31	2.34723e-15	0.347311	0.926	0.758	8.59111e-11	Valvular EC	ATP1B3
PTGR1	2.51316e-15	0.482934	0.549	0.317	9.19841e-11	Valvular EC	PTGR1
PRDX6	2.63956e-15	0.32204	0.891	0.676	9.66105e-11	Valvular EC	PRDX6
IGF1R	2.75123e-15	0.330607	0.728	0.444	1.00698e-10	Valvular EC	IGF1R
ANAPC11	3.04306e-15	0.305786	0.767	0.541	1.11379e-10	Valvular EC	ANAPC11
ARL5A	3.04448e-15	0.313959	0.813	0.538	1.11431e-10	Valvular EC	ARL5A
ASPH	4.1224e-15	0.368014	0.891	0.679	1.50884e-10	Valvular EC	ASPH
YWHAG	4.59358e-15	0.363924	0.833	0.615	1.6813e-10	Valvular EC	YWHAG
DAB2	5.77745e-15	0.4052	0.817	0.632	2.1146e-10	Valvular EC	DAB2
CXCL21	6.34321e-15	0.330855	0.743	0.475	2.32168e-10	Valvular EC	CXCL2
TXNDC17	6.86494e-15	0.317212	0.739	0.545	2.51264e-10	Valvular EC	TXNDC17
MCAM1	1.00358e-14	0.520025	0.852	0.684	3.67321e-10	Valvular EC	MCAM
PMAIP1	1.1335e-14	0.303956	0.514	0.275	4.14871e-10	Valvular EC	PMAIP1
PRCP1	1.31812e-14	0.353875	0.93	0.688	4.82446e-10	Valvular EC	PRCP
FKBP1A	1.46862e-14	0.352874	0.981	0.906	5.37529e-10	Valvular EC	FKBP1A
HSPA5	1.47847e-14	1.25689	0.891	0.755	5.41135e-10	Valvular EC	HSPA5
PXDN1	1.51401e-14	0.734065	0.642	0.487	5.54142e-10	Valvular EC	PXDN
PDIA6	1.52174e-14	0.33218	0.907	0.741	5.56974e-10	Valvular EC	PDIA6
ANXA5	1.74612e-14	0.361749	0.922	0.771	6.39098e-10	Valvular EC	ANXA5
TMEM123	2.1205e-14	0.308439	0.883	0.689	7.76123e-10	Valvular EC	TMEM123
COX8A	2.29081e-14	0.36161	0.813	0.635	8.38458e-10	Valvular EC	COX8A
MARCKSL1	2.36373e-14	0.373765	0.821	0.586	8.65149e-10	Valvular EC	MARCKSL1
ATP6V0E1	3.01728e-14	0.310929	0.907	0.737	1.10435e-09	Valvular EC	ATP6V0E1
HINT1	3.47727e-14	0.373458	0.942	0.827	1.27271e-09	Valvular EC	HINT1
CXCL8	4.87128e-14	0.423802	0.479	0.246	1.78294e-09	Valvular EC	CXCL8
S100A111	5.51127e-14	0.430903	0.961	0.844	2.01718e-09	Valvular EC	S100A11
S100A13	5.89014e-14	0.331024	0.907	0.752	2.15585e-09	Valvular EC	S100A13
TAGLN3	7.3517e-14	0.523117	0.848	0.577	2.6908e-09	Valvular EC	TAGLN
SDF2L1	1.04718e-13	0.340492	0.56	0.333	3.83277e-09	Valvular EC	SDF2L1
CD551	1.06698e-13	0.331139	0.84	0.631	3.90524e-09	Valvular EC	CD55
ANXA1	1.10519e-13	0.374505	0.93	0.8	4.04512e-09	Valvular EC	ANXA1
UQCR11	1.44284e-13	0.305341	0.883	0.718	5.28093e-09	Valvular EC	UQCR11
LIMS1	1.54812e-13	0.374786	0.93	0.771	5.66626e-09	Valvular EC	LIMS1
ELOB	3.5065e-13	0.302878	0.891	0.751	1.28342e-08	Valvular EC	ELOB
RPLP01	4.89485e-13	0.317788	0.988	0.953	1.79156e-08	Valvular EC	RPLP0
SAT11	5.54546e-13	0.547548	0.942	0.836	2.02969e-08	Valvular EC	SAT1
SLC25A6	7.16875e-13	0.325397	0.949	0.819	2.62384e-08	Valvular EC	SLC25A6
MT1E1	8.17056e-13	0.362865	0.626	0.378	2.99051e-08	Valvular EC	MT1E
JAK1	9.06498e-13	0.336334	0.957	0.836	3.31788e-08	Valvular EC	JAK1
PFN1	1.92798e-12	0.38778	0.938	0.845	7.05659e-08	Valvular EC	PFN1
HHEX	7.52886e-12	0.327819	0.72	0.523	2.75564e-07	Valvular EC	HHEX
TFPI2	9.75261e-12	0.617071	0.374	0.198	3.56955e-07	Valvular EC	TFPI2
TXN	1.03266e-11	0.461759	0.872	0.752	3.77963e-07	Valvular EC	TXN
DUSP6	1.24916e-11	0.403543	0.86	0.682	4.57205e-07	Valvular EC	DUSP6
CYTOR	1.79925e-11	0.379166	0.72	0.523	6.58544e-07	Valvular EC	CYTOR
NPM1	2.39786e-11	0.309863	0.953	0.869	8.77641e-07	Valvular EC	NPM1
EIF5A	3.8593e-11	0.341569	0.848	0.666	1.41254e-06	Valvular EC	EIF5A
HSPB1	7.40094e-11	0.379738	0.977	0.919	2.70882e-06	Valvular EC	HSPB1
YBX1	9.53763e-11	0.306446	0.969	0.896	3.49087e-06	Valvular EC	YBX1
S100A10	1.23895e-10	0.392882	0.969	0.942	4.53469e-06	Valvular EC	S100A10
BZW1	2.36433e-10	0.300466	0.926	0.778	8.65369e-06	Valvular EC	BZW1
CALM11	2.73933e-10	0.303456	0.977	0.944	1.00262e-05	Valvular EC	CALM1
SERPINB11	3.25094e-10	0.380746	0.856	0.637	1.18988e-05	Valvular EC	SERPINB1
MARCKS1	3.41643e-10	0.318592	0.856	0.722	1.25045e-05	Valvular EC	MARCKS
WSB1	3.73614e-10	0.40899	0.949	0.833	1.36746e-05	Valvular EC	WSB1
PLPP31	4.3201e-10	0.304994	0.86	0.629	1.5812e-05	Valvular EC	PLPP3
ZFAND2A	3.93722e-09	0.328133	0.595	0.414	0.000144106	Valvular EC	ZFAND2A
HMGN3	4.1312e-09	0.378831	0.852	0.675	0.000151206	Valvular EC	HMGN3
DDIT4	4.16744e-09	0.431549	0.938	0.814	0.000152533	Valvular EC	DDIT4
SQSTM1	1.99884e-08	0.550492	0.903	0.798	0.000731594	Valvular EC	SQSTM1
NQO1	5.73601e-08	0.551721	0.568	0.473	0.00209944	Valvular EC	NQO1
MT2A	1.11201e-07	0.505345	0.93	0.872	0.00407006	Valvular EC	MT2A
HSPA6	2.00852e-06	0.874629	0.455	0.325	0.0735139	Valvular EC	HSPA6
CCL231	2.77253e-06	0.322399	0.335	0.205	0.101477	Valvular EC	CCL23
TCIM1	5.42107e-06	0.395383	0.673	0.522	0.198417	Valvular EC	TCIM
BMPR21	6.33282e-06	0.368603	0.957	0.787	0.231788	Valvular EC	BMPR2
VCAN1	6.80876e-05	0.374991	0.564	0.401	1	Valvular EC	VCAN
ITGB4	0.00202843	0.478967	0.77	0.63	1	Valvular EC	ITGB4
SEMA3A	4.90132e-259	2.11127	0.802	0.008	1.79393e-254	Lymphatic EC	SEMA3A
PKHD1L1	1.66731e-254	3.15023	0.847	0.013	6.10253e-250	Lymphatic EC	PKHD1L1
CCL21	5.06539e-236	4.97079	0.721	0.006	1.85398e-231	Lymphatic EC	CCL21
RELN	1.82957e-229	2.0654	0.667	0.003	6.6964e-225	Lymphatic EC	RELN
PROX1	3.70981e-177	3.00096	0.91	0.062	1.35783e-172	Lymphatic EC	PROX1
MRC1	6.82335e-148	1.97186	0.649	0.025	2.49742e-143	Lymphatic EC	MRC1
ADGRG3	3.69844e-144	1.46384	0.523	0.011	1.35367e-139	Lymphatic EC	ADGRG3
PDPN	5.20759e-140	1.70512	0.568	0.018	1.90603e-135	Lymphatic EC	PDPN
PIEZO2	2.02743e-133	1.08097	0.414	0.003	7.4206e-129	Lymphatic EC	PIEZO2
TC2N	5.72805e-131	2.14776	0.64	0.033	2.09652e-126	Lymphatic EC	TC2N
CHRDL1	2.24687e-122	1.30962	0.622	0.034	8.22378e-118	Lymphatic EC	CHRDL1
LYVE1	1.11628e-121	3.8888	0.748	0.068	4.08569e-117	Lymphatic EC	LYVE1
STON2	6.78891e-117	0.828396	0.495	0.017	2.48481e-112	Lymphatic EC	STON2
GPR182	2.23996e-106	0.718564	0.297	0	8.19849e-102	Lymphatic EC	GPR182
NR2F1	1.08619e-99	2.03228	0.712	0.081	3.97556e-95	Lymphatic EC	NR2F1
SRGAP3	1.7276e-97	0.980978	0.342	0.006	6.3232e-93	Lymphatic EC	SRGAP3
TFF3	3.02487e-93	4.83783	0.892	0.184	1.10713e-88	Lymphatic EC	TFF3
STXBP6	9.4836e-93	0.880078	0.505	0.032	3.47109e-88	Lymphatic EC	STXBP6
PARD6G	5.01316e-87	1.60443	0.667	0.08	1.83487e-82	Lymphatic EC	PARD6G
KBTBD11	2.21819e-86	1.54083	0.586	0.056	8.1188e-82	Lymphatic EC	KBTBD11
LINC00923	9.81942e-84	0.735806	0.243	0.001	3.59401e-79	Lymphatic EC	LINC00923
EFNA5	1.06584e-82	0.856244	0.405	0.02	3.90108e-78	Lymphatic EC	EFNA5
ADD3-AS1	5.08908e-82	0.545802	0.297	0.006	1.86265e-77	Lymphatic EC	ADD3-AS1
IGF1	9.73254e-81	1.45762	0.495	0.036	3.56221e-76	Lymphatic EC	IGF1
MAF	2.54754e-78	2.40366	0.676	0.1	9.32424e-74	Lymphatic EC	MAF
LINC00636	9.09327e-78	0.352533	0.243	0.002	3.32823e-73	Lymphatic EC	LINC00636
TSPAN5	7.99452e-75	1.85294	0.766	0.153	2.92607e-70	Lymphatic EC	TSPAN5
MPP7	5.83643e-74	1.09593	0.514	0.049	2.13619e-69	Lymphatic EC	MPP7
CCDC141	3.61746e-73	0.795447	0.315	0.011	1.32403e-68	Lymphatic EC	CCDC141
VAV3	9.631e-73	1.03231	0.495	0.046	3.52504e-68	Lymphatic EC	VAV3
PIK3C2G	4.25731e-71	0.557789	0.198	0	1.55822e-66	Lymphatic EC	PIK3C2G
NTS	2.77572e-70	1.71324	0.387	0.023	1.01594e-65	Lymphatic EC	NTS
PDE1A	1.07451e-68	0.932072	0.55	0.064	3.93282e-64	Lymphatic EC	PDE1A
TTN	3.56899e-68	1.67018	0.432	0.034	1.30629e-63	Lymphatic EC	TTN
IL7	5.20826e-67	0.457689	0.234	0.004	1.90627e-62	Lymphatic EC	IL7
DTX1	4.38742e-66	0.493021	0.225	0.003	1.60584e-61	Lymphatic EC	DTX1
STAB2	9.98132e-65	0.482985	0.18	0	3.65326e-60	Lymphatic EC	STAB2
SEMA3D	1.47352e-63	0.657857	0.315	0.015	5.39324e-59	Lymphatic EC	SEMA3D
SYNM	5.40624e-61	1.78475	0.676	0.137	1.97874e-56	Lymphatic EC	SYNM
RCSD1	2.19108e-60	1.16848	0.532	0.072	8.01957e-56	Lymphatic EC	RCSD1
TBX1	2.84506e-60	1.57209	0.622	0.109	1.04132e-55	Lymphatic EC	TBX1
PRKCZ	3.1131e-60	0.675796	0.36	0.025	1.13943e-55	Lymphatic EC	PRKCZ
REEP1	1.59057e-58	0.685936	0.333	0.021	5.82164e-54	Lymphatic EC	REEP1
MMRN11	1.586e-57	3.19983	0.991	0.583	5.80491e-53	Lymphatic EC	MMRN1
LRRN4CL	2.35361e-57	0.741588	0.333	0.022	8.61443e-53	Lymphatic EC	LRRN4CL
IGSF3	5.83049e-57	0.490144	0.279	0.013	2.13402e-52	Lymphatic EC	IGSF3
TFPI	9.62405e-56	2.80437	0.982	0.746	3.5225e-51	Lymphatic EC	TFPI
PPFIBP1	7.53806e-55	2.56033	0.964	0.722	2.75901e-50	Lymphatic EC	PPFIBP1
FAM102A	3.72398e-54	1.04004	0.532	0.082	1.36301e-49	Lymphatic EC	FAM102A
COLEC12	5.9793e-53	1.12824	0.568	0.098	2.18849e-48	Lymphatic EC	COLEC12
KLHL4	1.15306e-52	0.724681	0.414	0.045	4.22032e-48	Lymphatic EC	KLHL4
PTPN3	1.16358e-52	0.664423	0.27	0.014	4.25883e-48	Lymphatic EC	PTPN3
ACKR2	1.2349e-52	0.634089	0.315	0.021	4.51985e-48	Lymphatic EC	ACKR2
DENND2A	2.90966e-52	0.533662	0.279	0.016	1.06497e-47	Lymphatic EC	DENND2A
B3GNT7	5.49206e-51	0.528741	0.315	0.023	2.01015e-46	Lymphatic EC	B3GNT7
LAPTM5	1.44443e-47	1.75081	0.748	0.24	5.28676e-43	Lymphatic EC	LAPTM5
CD38	1.6227e-47	0.320745	0.189	0.005	5.93923e-43	Lymphatic EC	CD38
SMOC1	1.02333e-46	0.540981	0.279	0.019	3.7455e-42	Lymphatic EC	SMOC1
LRRC15	1.08349e-45	0.359403	0.126	0	3.96568e-41	Lymphatic EC	LRRC15
SCG3	5.41606e-45	1.39356	0.243	0.014	1.98233e-40	Lymphatic EC	SCG3
FGL21	1.37095e-44	2.09159	0.658	0.181	5.0178e-40	Lymphatic EC	FGL2
LAYN	1.45626e-44	1.73609	0.766	0.307	5.33005e-40	Lymphatic EC	LAYN
TRMT9B	1.84018e-43	0.565466	0.324	0.032	6.73523e-39	Lymphatic EC	TRMT9B
SLC24A1	2.74915e-43	1.0724	0.55	0.118	1.00621e-38	Lymphatic EC	SLC24A1
PTX3	5.81026e-43	1.25363	0.441	0.066	2.12661e-38	Lymphatic EC	PTX3
EDNRB1	2.48373e-42	1.83902	0.829	0.35	9.0907e-38	Lymphatic EC	EDNRB
MFAP4	2.12202e-41	1.16536	0.306	0.03	7.7668e-37	Lymphatic EC	MFAP4
RAB11FIP11	2.78341e-41	1.55388	0.775	0.297	1.01875e-36	Lymphatic EC	RAB11FIP1
AL121839.2	2.88461e-40	0.609966	0.207	0.011	1.0558e-35	Lymphatic EC	AL121839.2
DOCK5	4.90099e-40	0.796192	0.387	0.054	1.79381e-35	Lymphatic EC	DOCK5
SCN3B	3.98763e-39	1.25789	0.577	0.152	1.45951e-34	Lymphatic EC	SCN3B
AC007998.3	4.51659e-39	0.998501	0.468	0.092	1.65312e-34	Lymphatic EC	AC007998.3
PRKCQ-AS1	1.13252e-38	0.33159	0.144	0.003	4.14512e-34	Lymphatic EC	PRKCQ-AS1
PLIN5	1.45716e-38	0.999908	0.432	0.075	5.33334e-34	Lymphatic EC	PLIN5
MAP4K2	9.43286e-38	0.970544	0.505	0.11	3.45252e-33	Lymphatic EC	MAP4K2
ABI3BP	8.15485e-37	1.10523	0.45	0.085	2.98476e-32	Lymphatic EC	ABI3BP
FZD10	3.17236e-36	0.329053	0.153	0.005	1.16112e-31	Lymphatic EC	FZD10
EFEMP11	6.12349e-36	1.49954	0.784	0.245	2.24126e-31	Lymphatic EC	EFEMP1
DSP	6.86819e-36	1.67112	0.694	0.266	2.51382e-31	Lymphatic EC	DSP
FAM174B	9.60727e-36	0.718541	0.387	0.063	3.51636e-31	Lymphatic EC	FAM174B
SCN9A	4.26436e-34	0.518578	0.252	0.024	1.5608e-29	Lymphatic EC	SCN9A
HOXD10	4.45621e-34	0.399247	0.252	0.024	1.63102e-29	Lymphatic EC	HOXD10
PPP1R2	4.8904e-34	1.59881	0.865	0.629	1.78994e-29	Lymphatic EC	PPP1R2
SLCO2B1	7.30359e-34	0.905064	0.432	0.084	2.67319e-29	Lymphatic EC	SLCO2B1
GPM6A1	4.20286e-33	1.02511	0.523	0.128	1.53829e-28	Lymphatic EC	GPM6A
EPB41L2	1.25869e-32	1.44235	0.811	0.506	4.60694e-28	Lymphatic EC	EPB41L2
NR2F2	1.94843e-32	1.57281	0.928	0.729	7.13147e-28	Lymphatic EC	NR2F2
FOXC21	4.45288e-32	1.52418	0.541	0.143	1.6298e-27	Lymphatic EC	FOXC2
PLEKHG3	5.4701e-32	0.531795	0.261	0.029	2.00211e-27	Lymphatic EC	PLEKHG3
PAPLN	5.92131e-32	0.489662	0.225	0.02	2.16726e-27	Lymphatic EC	PAPLN
PRKAA2	7.9451e-32	0.700929	0.378	0.068	2.90798e-27	Lymphatic EC	PRKAA2
MBP	1.35587e-31	0.633092	0.342	0.054	4.96262e-27	Lymphatic EC	MBP
RAB6B	6.1893e-31	0.394169	0.315	0.047	2.26535e-26	Lymphatic EC	RAB6B
APOD1	7.2493e-31	1.45301	0.748	0.3	2.65332e-26	Lymphatic EC	APOD
ADD3	1.19447e-30	1.37816	0.784	0.44	4.3719e-26	Lymphatic EC	ADD3
GYPC1	1.95558e-30	1.67695	0.793	0.479	7.15761e-26	Lymphatic EC	GYPC
PCSK6	2.12712e-30	0.553096	0.279	0.036	7.78546e-26	Lymphatic EC	PCSK6
BCHE	2.60615e-30	0.446732	0.243	0.026	9.53879e-26	Lymphatic EC	BCHE
SLC22A23	1.48566e-29	0.924394	0.459	0.112	5.43767e-25	Lymphatic EC	SLC22A23
IRF8	1.58929e-29	0.339938	0.207	0.018	5.81695e-25	Lymphatic EC	IRF8
FXYD6	3.75014e-29	1.38743	0.685	0.29	1.37259e-24	Lymphatic EC	FXYD6
ANTXR2	4.84179e-29	1.01819	0.468	0.123	1.77214e-24	Lymphatic EC	ANTXR2
EMILIN1	6.20553e-29	0.745636	0.36	0.066	2.27128e-24	Lymphatic EC	EMILIN1
GJC2	7.87188e-29	1.14436	0.523	0.155	2.88119e-24	Lymphatic EC	GJC2
COL6A21	7.87877e-29	1.12176	0.676	0.227	2.88371e-24	Lymphatic EC	COL6A2
POF1B	1.90685e-28	0.353637	0.27	0.035	6.97925e-24	Lymphatic EC	POF1B
SCN3A	2.45845e-28	0.727081	0.261	0.034	8.99818e-24	Lymphatic EC	SCN3A
FLT4	5.15097e-28	1.45183	0.613	0.235	1.88531e-23	Lymphatic EC	FLT4
MSMP	8.36964e-28	0.372989	0.261	0.035	3.06337e-23	Lymphatic EC	MSMP
UNC5B	3.45053e-27	0.595785	0.36	0.071	1.26293e-22	Lymphatic EC	UNC5B
TNFRSF11A	7.42411e-27	0.553713	0.306	0.051	2.7173e-22	Lymphatic EC	TNFRSF11A
NR2F1-AS1	1.24241e-26	0.633027	0.342	0.066	4.54735e-22	Lymphatic EC	NR2F1-AS1
BHMT2	1.98718e-26	0.359999	0.27	0.039	7.27327e-22	Lymphatic EC	BHMT2
S100A101	7.50676e-26	1.25022	0.973	0.944	2.74755e-21	Lymphatic EC	S100A10
PTPRE1	8.27654e-26	1.29726	0.829	0.595	3.0293e-21	Lymphatic EC	PTPRE
ATP5F1E	2.2645e-25	1.13008	0.928	0.908	8.28828e-21	Lymphatic EC	ATP5F1E
SLURP2	2.4686e-25	0.465376	0.135	0.008	9.03532e-21	Lymphatic EC	SLURP2
PCLO	5.40848e-25	0.594772	0.297	0.051	1.97956e-20	Lymphatic EC	PCLO
CD92	5.60114e-25	1.34686	0.892	0.746	2.05007e-20	Lymphatic EC	CD9
FAM107B1	7.41324e-25	1.51103	0.694	0.357	2.71332e-20	Lymphatic EC	FAM107B
APP	1.95965e-24	1.10044	0.973	0.915	7.17253e-20	Lymphatic EC	APP
SBSPON	2.20759e-24	0.424528	0.171	0.015	8.08001e-20	Lymphatic EC	SBSPON
CAVIN2	3.31805e-24	1.31396	0.901	0.763	1.21444e-19	Lymphatic EC	CAVIN2
PLCE1	3.43835e-24	0.64571	0.351	0.076	1.25847e-19	Lymphatic EC	PLCE1
DKK31	1.01535e-23	0.95873	0.514	0.163	3.71627e-19	Lymphatic EC	DKK3
PTGFRN	3.06859e-23	0.373193	0.234	0.033	1.12313e-18	Lymphatic EC	PTGFRN
SGCE	3.6968e-23	0.977485	0.523	0.186	1.35306e-18	Lymphatic EC	SGCE
GNAS	4.26135e-23	1.22247	0.964	0.95	1.5597e-18	Lymphatic EC	GNAS
AKAP121	5.49836e-23	1.52091	0.901	0.644	2.01245e-18	Lymphatic EC	AKAP12
WFS1	6.80493e-23	1.10835	0.631	0.283	2.49067e-18	Lymphatic EC	WFS1
ARL4A1	1.33835e-22	1.08264	0.901	0.74	4.89848e-18	Lymphatic EC	ARL4A
REPS2	1.69856e-22	0.33789	0.198	0.024	6.2169e-18	Lymphatic EC	REPS2
ART41	2.47605e-22	0.484402	0.297	0.056	9.0626e-18	Lymphatic EC	ART4
TMEM1001	3.05403e-22	0.418847	0.342	0.071	1.11781e-17	Lymphatic EC	TMEM100
DMTN	2.01022e-21	0.753824	0.423	0.128	7.35761e-17	Lymphatic EC	DMTN
LOX	2.17699e-21	1.24681	0.459	0.15	7.968e-17	Lymphatic EC	LOX
ARL6IP1	2.44702e-21	1.20288	0.865	0.768	8.95633e-17	Lymphatic EC	ARL6IP1
CCND1	1.38911e-20	1.21062	0.676	0.352	5.08428e-16	Lymphatic EC	CCND1
EFCC1	2.20478e-20	0.570375	0.342	0.086	8.06973e-16	Lymphatic EC	EFCC1
MYZAP	2.36462e-20	0.609879	0.27	0.052	8.65473e-16	Lymphatic EC	MYZAP
GAS7	4.81845e-20	0.514155	0.27	0.053	1.7636e-15	Lymphatic EC	GAS7
CDKL1	9.5627e-20	0.622487	0.297	0.067	3.50005e-15	Lymphatic EC	CDKL1
SLPI	1.43158e-19	0.414481	0.288	0.059	5.23974e-15	Lymphatic EC	SLPI
TIMP2	1.66755e-19	1.18616	0.838	0.706	6.1034e-15	Lymphatic EC	TIMP2
CCDC102B	2.14182e-19	0.814984	0.351	0.093	7.83926e-15	Lymphatic EC	CCDC102B
SNCA	2.25468e-19	0.873376	0.477	0.176	8.25237e-15	Lymphatic EC	SNCA
LIMS11	3.11421e-19	0.942785	0.883	0.789	1.13983e-14	Lymphatic EC	LIMS1
PGM5	4.27602e-19	1.11776	0.766	0.549	1.56507e-14	Lymphatic EC	PGM5
ANK2	4.85499e-19	0.40244	0.252	0.049	1.77697e-14	Lymphatic EC	ANK2
POLR2L	7.1844e-19	0.921651	0.874	0.777	2.62956e-14	Lymphatic EC	POLR2L
SLC9A9	1.40098e-18	0.490926	0.27	0.056	5.12772e-14	Lymphatic EC	SLC9A9
VPS35L	1.47057e-18	1.08582	0.577	0.295	5.38242e-14	Lymphatic EC	VPS35L
SEMA6A1	1.48686e-18	1.24126	0.748	0.494	5.44205e-14	Lymphatic EC	SEMA6A
CYBA	1.49659e-18	1.27598	0.631	0.355	5.47766e-14	Lymphatic EC	CYBA
FXYD2	1.97708e-18	0.441869	0.234	0.044	7.23632e-14	Lymphatic EC	FXYD2
LINC02802	3.04286e-18	0.617484	0.387	0.121	1.11372e-13	Lymphatic EC	LINC02802
ANGPT2	3.14214e-18	1.75461	0.739	0.459	1.15005e-13	Lymphatic EC	ANGPT2
SCNN1B1	7.1795e-18	0.788113	0.523	0.204	2.62777e-13	Lymphatic EC	SCNN1B
SNCG1	9.62372e-18	1.20038	0.838	0.71	3.52238e-13	Lymphatic EC	SNCG
FMOD	1.17685e-17	0.670971	0.315	0.082	4.30738e-13	Lymphatic EC	FMOD
TGFB2	1.69314e-17	0.592947	0.288	0.067	6.19705e-13	Lymphatic EC	TGFB2
CTSZ1	2.02697e-17	1.09007	0.775	0.669	7.41891e-13	Lymphatic EC	CTSZ
LMO2	2.64663e-17	1.13667	0.802	0.711	9.68695e-13	Lymphatic EC	LMO2
JUP	3.09673e-17	1.03839	0.64	0.38	1.13343e-12	Lymphatic EC	JUP
SLC38A1	3.78166e-17	1.03867	0.667	0.391	1.38413e-12	Lymphatic EC	SLC38A1
GRAPL	4.42813e-17	0.376531	0.153	0.019	1.62074e-12	Lymphatic EC	GRAPL
DPEP2	4.66163e-17	0.322976	0.216	0.039	1.7062e-12	Lymphatic EC	DPEP2
NDNF	4.74866e-17	0.522407	0.261	0.058	1.73806e-12	Lymphatic EC	NDNF
RAB31	6.20109e-17	0.995735	0.45	0.175	2.26966e-12	Lymphatic EC	RAB31
GCOM1	1.2437e-16	0.358694	0.207	0.037	4.55207e-12	Lymphatic EC	GCOM1
TSPAN11	1.73838e-16	0.303462	0.135	0.015	6.36264e-12	Lymphatic EC	TSPAN11
KCTD17	2.26223e-16	0.688831	0.45	0.189	8.28e-12	Lymphatic EC	KCTD17
NTN1	2.63203e-16	0.381219	0.153	0.02	9.63349e-12	Lymphatic EC	NTN1
SDC4	2.92358e-16	0.365351	0.297	0.076	1.07006e-11	Lymphatic EC	SDC4
MICAL2	2.98136e-16	0.842561	0.477	0.194	1.09121e-11	Lymphatic EC	MICAL2
GRAP	3.03841e-16	0.867619	0.414	0.159	1.11209e-11	Lymphatic EC	GRAP
RADIL	3.2526e-16	0.324854	0.171	0.026	1.19049e-11	Lymphatic EC	RADIL
NEO1	4.04845e-16	1.5211	0.162	0.023	1.48177e-11	Lymphatic EC	NEO1
CTDSPL	4.09423e-16	0.87775	0.514	0.244	1.49853e-11	Lymphatic EC	CTDSPL
LTBP41	5.84106e-16	0.549352	0.64	0.318	2.13789e-11	Lymphatic EC	LTBP4
GMFG	8.54578e-16	1.03324	0.739	0.568	3.12784e-11	Lymphatic EC	GMFG
TMEM50A	3.26179e-15	0.961244	0.802	0.729	1.19385e-10	Lymphatic EC	TMEM50A
CD47	4.51561e-15	0.845021	0.694	0.507	1.65276e-10	Lymphatic EC	CD47
ADAM19	5.47899e-15	0.551007	0.207	0.042	2.00536e-10	Lymphatic EC	ADAM19
KANK3	5.63531e-15	0.987965	0.739	0.585	2.06258e-10	Lymphatic EC	KANK3
FCGR2A	5.64035e-15	0.341069	0.207	0.039	2.06442e-10	Lymphatic EC	FCGR2A
PLEKHA4	6.81788e-15	0.560062	0.315	0.093	2.49541e-10	Lymphatic EC	PLEKHA4
SIRPA	7.04736e-15	0.798723	0.586	0.309	2.5794e-10	Lymphatic EC	SIRPA
NRP2	8.39618e-15	1.42452	0.793	0.648	3.07309e-10	Lymphatic EC	NRP2
TGFBR21	8.67802e-15	0.809087	0.973	0.913	3.17624e-10	Lymphatic EC	TGFBR2
OLFML1	3.90005e-14	0.303557	0.153	0.024	1.42746e-09	Lymphatic EC	OLFML1
REEP3	4.05151e-14	0.930045	0.676	0.489	1.48289e-09	Lymphatic EC	REEP3
MAN1A1	5.01745e-14	1.05621	0.748	0.607	1.83644e-09	Lymphatic EC	MAN1A1
PPP1R9A1	5.70002e-14	0.734358	0.333	0.11	2.08626e-09	Lymphatic EC	PPP1R9A
SELENOW1	6.58331e-14	0.935766	0.91	0.899	2.40956e-09	Lymphatic EC	SELENOW
TSTA3	6.81966e-14	1.1098	0.604	0.419	2.49606e-09	Lymphatic EC	TSTA3
PTPRD	7.01987e-14	0.347856	0.099	0.009	2.56934e-09	Lymphatic EC	PTPRD
RECK	7.94989e-14	0.522405	0.45	0.194	2.90974e-09	Lymphatic EC	RECK
C6orf141	8.41948e-14	0.81462	0.441	0.189	3.08161e-09	Lymphatic EC	C6orf141
UCP2	9.25463e-14	0.525294	0.216	0.049	3.38729e-09	Lymphatic EC	UCP2
CLDN52	1.1381e-13	1.02911	0.901	0.816	4.16555e-09	Lymphatic EC	CLDN5
TNFAIP8L3	1.39866e-13	0.56713	0.36	0.132	5.11924e-09	Lymphatic EC	TNFAIP8L3
DAD1	1.44066e-13	0.808357	0.757	0.729	5.27298e-09	Lymphatic EC	DAD1
PLAC9	1.53431e-13	0.998625	0.649	0.416	5.61573e-09	Lymphatic EC	PLAC9
AKR1C11	1.61701e-13	0.930341	0.604	0.309	5.91842e-09	Lymphatic EC	AKR1C1
TLE1	1.72374e-13	0.774982	0.667	0.47	6.30908e-09	Lymphatic EC	TLE1
RAB3IL1	1.87649e-13	0.484237	0.378	0.148	6.86814e-09	Lymphatic EC	RAB3IL1
STK32B	2.40471e-13	0.519196	0.261	0.071	8.80146e-09	Lymphatic EC	STK32B
PCDH12	4.39781e-13	0.777177	0.432	0.193	1.60964e-08	Lymphatic EC	PCDH12
EXOC3L1	7.01544e-13	0.533018	0.324	0.11	2.56772e-08	Lymphatic EC	EXOC3L1
ELK3	1.41661e-12	0.983742	0.892	0.872	5.18493e-08	Lymphatic EC	ELK3
ISG20	1.8052e-12	1.24025	0.523	0.315	6.6072e-08	Lymphatic EC	ISG20
PALM	1.83303e-12	0.728384	0.541	0.322	6.70906e-08	Lymphatic EC	PALM
CCDC80	2.21511e-12	0.538621	0.495	0.232	8.10753e-08	Lymphatic EC	CCDC80
CTTNBP2	2.84671e-12	0.448746	0.27	0.08	1.04192e-07	Lymphatic EC	CTTNBP2
ITGA9	3.14094e-12	0.828093	0.559	0.319	1.14962e-07	Lymphatic EC	ITGA9
AFAP1L1	4.43832e-12	0.925642	0.667	0.521	1.62447e-07	Lymphatic EC	AFAP1L1
MBOAT1	4.83784e-12	0.430524	0.216	0.054	1.7707e-07	Lymphatic EC	MBOAT1
NUPR11	4.98839e-12	0.818257	0.667	0.455	1.8258e-07	Lymphatic EC	NUPR1
HYAL2	5.35274e-12	0.984885	0.838	0.855	1.95916e-07	Lymphatic EC	HYAL2
PLPP11	5.36488e-12	0.764834	0.793	0.599	1.9636e-07	Lymphatic EC	PLPP1
SNX2	5.77761e-12	0.901329	0.631	0.473	2.11466e-07	Lymphatic EC	SNX2
TMOD11	6.90878e-12	0.573753	0.468	0.221	2.52868e-07	Lymphatic EC	TMOD1
LYN	8.42469e-12	0.782157	0.559	0.36	3.08352e-07	Lymphatic EC	LYN
PLBD1	8.61986e-12	0.335472	0.225	0.061	3.15496e-07	Lymphatic EC	PLBD1
F2RL31	9.91537e-12	0.834021	0.468	0.225	3.62912e-07	Lymphatic EC	F2RL3
RAB11A	1.24192e-11	0.701573	0.802	0.789	4.54556e-07	Lymphatic EC	RAB11A
GLIPR21	1.25979e-11	0.347077	0.252	0.073	4.61096e-07	Lymphatic EC	GLIPR2
HS3ST1	1.29409e-11	0.479775	0.252	0.076	4.73651e-07	Lymphatic EC	HS3ST1
CGNL11	1.38839e-11	0.337868	0.252	0.071	5.08163e-07	Lymphatic EC	CGNL1
AL031058.1	1.60405e-11	0.322819	0.171	0.037	5.87099e-07	Lymphatic EC	AL031058.1
CEBPD1	1.71171e-11	0.68579	0.946	0.879	6.26502e-07	Lymphatic EC	CEBPD
LEPROT	2.04958e-11	0.684982	0.874	0.826	7.50168e-07	Lymphatic EC	LEPROT
MARCKS2	2.16893e-11	0.733253	0.829	0.736	7.9385e-07	Lymphatic EC	MARCKS
KRT181	3.54759e-11	1.06338	0.577	0.402	1.29845e-06	Lymphatic EC	KRT18
DHODH	3.97419e-11	0.667758	0.297	0.111	1.45459e-06	Lymphatic EC	DHODH
RASGRP3	5.54254e-11	0.928692	0.532	0.321	2.02863e-06	Lymphatic EC	RASGRP3
DOCK8	5.56035e-11	0.449826	0.189	0.047	2.03514e-06	Lymphatic EC	DOCK8
SLC16A11	5.56602e-11	0.342103	0.243	0.075	2.03722e-06	Lymphatic EC	SLC16A11
CYB5RL	8.80415e-11	0.503593	0.198	0.051	3.22241e-06	Lymphatic EC	CYB5RL
LRPAP1	9.09955e-11	0.709226	0.703	0.596	3.33053e-06	Lymphatic EC	LRPAP1
TIMP11	1.15095e-10	0.743343	0.91	0.828	4.21258e-06	Lymphatic EC	TIMP1
SDC3	1.36616e-10	0.463685	0.333	0.133	5.00027e-06	Lymphatic EC	SDC3
DUXAP8	1.67627e-10	0.508527	0.162	0.036	6.1353e-06	Lymphatic EC	DUXAP8
STX7	1.73969e-10	0.963948	0.64	0.444	6.36743e-06	Lymphatic EC	STX7
SELENOP	1.80479e-10	0.93407	0.685	0.627	6.6057e-06	Lymphatic EC	SELENOP
BCO2	1.87263e-10	0.455287	0.144	0.029	6.85402e-06	Lymphatic EC	BCO2
SHC1	2.34786e-10	0.817463	0.757	0.674	8.59341e-06	Lymphatic EC	SHC1
CD631	2.40995e-10	0.504202	0.928	0.922	8.82066e-06	Lymphatic EC	CD63
GNG111	2.70445e-10	0.752829	0.919	0.912	9.89854e-06	Lymphatic EC	GNG11
CD302	4.04796e-10	0.751347	0.595	0.404	1.48159e-05	Lymphatic EC	CD302
ETFB	4.70415e-10	0.726656	0.64	0.517	1.72177e-05	Lymphatic EC	ETFB
OAZ11	5.08864e-10	0.81123	0.847	0.813	1.86249e-05	Lymphatic EC	OAZ1
HOMER31	5.12843e-10	0.662203	0.514	0.287	1.87706e-05	Lymphatic EC	HOMER3
ZNF467	5.75081e-10	0.511616	0.477	0.266	2.10485e-05	Lymphatic EC	ZNF467
PALD1	5.80946e-10	0.763182	0.432	0.218	2.12632e-05	Lymphatic EC	PALD1
ZDHHC14	6.86773e-10	0.49181	0.468	0.257	2.51366e-05	Lymphatic EC	ZDHHC14
SPCS2	9.41689e-10	0.588327	0.766	0.71	3.44667e-05	Lymphatic EC	SPCS2
PROCR1	9.55906e-10	0.837435	0.595	0.422	3.49871e-05	Lymphatic EC	PROCR
DEPTOR	9.96189e-10	0.551573	0.306	0.121	3.64615e-05	Lymphatic EC	DEPTOR
CHST15	9.97642e-10	0.973167	0.514	0.321	3.65147e-05	Lymphatic EC	CHST15
ANXA21	1.04813e-09	0.495183	0.964	0.939	3.83628e-05	Lymphatic EC	ANXA2
ASGR1	1.184e-09	0.622223	0.369	0.177	4.33355e-05	Lymphatic EC	ASGR1
TXNL4B	1.34991e-09	0.369452	0.324	0.14	4.9408e-05	Lymphatic EC	TXNL4B
CHCHD10	1.47732e-09	0.633561	0.477	0.272	5.40716e-05	Lymphatic EC	CHCHD10
CD82	1.57105e-09	0.479973	0.351	0.158	5.75018e-05	Lymphatic EC	CD82
CSTB	1.59704e-09	0.740005	0.766	0.694	5.84533e-05	Lymphatic EC	CSTB
RNF165	1.64512e-09	0.318024	0.18	0.047	6.0213e-05	Lymphatic EC	RNF165
TMX4	1.79308e-09	0.687096	0.631	0.492	6.56283e-05	Lymphatic EC	TMX4
DPP4	2.0326e-09	0.366146	0.153	0.036	7.4395e-05	Lymphatic EC	DPP4
AEBP1	2.07466e-09	0.681473	0.378	0.174	7.59346e-05	Lymphatic EC	AEBP1
C12orf57	2.60334e-09	0.780509	0.73	0.674	9.5285e-05	Lymphatic EC	C12orf57
TMEM98	2.92118e-09	0.395437	0.279	0.107	0.000106918	Lymphatic EC	TMEM98
ROBO3	2.99491e-09	0.523874	0.36	0.161	0.000109617	Lymphatic EC	ROBO3
BTBD3	3.00687e-09	0.478873	0.468	0.26	0.000110054	Lymphatic EC	BTBD3
BMP2K	3.21454e-09	0.710859	0.441	0.252	0.000117655	Lymphatic EC	BMP2K
TPM4	3.58566e-09	0.513704	0.964	0.926	0.000131239	Lymphatic EC	TPM4
PHLDB2	3.8615e-09	0.889956	0.559	0.379	0.000141335	Lymphatic EC	PHLDB2
SLC27A3	5.49095e-09	0.881969	0.532	0.379	0.000200974	Lymphatic EC	SLC27A3
RARRES2	5.65769e-09	0.397313	0.234	0.077	0.000207077	Lymphatic EC	RARRES2
MGST3	5.79216e-09	0.591588	0.82	0.791	0.000211999	Lymphatic EC	MGST3
FAM189A2	6.89493e-09	0.392527	0.45	0.237	0.000252361	Lymphatic EC	FAM189A2
FLNC1	7.12098e-09	0.452462	0.45	0.243	0.000260635	Lymphatic EC	FLNC
MTUS11	9.76342e-09	0.607172	0.901	0.9	0.000357351	Lymphatic EC	MTUS1
ANKS1A	1.03511e-08	0.608372	0.523	0.319	0.000378859	Lymphatic EC	ANKS1A
USP13	1.04109e-08	0.474306	0.36	0.171	0.000381049	Lymphatic EC	USP13
HEBP1	1.04879e-08	0.779703	0.622	0.524	0.000383867	Lymphatic EC	HEBP1
KDR1	1.08948e-08	1.14654	0.685	0.576	0.000398761	Lymphatic EC	KDR
DDX3Y	1.4332e-08	0.637044	0.351	0.155	0.000524567	Lymphatic EC	DDX3Y
FARP11	1.70194e-08	0.532354	0.568	0.4	0.000622926	Lymphatic EC	FARP1
PGM5-AS1	1.72913e-08	1.28023	0.243	0.091	0.00063288	Lymphatic EC	PGM5-AS1
F81	1.82688e-08	0.672197	0.595	0.378	0.000668656	Lymphatic EC	F8
CALM21	1.83904e-08	0.655499	0.856	0.857	0.000673107	Lymphatic EC	CALM2
ADAMTS5	1.95982e-08	0.546448	0.18	0.053	0.000717312	Lymphatic EC	ADAMTS5
SHC2	1.97418e-08	0.612828	0.387	0.206	0.000722569	Lymphatic EC	SHC2
HIF3A1	2.25889e-08	0.518423	0.649	0.434	0.000826778	Lymphatic EC	HIF3A
HOXD9	2.3295e-08	0.565872	0.441	0.253	0.000852621	Lymphatic EC	HOXD9
PHLDB3	2.6625e-08	0.434526	0.216	0.073	0.000974501	Lymphatic EC	PHLDB3
TMOD2	2.83684e-08	0.658399	0.486	0.298	0.00103831	Lymphatic EC	TMOD2
HOXD8	2.94583e-08	0.653783	0.541	0.402	0.0010782	Lymphatic EC	HOXD8
NUCKS1	3.81239e-08	0.456645	0.865	0.856	0.00139537	Lymphatic EC	NUCKS1
LINC01558	3.94056e-08	0.317245	0.135	0.033	0.00144228	Lymphatic EC	LINC01558
DAPK1	4.88465e-08	0.395331	0.423	0.225	0.00178783	Lymphatic EC	DAPK1
CEACAM1	5.15579e-08	0.364638	0.153	0.041	0.00188707	Lymphatic EC	CEACAM1
FAM49A	5.31259e-08	0.478733	0.324	0.152	0.00194446	Lymphatic EC	FAM49A
NFIX1	6.13207e-08	0.551322	0.486	0.313	0.0022444	Lymphatic EC	NFIX
PRDX1	6.22216e-08	0.491514	0.865	0.847	0.00227737	Lymphatic EC	PRDX1
KIAA1324L	6.24062e-08	0.722545	0.477	0.29	0.00228413	Lymphatic EC	KIAA1324L
LINC02605	6.63268e-08	0.318788	0.063	0.008	0.00242763	Lymphatic EC	LINC02605
PEPD	7.36386e-08	0.689832	0.568	0.464	0.00269525	Lymphatic EC	PEPD
LRATD1	7.56143e-08	0.425199	0.171	0.052	0.00276756	Lymphatic EC	LRATD1
NFIC	8.66207e-08	0.54442	0.802	0.749	0.0031704	Lymphatic EC	NFIC
TMBIM4	8.97876e-08	0.59349	0.766	0.761	0.00328632	Lymphatic EC	TMBIM4
NT5C	9.55925e-08	0.609729	0.486	0.333	0.00349878	Lymphatic EC	NT5C
LPIN2	9.58624e-08	0.557836	0.441	0.254	0.00350866	Lymphatic EC	LPIN2
PLD11	9.85665e-08	0.514855	0.342	0.169	0.00360763	Lymphatic EC	PLD1
MAP3K1	9.91284e-08	0.875649	0.523	0.354	0.0036282	Lymphatic EC	MAP3K1
MEIS2	9.9267e-08	0.328821	0.297	0.129	0.00363327	Lymphatic EC	MEIS2
BCAP31	1.00562e-07	0.706149	0.784	0.758	0.00368066	Lymphatic EC	BCAP31
PARD3B	1.07463e-07	0.347569	0.288	0.125	0.00393327	Lymphatic EC	PARD3B
ABHD2	1.22672e-07	0.708762	0.541	0.396	0.00448993	Lymphatic EC	ABHD2
IQSEC1	1.50389e-07	0.597292	0.441	0.278	0.00550439	Lymphatic EC	IQSEC1
ZMYND8	1.55188e-07	0.729298	0.541	0.369	0.00568004	Lymphatic EC	ZMYND8
COX7A2	1.60313e-07	0.621397	0.766	0.742	0.00586763	Lymphatic EC	COX7A2
RASSF91	1.83295e-07	0.665316	0.55	0.399	0.0067088	Lymphatic EC	RASSF9
FCGRT	1.91158e-07	0.559144	0.811	0.797	0.00699657	Lymphatic EC	FCGRT
GLT8D2	2.00252e-07	0.430129	0.252	0.105	0.00732944	Lymphatic EC	GLT8D2
SLC38A2	2.32505e-07	0.658193	0.865	0.867	0.00850991	Lymphatic EC	SLC38A2
DYNLL1	2.43548e-07	0.609221	0.82	0.818	0.00891408	Lymphatic EC	DYNLL1
CFH2	2.55943e-07	1.33272	0.64	0.471	0.00936778	Lymphatic EC	CFH
SPTBN1	2.56562e-07	0.545301	0.946	0.94	0.00939041	Lymphatic EC	SPTBN1
ST6GALNAC3	2.57524e-07	0.55658	0.532	0.372	0.00942563	Lymphatic EC	ST6GALNAC3
THEM6	2.68365e-07	0.601723	0.468	0.314	0.00982243	Lymphatic EC	THEM6
AUTS2	2.72266e-07	0.551597	0.315	0.152	0.00996521	Lymphatic EC	AUTS2
CREB5	2.76519e-07	0.552801	0.369	0.198	0.0101209	Lymphatic EC	CREB5
LHFPL6	2.87273e-07	0.544687	0.73	0.672	0.0105145	Lymphatic EC	LHFPL6
CAMK1	2.92397e-07	0.476838	0.432	0.268	0.010702	Lymphatic EC	CAMK1
SMAD1	3.37449e-07	0.728804	0.721	0.658	0.012351	Lymphatic EC	SMAD1
EPS8L1	3.61523e-07	0.409913	0.225	0.088	0.0132321	Lymphatic EC	EPS8L1
CXXC5	4.1073e-07	0.734855	0.505	0.355	0.0150331	Lymphatic EC	CXXC5
ACKR31	4.74241e-07	0.623056	0.486	0.298	0.0173577	Lymphatic EC	ACKR3
SH3BGRL21	4.80171e-07	0.56766	0.676	0.538	0.0175747	Lymphatic EC	SH3BGRL2
USP33	5.28638e-07	0.623185	0.568	0.43	0.0193487	Lymphatic EC	USP33
NINJ1	5.71203e-07	0.50226	0.396	0.228	0.0209066	Lymphatic EC	NINJ1
NINL	6.21143e-07	0.390341	0.126	0.033	0.0227345	Lymphatic EC	NINL
MCFD2	6.41903e-07	0.72305	0.703	0.688	0.0234943	Lymphatic EC	MCFD2
PACSIN2	6.96333e-07	0.67496	0.559	0.447	0.0254865	Lymphatic EC	PACSIN2
PARK7	7.60285e-07	0.51493	0.766	0.739	0.0278272	Lymphatic EC	PARK7
RPS27L1	8.36403e-07	0.559141	0.757	0.705	0.0306132	Lymphatic EC	RPS27L
NTAN1	8.61771e-07	0.648296	0.586	0.509	0.0315417	Lymphatic EC	NTAN1
GGA1	8.78678e-07	0.450104	0.486	0.331	0.0321605	Lymphatic EC	GGA1
ANAPC16	8.89098e-07	0.58528	0.712	0.693	0.0325419	Lymphatic EC	ANAPC16
PLSCR41	9.27156e-07	0.604538	0.712	0.614	0.0339349	Lymphatic EC	PLSCR4
MDFIC	9.37234e-07	0.741711	0.541	0.443	0.0343037	Lymphatic EC	MDFIC
CD99	9.4923e-07	0.444547	0.874	0.861	0.0347428	Lymphatic EC	CD99
ZDHHC17	9.84936e-07	0.717859	0.532	0.391	0.0360497	Lymphatic EC	ZDHHC17
FOXP2	1.03276e-06	0.377161	0.153	0.048	0.0378001	Lymphatic EC	FOXP2
CYB5R31	1.03549e-06	0.451212	0.793	0.819	0.0378999	Lymphatic EC	CYB5R3
GIMAP81	1.07221e-06	0.630363	0.712	0.609	0.0392439	Lymphatic EC	GIMAP8
ANXA51	1.11775e-06	0.51639	0.784	0.795	0.0409107	Lymphatic EC	ANXA5
UGP21	1.25036e-06	0.768519	0.658	0.612	0.0457643	Lymphatic EC	UGP2
RFC1	1.28259e-06	0.733687	0.667	0.6	0.0469442	Lymphatic EC	RFC1
CTSH1	1.62455e-06	0.512738	0.64	0.506	0.05946	Lymphatic EC	CTSH
DLG1	1.85746e-06	0.520058	0.55	0.407	0.067985	Lymphatic EC	DLG1
SLC40A1	1.86178e-06	0.673817	0.468	0.312	0.0681431	Lymphatic EC	SLC40A1
CNBP	1.92176e-06	0.433914	0.793	0.783	0.0703382	Lymphatic EC	CNBP
RHOJ1	1.99069e-06	0.511553	0.721	0.633	0.0728611	Lymphatic EC	RHOJ
AL139246.5	2.07201e-06	0.307195	0.315	0.162	0.0758378	Lymphatic EC	AL139246.5
MIR99AHG1	2.13342e-06	0.368314	0.405	0.234	0.0780853	Lymphatic EC	MIR99AHG
TMEM35B	2.22605e-06	0.454882	0.604	0.494	0.0814756	Lymphatic EC	TMEM35B
DST1	2.31627e-06	0.651886	0.775	0.704	0.0847776	Lymphatic EC	DST
CERS6	2.49635e-06	0.322246	0.333	0.179	0.0913688	Lymphatic EC	CERS6
NDUFA4	2.63035e-06	0.449655	0.802	0.78	0.0962736	Lymphatic EC	NDUFA4
REXO21	2.67796e-06	0.688914	0.667	0.603	0.0980159	Lymphatic EC	REXO2
PSMA71	2.70725e-06	0.453775	0.847	0.83	0.0990881	Lymphatic EC	PSMA7
MGAT5	3.15235e-06	0.560444	0.387	0.244	0.115379	Lymphatic EC	MGAT5
GUSB	3.17406e-06	0.611815	0.523	0.414	0.116174	Lymphatic EC	GUSB
ADAM10	3.326e-06	0.698991	0.703	0.677	0.121735	Lymphatic EC	ADAM10
CALM12	3.34684e-06	0.321327	0.91	0.951	0.122498	Lymphatic EC	CALM1
CTSL	3.63395e-06	0.553254	0.631	0.564	0.133006	Lymphatic EC	CTSL
RPS4Y11	3.77285e-06	0.625881	0.369	0.196	0.13809	Lymphatic EC	RPS4Y1
CDC42EP51	3.7819e-06	0.519275	0.73	0.706	0.138421	Lymphatic EC	CDC42EP5
CCT5	3.88733e-06	0.649374	0.685	0.641	0.14228	Lymphatic EC	CCT5
TMEM205	4.08318e-06	0.596842	0.586	0.516	0.149448	Lymphatic EC	TMEM205
PAK2	4.16736e-06	0.428928	0.775	0.791	0.152529	Lymphatic EC	PAK2
NDUFA13	4.19278e-06	0.539823	0.739	0.768	0.15346	Lymphatic EC	NDUFA13
KANK2	4.39268e-06	0.523519	0.405	0.254	0.160776	Lymphatic EC	KANK2
ITGB31	4.45139e-06	0.426143	0.396	0.237	0.162925	Lymphatic EC	ITGB3
NEXN	4.51877e-06	0.528842	0.261	0.122	0.165391	Lymphatic EC	NEXN
VPS36	4.93266e-06	0.545462	0.595	0.486	0.18054	Lymphatic EC	VPS36
GADD45B1	4.96331e-06	0.776283	0.856	0.824	0.181662	Lymphatic EC	GADD45B
SMYD2	5.17411e-06	0.345157	0.216	0.093	0.189378	Lymphatic EC	SMYD2
TMEM140	5.20849e-06	0.377953	0.432	0.277	0.190636	Lymphatic EC	TMEM140
CMBL	6.08637e-06	0.408048	0.261	0.127	0.222767	Lymphatic EC	CMBL
PTMS	6.28609e-06	0.37691	0.91	0.892	0.230077	Lymphatic EC	PTMS
PDE4B1	6.33674e-06	0.480418	0.577	0.421	0.231931	Lymphatic EC	PDE4B
KLF61	6.74857e-06	0.583454	0.919	0.899	0.247004	Lymphatic EC	KLF6
N4BP3	7.26388e-06	0.457197	0.369	0.206	0.265865	Lymphatic EC	N4BP3
GLIS3	7.60777e-06	0.469292	0.387	0.237	0.278452	Lymphatic EC	GLIS3
LAMA41	7.80498e-06	0.358462	0.766	0.608	0.28567	Lymphatic EC	LAMA4
CD68	8.802e-06	0.364032	0.279	0.137	0.322162	Lymphatic EC	CD68
STOX2	8.89358e-06	0.487975	0.405	0.253	0.325514	Lymphatic EC	STOX2
REP15	9.43289e-06	0.370896	0.144	0.049	0.345253	Lymphatic EC	REP15
GPSM3	9.79634e-06	0.380294	0.351	0.206	0.358556	Lymphatic EC	GPSM3
LINC01235	1.00361e-05	0.767373	0.324	0.181	0.367332	Lymphatic EC	LINC01235
TSPAN4	1.08886e-05	0.521734	0.739	0.711	0.398534	Lymphatic EC	TSPAN4
CD24	1.14737e-05	0.802826	0.099	0.026	0.41995	Lymphatic EC	CD24
DDR2	1.16598e-05	0.58478	0.288	0.157	0.426759	Lymphatic EC	DDR2
PAX8-AS1	1.1729e-05	0.425537	0.198	0.081	0.429292	Lymphatic EC	PAX8-AS1
HECW21	1.19161e-05	0.426221	0.342	0.196	0.436142	Lymphatic EC	HECW2
SCARB2	1.23327e-05	0.615534	0.721	0.689	0.451391	Lymphatic EC	SCARB2
OST41	1.24508e-05	0.417307	0.838	0.783	0.455712	Lymphatic EC	OST4
ITGA11	1.26279e-05	0.470934	0.667	0.545	0.462195	Lymphatic EC	ITGA1
IRX3	1.27236e-05	0.323762	0.117	0.035	0.465695	Lymphatic EC	IRX3
LTBP11	1.31646e-05	0.452826	0.432	0.268	0.481836	Lymphatic EC	LTBP1
NFIA	1.38874e-05	0.470815	0.82	0.787	0.508294	Lymphatic EC	NFIA
MIGA1	1.43552e-05	0.547599	0.559	0.434	0.525414	Lymphatic EC	MIGA1
TMED31	1.46331e-05	0.527409	0.405	0.27	0.535588	Lymphatic EC	TMED3
PERP2	1.50704e-05	0.540894	0.64	0.523	0.55159	Lymphatic EC	PERP
MGST2	1.76697e-05	0.540577	0.73	0.72	0.64673	Lymphatic EC	MGST2
CLCN3	1.80059e-05	0.467469	0.55	0.436	0.659032	Lymphatic EC	CLCN3
CCDC47	1.8167e-05	0.520201	0.712	0.691	0.664931	Lymphatic EC	CCDC47
MTRNR2L81	1.82674e-05	1.01655	0.829	0.784	0.668607	Lymphatic EC	MTRNR2L8
MXRA7	1.95335e-05	0.432191	0.685	0.665	0.714945	Lymphatic EC	MXRA7
FAM3C	1.9818e-05	0.514687	0.595	0.525	0.725357	Lymphatic EC	FAM3C
PDLIM31	2.07795e-05	0.402832	0.514	0.378	0.76055	Lymphatic EC	PDLIM3
GGT5	2.10687e-05	0.589165	0.559	0.461	0.771136	Lymphatic EC	GGT5
USP31	2.1815e-05	0.569723	0.351	0.215	0.798451	Lymphatic EC	USP31
PRICKLE4	2.1922e-05	0.372701	0.207	0.092	0.802366	Lymphatic EC	PRICKLE4
ALDH21	2.19498e-05	0.540107	0.55	0.475	0.803386	Lymphatic EC	ALDH2
GNG121	2.27442e-05	0.449918	0.73	0.658	0.832462	Lymphatic EC	GNG12
RNASEH2C	2.34607e-05	0.436919	0.613	0.537	0.858683	Lymphatic EC	RNASEH2C
NR2F2-AS1	2.45158e-05	0.306264	0.297	0.158	0.897304	Lymphatic EC	NR2F2-AS1
TGFBRAP1	2.51999e-05	0.322505	0.36	0.222	0.922342	Lymphatic EC	TGFBRAP1
CCDC25	3.20159e-05	0.551436	0.649	0.558	1	Lymphatic EC	CCDC25
LRRC11	3.24605e-05	0.462229	0.586	0.449	1	Lymphatic EC	LRRC1
SPCS1	3.48646e-05	0.465154	0.703	0.684	1	Lymphatic EC	SPCS1
MED10	3.60591e-05	0.543425	0.622	0.569	1	Lymphatic EC	MED10
INSIG2	3.67607e-05	0.422186	0.324	0.19	1	Lymphatic EC	INSIG2
ADI1	3.80696e-05	0.533526	0.55	0.493	1	Lymphatic EC	ADI1
MORF4L1	3.82697e-05	0.376863	0.802	0.824	1	Lymphatic EC	MORF4L1
KHDRBS3	3.8705e-05	0.40108	0.342	0.215	1	Lymphatic EC	KHDRBS3
ERICH1	4.16061e-05	0.633994	0.631	0.612	1	Lymphatic EC	ERICH1
C17orf58	4.21103e-05	0.425722	0.36	0.23	1	Lymphatic EC	C17orf58
H2AFJ1	4.27649e-05	0.666633	0.613	0.543	1	Lymphatic EC	H2AFJ
ATP6V0E11	4.3667e-05	0.412739	0.802	0.76	1	Lymphatic EC	ATP6V0E1
FSCN1	4.37473e-05	0.557074	0.604	0.557	1	Lymphatic EC	FSCN1
NR1H3	4.56107e-05	0.337981	0.234	0.116	1	Lymphatic EC	NR1H3
SRPX1	4.57556e-05	0.44023	0.459	0.311	1	Lymphatic EC	SRPX
LMAN2	4.61935e-05	0.480185	0.667	0.619	1	Lymphatic EC	LMAN2
SKP1	4.8244e-05	0.372031	0.784	0.784	1	Lymphatic EC	SKP1
CNN31	5.08658e-05	0.503194	0.793	0.786	1	Lymphatic EC	CNN3
RAB11FIP5	5.21252e-05	0.432379	0.477	0.371	1	Lymphatic EC	RAB11FIP5
APLP2	5.46644e-05	0.42406	0.856	0.85	1	Lymphatic EC	APLP2
OBSCN	5.69353e-05	0.312595	0.135	0.05	1	Lymphatic EC	OBSCN
TNFAIP8L1	5.84872e-05	0.607306	0.559	0.472	1	Lymphatic EC	TNFAIP8L1
MAOA	6.27091e-05	0.613009	0.459	0.348	1	Lymphatic EC	MAOA
CEP85L	6.33783e-05	0.520565	0.477	0.378	1	Lymphatic EC	CEP85L
CAST	6.36573e-05	0.343964	0.892	0.91	1	Lymphatic EC	CAST
SMAGP	7.07864e-05	0.396878	0.486	0.4	1	Lymphatic EC	SMAGP
ZNF706	7.13146e-05	0.450959	0.694	0.688	1	Lymphatic EC	ZNF706
EPHX11	7.41501e-05	0.523595	0.613	0.541	1	Lymphatic EC	EPHX1
BCL7C	7.80591e-05	0.586971	0.55	0.518	1	Lymphatic EC	BCL7C
H3F3A1	7.90529e-05	0.30959	0.955	0.955	1	Lymphatic EC	H3F3A
LRCH2	8.72878e-05	0.489734	0.288	0.162	1	Lymphatic EC	LRCH2
CALU1	8.95696e-05	0.466385	0.721	0.709	1	Lymphatic EC	CALU
NDUFB8	9.08965e-05	0.479985	0.703	0.662	1	Lymphatic EC	NDUFB8
HSP90B11	9.654e-05	0.398954	0.901	0.862	1	Lymphatic EC	HSP90B1
OAF	9.91861e-05	0.639156	0.414	0.323	1	Lymphatic EC	OAF
SLC7A1	0.000100117	0.504118	0.432	0.316	1	Lymphatic EC	SLC7A1
RASSF4	0.000102135	0.314052	0.252	0.133	1	Lymphatic EC	RASSF4
RPN2	0.00010682	0.428706	0.685	0.64	1	Lymphatic EC	RPN2
LINC01116	0.000108362	0.373177	0.432	0.318	1	Lymphatic EC	LINC01116
GADD45GIP11	0.000115867	0.395752	0.685	0.65	1	Lymphatic EC	GADD45GIP1
MAML2	0.000119263	0.646669	0.541	0.464	1	Lymphatic EC	MAML2
KRTCAP2	0.000121136	0.378381	0.784	0.798	1	Lymphatic EC	KRTCAP2
CEBPB1	0.000123164	0.592899	0.495	0.389	1	Lymphatic EC	CEBPB
TNXB	0.000128802	0.861862	0.468	0.352	1	Lymphatic EC	TNXB
FOS1	0.000136987	0.783789	0.82	0.845	1	Lymphatic EC	FOS
ENOSF1	0.000143583	0.399559	0.36	0.239	1	Lymphatic EC	ENOSF1
PRXL2A1	0.000143965	0.534485	0.712	0.658	1	Lymphatic EC	PRXL2A
SERINC1	0.000148304	0.461603	0.775	0.771	1	Lymphatic EC	SERINC1
HINT11	0.000160089	0.391761	0.847	0.844	1	Lymphatic EC	HINT1
MARVELD11	0.000171688	0.351417	0.351	0.23	1	Lymphatic EC	MARVELD1
GABARAPL21	0.000173523	0.364524	0.757	0.73	1	Lymphatic EC	GABARAPL2
ERH	0.000176325	0.396088	0.676	0.648	1	Lymphatic EC	ERH
SON1	0.000183009	0.321705	0.919	0.903	1	Lymphatic EC	SON
NDUFB2	0.00019093	0.506291	0.757	0.725	1	Lymphatic EC	NDUFB2
CCDC71L	0.000192188	0.63642	0.495	0.417	1	Lymphatic EC	CCDC71L
SMIM7	0.000198451	0.438659	0.568	0.524	1	Lymphatic EC	SMIM7
HHEX1	0.000204069	0.507288	0.622	0.548	1	Lymphatic EC	HHEX
EPS15	0.000205138	0.553444	0.532	0.474	1	Lymphatic EC	EPS15
COX6C	0.000217584	0.377025	0.73	0.755	1	Lymphatic EC	COX6C
ABHD17B	0.000228352	0.393292	0.297	0.194	1	Lymphatic EC	ABHD17B
CREG1	0.00022913	0.565409	0.477	0.369	1	Lymphatic EC	CREG1
FHL1	0.000233558	0.403752	0.459	0.345	1	Lymphatic EC	FHL1
PRKG1	0.000240231	0.388378	0.162	0.072	1	Lymphatic EC	PRKG1
TMBIM6	0.000243716	0.366452	0.793	0.845	1	Lymphatic EC	TMBIM6
ATP5F1C	0.00026176	0.366275	0.685	0.657	1	Lymphatic EC	ATP5F1C
TMEM1231	0.000263007	0.463439	0.703	0.72	1	Lymphatic EC	TMEM123
LY96	0.000272142	0.438599	0.477	0.378	1	Lymphatic EC	LY96
PRKAR1B	0.000276726	0.408339	0.414	0.303	1	Lymphatic EC	PRKAR1B
PDGFD1	0.000284906	0.303131	0.27	0.155	1	Lymphatic EC	PDGFD
VIM2	0.00029633	0.480927	1	0.997	1	Lymphatic EC	VIM
EID1	0.00030308	0.399253	0.82	0.838	1	Lymphatic EC	EID1
NDUFS7	0.000323307	0.677125	0.568	0.542	1	Lymphatic EC	NDUFS7
LINC01985	0.000334216	0.341773	0.243	0.138	1	Lymphatic EC	LINC01985
GOPC	0.000336416	0.403843	0.55	0.477	1	Lymphatic EC	GOPC
CHCHD2	0.000347879	0.329329	0.82	0.822	1	Lymphatic EC	CHCHD2
SASH1	0.000351512	0.470908	0.829	0.841	1	Lymphatic EC	SASH1
DBI	0.000355622	0.463003	0.64	0.65	1	Lymphatic EC	DBI
RNF1521	0.000367201	0.400569	0.396	0.27	1	Lymphatic EC	RNF152
CCND2	0.000373785	0.315356	0.477	0.349	1	Lymphatic EC	CCND2
PEBP1	0.000377839	0.362843	0.703	0.725	1	Lymphatic EC	PEBP1
ZFPM2	0.000381862	0.385519	0.396	0.278	1	Lymphatic EC	ZFPM2
NFATC11	0.000407309	0.454711	0.432	0.335	1	Lymphatic EC	NFATC1
UNC50	0.000415943	0.477354	0.351	0.246	1	Lymphatic EC	UNC50
PPIP5K2	0.000428181	0.38321	0.523	0.41	1	Lymphatic EC	PPIP5K2
PRELID11	0.000451263	0.487404	0.667	0.672	1	Lymphatic EC	PRELID1
MINDY2	0.000456119	0.433515	0.541	0.475	1	Lymphatic EC	MINDY2
PIGX	0.000458226	0.338269	0.306	0.201	1	Lymphatic EC	PIGX
OSBPL5	0.000458757	0.388891	0.414	0.321	1	Lymphatic EC	OSBPL5
GRPEL2	0.000459692	0.350209	0.279	0.169	1	Lymphatic EC	GRPEL2
NARF	0.000478331	0.687733	0.55	0.516	1	Lymphatic EC	NARF
DNAJC3	0.00048384	0.602985	0.649	0.632	1	Lymphatic EC	DNAJC3
HRCT1	0.00048831	0.441822	0.423	0.319	1	Lymphatic EC	HRCT1
TMEM59	0.000498939	0.388643	0.721	0.787	1	Lymphatic EC	TMEM59
REEP5	0.000499044	0.497029	0.694	0.684	1	Lymphatic EC	REEP5
ATF6	0.000499346	0.403368	0.622	0.551	1	Lymphatic EC	ATF6
MAFF	0.000511728	0.515749	0.739	0.719	1	Lymphatic EC	MAFF
TANC2	0.000518555	0.426913	0.378	0.271	1	Lymphatic EC	TANC2
H1F0	0.000528855	0.408618	0.559	0.469	1	Lymphatic EC	H1F0
FOXP11	0.000532324	0.32664	0.892	0.853	1	Lymphatic EC	FOXP1
KCNN31	0.000563455	0.457583	0.369	0.269	1	Lymphatic EC	KCNN3
ZFHX3	0.00056857	0.457038	0.432	0.323	1	Lymphatic EC	ZFHX3
ARHGAP291	0.000590455	0.384363	0.919	0.903	1	Lymphatic EC	ARHGAP29
NDUFB10	0.000617422	0.409453	0.721	0.71	1	Lymphatic EC	NDUFB10
SMTN1	0.000639094	0.519295	0.477	0.405	1	Lymphatic EC	SMTN
TSHZ21	0.000645431	0.464275	0.766	0.683	1	Lymphatic EC	TSHZ2
MYL12A	0.000658832	0.403852	0.874	0.902	1	Lymphatic EC	MYL12A
DYNLRB1	0.000661777	0.429585	0.667	0.679	1	Lymphatic EC	DYNLRB1
GNB1	0.000685588	0.412937	0.766	0.758	1	Lymphatic EC	GNB1
SUMO2	0.000695582	0.356894	0.784	0.838	1	Lymphatic EC	SUMO2
HNRNPH3	0.000700721	0.419539	0.703	0.679	1	Lymphatic EC	HNRNPH3
ELF11	0.000714595	0.314041	0.775	0.742	1	Lymphatic EC	ELF1
DYNC1I2	0.000716718	0.414419	0.739	0.756	1	Lymphatic EC	DYNC1I2
CCDC149	0.000751235	0.310608	0.351	0.245	1	Lymphatic EC	CCDC149
BCAP29	0.000752615	0.382485	0.694	0.698	1	Lymphatic EC	BCAP29
HES1	0.000766232	0.440765	0.748	0.737	1	Lymphatic EC	HES1
COX17	0.000773491	0.545728	0.55	0.492	1	Lymphatic EC	COX17
EPHB4	0.000778015	0.434754	0.649	0.601	1	Lymphatic EC	EPHB4
NUDT41	0.000792969	0.547379	0.55	0.485	1	Lymphatic EC	NUDT4
NDUFA111	0.000793634	0.444092	0.685	0.722	1	Lymphatic EC	NDUFA11
NDUFV2	0.000849122	0.419919	0.703	0.67	1	Lymphatic EC	NDUFV2
PIEZO1	0.00085664	0.523604	0.55	0.482	1	Lymphatic EC	PIEZO1
ADIRF1	0.000890161	0.495709	0.838	0.846	1	Lymphatic EC	ADIRF
BEX4	0.000960456	0.465471	0.387	0.292	1	Lymphatic EC	BEX4
NOL7	0.000974144	0.432806	0.721	0.695	1	Lymphatic EC	NOL7
MPC1	0.000978708	0.439179	0.414	0.348	1	Lymphatic EC	MPC1
FRMD61	0.000995714	0.572314	0.378	0.278	1	Lymphatic EC	FRMD6
NDUFS6	0.00103097	0.391955	0.649	0.651	1	Lymphatic EC	NDUFS6
NAP1L4	0.00104504	0.334434	0.604	0.558	1	Lymphatic EC	NAP1L4
NHSL1	0.00108004	0.452554	0.27	0.167	1	Lymphatic EC	NHSL1
CBX5	0.00108469	0.517796	0.586	0.531	1	Lymphatic EC	CBX5
ATP5IF1	0.00108539	0.348879	0.667	0.71	1	Lymphatic EC	ATP5IF1
TRAM1	0.00110505	0.378084	0.73	0.749	1	Lymphatic EC	TRAM1
AC008969.1	0.00112737	0.314827	0.18	0.093	1	Lymphatic EC	AC008969.1
GALNT181	0.00114504	0.325233	0.559	0.498	1	Lymphatic EC	GALNT18
MSRB3	0.00119316	0.374751	0.622	0.627	1	Lymphatic EC	MSRB3
KIAA1522	0.00121228	0.417052	0.252	0.154	1	Lymphatic EC	KIAA1522
ARL4C	0.00123152	0.454658	0.351	0.254	1	Lymphatic EC	ARL4C
COX6A1	0.00135457	0.364034	0.739	0.76	1	Lymphatic EC	COX6A1
CDC42SE2	0.0013846	0.512776	0.45	0.376	1	Lymphatic EC	CDC42SE2
IGFBP51	0.00143642	0.318245	0.279	0.161	1	Lymphatic EC	IGFBP5
CTSD	0.00145646	0.438748	0.64	0.64	1	Lymphatic EC	CTSD
ROMO1	0.00146114	0.505051	0.604	0.596	1	Lymphatic EC	ROMO1
PRKAR1A	0.00149163	0.540491	0.658	0.669	1	Lymphatic EC	PRKAR1A
TRAPPC6A	0.00151455	0.422019	0.423	0.342	1	Lymphatic EC	TRAPPC6A
SORBS1	0.00154572	0.379017	0.27	0.174	1	Lymphatic EC	SORBS1
IARS2	0.00157137	0.320405	0.577	0.523	1	Lymphatic EC	IARS2
SAP18	0.00159819	0.414368	0.73	0.718	1	Lymphatic EC	SAP18
[truncated: 78 more rows]

## Sheet: S2 File (SMC Markers)
	p_val	avg_log2FC	pct.1	pct.2	p_val_adj	cluster	gene
A2M	3.22635e-38	0.442103	0.981	0.852	1.18088e-33	SMC2 (DESlo)	A2M
ABCA8	2.60796e-80	0.459303	0.416	0.076	9.54538e-76	Pericyte	ABCA8
ABCC9	6.44863e-121	1.32879	0.829	0.365	2.36026e-116	Pericyte	ABCC9
ABL2	0.000292546	0.501912	0.424	0.344	1	SMC1 (DEShi)	ABL2
ABR	1.89512e-35	0.415832	0.442	0.224	6.93633e-31	SMC2 (DESlo)	ABR
AC091182.1	1.0918e-83	0.564781	0.435	0.082	3.9961e-79	SMC2 (DESlo)	AC091182.1
ACKR3	4.4789e-67	0.708804	0.551	0.221	1.63932e-62	SMC2 (DESlo)	ACKR3
ACTA2	5.72501e-53	0.587569	0.993	0.869	2.09541e-48	SMC2 (DESlo)	ACTA2
ACTB	2.14315e-47	0.441821	0.999	0.961	7.84413e-43	SMC2 (DESlo)	ACTB
ACTG2	3.29765e-59	2.34814	0.803	0.616	1.20697e-54	SMC1 (DEShi)	ACTG2
ACTN1	8.35478e-50	0.871369	0.868	0.854	3.05793e-45	SMC1 (DEShi)	ACTN1
ACTN4	3.31387e-38	0.541518	0.938	0.78	1.21291e-33	SMC2 (DESlo)	ACTN4
ACVRL1	2.32169e-80	0.486022	0.483	0.115	8.4976e-76	Pericyte	ACVRL1
ADAMTS2	3.56494e-63	0.639539	0.541	0.19	1.3048e-58	Pericyte	ADAMTS2
ADAMTS4	4.84399e-81	1.33663	0.865	0.464	1.77295e-76	Pericyte	ADAMTS4
ADARB1	1.06196e-73	0.91279	0.61	0.236	3.88688e-69	SMC1 (DEShi)	ADARB1
ADCY3	1.48791e-20	0.436235	0.724	0.527	5.44589e-16	Pericyte	ADCY3
ADGRE5	4.32505e-54	1.14698	0.65	0.384	1.58301e-49	SMC1 (DEShi)	ADGRE5
ADGRF5	0	1.83326	0.863	0.065	0	Pericyte	ADGRF5
ADGRL3	1.05316e-49	0.731052	0.532	0.222	3.85466e-45	SMC1 (DEShi)	ADGRL3
ADH5	2.70336e-29	0.778843	0.73	0.678	9.89457e-25	SMC1 (DEShi)	ADH5
ADIRF	1.74842e-204	1.51972	0.994	0.891	6.39939e-200	SMC2 (DESlo)	ADIRF
ADM	8.59813e-19	0.446032	0.407	0.225	3.147e-14	SMC1 (DEShi)	ADM
ADRA2A	5.99707e-68	1.32	0.577	0.264	2.19499e-63	SMC2 (DESlo)	ADRA2A
ADRA2C	1.07244e-77	1.14193	0.598	0.212	3.92524e-73	SMC1 (DEShi)	ADRA2C
AEBP1	4.14995e-25	0.867744	0.769	0.724	1.51892e-20	SMC1 (DEShi)	AEBP1
AHNAK	1.32201e-13	0.473454	0.822	0.924	4.83871e-09	SMC1 (DEShi)	AHNAK
AHNAK2	1.21639e-105	0.879728	0.509	0.096	4.45209e-101	SMC1 (DEShi)	AHNAK2
AHR	1.43453e-21	0.408162	0.581	0.376	5.25052e-17	Pericyte	AHR
AK1	4.87594e-45	0.418657	0.644	0.382	1.78464e-40	SMC2 (DESlo)	AK1
AKAP1	4.10137e-67	0.624269	0.671	0.374	1.50114e-62	SMC2 (DESlo)	AKAP1
AKAP12	5.60756e-32	1.03605	0.788	0.744	2.05242e-27	SMC1 (DEShi)	AKAP12
ALDH1A1	1.3114e-36	0.663696	0.579	0.328	4.79985e-32	SMC1 (DEShi)	ALDH1A1
ALDH1B1	4.55857e-74	0.743504	0.421	0.098	1.66848e-69	SMC1 (DEShi)	ALDH1B1
ANGPT1	1.29175e-21	0.471386	0.62	0.418	4.72792e-17	Pericyte	ANGPT1
ANGPT2	3.70271e-66	1.00262	0.688	0.326	1.35523e-61	Pericyte	ANGPT2
ANKRD10	1.88449e-20	0.404618	0.67	0.468	6.89741e-16	Pericyte	ANKRD10
ANO1	3.25263e-32	0.498166	0.616	0.347	1.1905e-27	Pericyte	ANO1
ANTXR1	2.01079e-18	0.542504	0.516	0.361	7.35969e-14	SMC1 (DEShi)	ANTXR1
ANXA2	3.80917e-23	0.686771	0.822	0.833	1.3942e-18	SMC1 (DEShi)	ANXA2
ANXA5	2.76134e-15	0.495112	0.795	0.834	1.01068e-10	SMC1 (DEShi)	ANXA5
APBB2	7.02761e-33	0.408219	0.473	0.269	2.57217e-28	SMC2 (DESlo)	APBB2
APOE	6.17305e-198	2.59924	0.791	0.132	2.2594e-193	Pericyte	APOE
APOLD1	8.85221e-38	0.495876	0.731	0.448	3.24e-33	SMC2 (DESlo)	APOLD1
APOLD11	8.91484e-19	0.400828	0.799	0.55	3.26292e-14	Pericyte	APOLD1
ARHGAP15	1.95386e-160	0.712226	0.551	0.055	7.15132e-156	Pericyte	ARHGAP15
ARHGAP21	1.16155e-17	0.526382	0.576	0.415	4.2514e-13	SMC1 (DEShi)	ARHGAP21
ARHGAP6	3.51532e-33	0.518918	0.666	0.42	1.28664e-28	Pericyte	ARHGAP6
ARHGDIB	7.99339e-138	1.445	0.789	0.274	2.92566e-133	Pericyte	ARHGDIB
ARHGEF10L	2.46997e-41	0.409321	0.49	0.236	9.04032e-37	SMC2 (DESlo)	ARHGEF10L
ARHGEF7	2.60267e-91	0.67323	0.795	0.446	9.52602e-87	SMC2 (DESlo)	ARHGEF7
ARL6IP5	7.28594e-23	0.6347	0.727	0.689	2.66673e-18	SMC1 (DEShi)	ARL6IP5
ARPC1A	1.71456e-62	0.622041	0.754	0.548	6.27546e-58	SMC2 (DESlo)	ARPC1A
ASAH1	4.20766e-41	0.608593	0.724	0.497	1.54004e-36	Pericyte	ASAH1
ASAP1	4.48695e-126	1.13125	0.793	0.333	1.64227e-121	Pericyte	ASAP1
ASPH	3.45999e-29	0.435997	0.785	0.576	1.26639e-24	Pericyte	ASPH
ASPN	3.63736e-27	0.550379	0.428	0.214	1.33131e-22	SMC1 (DEShi)	ASPN
ATF3	4.24942e-29	0.85693	0.763	0.645	1.55533e-24	SMC2 (DESlo)	ATF3
ATP13A3	2.26778e-30	0.806625	0.598	0.396	8.30031e-26	SMC1 (DEShi)	ATP13A3
ATP1A2	4.97269e-78	0.682367	0.471	0.116	1.82005e-73	SMC2 (DESlo)	ATP1A2
ATP6V0E1	8.56705e-08	0.410967	0.69	0.742	0.00313563	SMC1 (DEShi)	ATP6V0E1
AVPR1A	2.59308e-36	0.807522	0.575	0.336	9.49094e-32	SMC2 (DESlo)	AVPR1A
B2M	3.94215e-68	0.651374	0.99	0.967	1.44287e-63	Pericyte	B2M
BACE2	1.57837e-26	0.49115	0.493	0.278	5.77699e-22	SMC1 (DEShi)	BACE2
BAG2	5.08021e-43	0.544496	0.532	0.249	1.85941e-38	SMC1 (DEShi)	BAG2
BASP1	1.61141e-118	0.714463	0.461	0.054	5.89792e-114	SMC1 (DEShi)	BASP1
BCAM	4.76036e-257	1.81717	0.974	0.561	1.74234e-252	SMC2 (DESlo)	BCAM
BST2	3.97357e-18	0.446861	0.624	0.447	1.45437e-13	Pericyte	BST2
BTG1	6.1921e-26	0.572458	0.946	0.854	2.26637e-21	Pericyte	BTG1
BTG2	1.03508e-94	1.1069	0.903	0.643	3.78849e-90	SMC2 (DESlo)	BTG2
C11orf96	8.30806e-135	1.06723	0.997	0.955	3.04083e-130	SMC2 (DESlo)	C11orf96
C12orf75	2.17094e-15	0.495711	0.564	0.404	7.94587e-11	SMC2 (DESlo)	C12orf75
C1orf21	3.2992e-46	0.498741	0.604	0.293	1.20754e-41	Pericyte	C1orf21
C1QTNF1	5.3931e-56	0.51318	0.904	0.73	1.97393e-51	SMC2 (DESlo)	C1QTNF1
C1R	1.19176e-17	0.659141	0.767	0.727	4.36196e-13	SMC1 (DEShi)	C1R
C1R1	1.27187e-59	0.847375	0.913	0.686	4.65516e-55	Pericyte	C1R
C1S	1.87986e-76	1.23974	0.861	0.588	6.88047e-72	Pericyte	C1S
C20orf27	4.18897e-100	1.04749	0.73	0.297	1.5332e-95	Pericyte	C20orf27
CABIN1	5.33665e-70	0.646419	0.66	0.365	1.95327e-65	SMC2 (DESlo)	CABIN1
CACNA1A	3.45629e-71	0.559288	0.414	0.089	1.26504e-66	SMC2 (DESlo)	CACNA1A
CALM1	3.27224e-19	0.610985	0.845	0.936	1.19767e-14	SMC1 (DEShi)	CALM1
CALM2	8.29938e-79	0.605616	0.976	0.865	3.03766e-74	SMC2 (DESlo)	CALM2
CALR	4.83843e-13	0.58368	0.73	0.744	1.77091e-08	SMC1 (DEShi)	CALR
CALU	1.4309e-49	1.04788	0.771	0.681	5.23723e-45	SMC1 (DEShi)	CALU
CAMK2N1	1.19194e-50	0.777007	0.684	0.393	4.3626e-46	Pericyte	CAMK2N1
CANX	1.32884e-21	0.531785	0.742	0.738	4.86367e-17	SMC1 (DEShi)	CANX
CAPN2	1.91179e-13	0.473014	0.685	0.653	6.99733e-09	SMC1 (DEShi)	CAPN2
CARHSP1	5.01449e-90	0.637361	0.556	0.186	1.83535e-85	SMC2 (DESlo)	CARHSP1
CARMN	0.000953312	0.543304	0.734	0.731	1	SMC1 (DEShi)	CARMN
CASQ2	1.66684e-139	0.998645	0.714	0.196	6.10081e-135	SMC2 (DESlo)	CASQ2
CAV1	2.339e-30	0.42086	0.984	0.855	8.56097e-26	SMC2 (DESlo)	CAV1
CAV2	5.57888e-51	0.507753	0.87	0.66	2.04193e-46	SMC2 (DESlo)	CAV2
CAVIN2	1.17484e-36	0.421741	0.404	0.156	4.30004e-32	Pericyte	CAVIN2
CAVIN3	1.30393e-87	0.879638	0.935	0.731	4.77252e-83	SMC2 (DESlo)	CAVIN3
CCDC102B	5.04171e-118	1.40466	0.692	0.201	1.84532e-113	Pericyte	CCDC102B
CCDC107	1.0393e-80	0.676773	0.903	0.647	3.80394e-76	SMC2 (DESlo)	CCDC107
CCDC3	5.84219e-68	0.521601	0.867	0.551	2.1383e-63	SMC2 (DESlo)	CCDC3
CCDC6	4.48175e-19	0.540082	0.62	0.47	1.64036e-14	SMC1 (DEShi)	CCDC6
CCDC80	2.90049e-36	1.26827	0.727	0.592	1.06161e-31	SMC1 (DEShi)	CCDC80
CCDC85B	6.91184e-18	0.585263	0.686	0.627	2.5298e-13	SMC1 (DEShi)	CCDC85B
CCL2	9.8273e-21	0.529894	0.706	0.492	3.59689e-16	Pericyte	CCL2
CCN3	4.57815e-133	1.86156	0.61	0.13	1.67565e-128	SMC1 (DEShi)	CCN3
CCN5	1.45242e-102	1.87933	0.541	0.123	5.316e-98	SMC1 (DEShi)	CCN5
CCNL1	1.1005e-35	0.461915	0.907	0.762	4.02793e-31	SMC2 (DESlo)	CCNL1
CD276	2.47621e-27	0.438486	0.509	0.276	9.06316e-23	SMC1 (DEShi)	CD276
CD302	9.39083e-41	0.558568	0.672	0.388	3.43714e-36	Pericyte	CD302
CD36	2.40029e-284	2.19312	0.728	0.031	8.78531e-280	Pericyte	CD36
CD44	1.56541e-117	1.35349	0.92	0.642	5.72956e-113	Pericyte	CD44
CD59	1.02852e-24	0.54729	0.922	0.837	3.76449e-20	Pericyte	CD59
CD63	1.15978e-15	0.54187	0.893	0.967	4.24491e-11	SMC1 (DEShi)	CD63
CDC42EP3	3.60874e-140	1.11977	0.608	0.118	1.32083e-135	SMC1 (DEShi)	CDC42EP3
CDC42EP5	1.7615e-94	0.586547	0.513	0.109	6.44725e-90	Pericyte	CDC42EP5
CDH13	3.86677e-34	0.71474	0.482	0.244	1.41528e-29	SMC1 (DEShi)	CDH13
CDH6	1.74392e-41	0.410956	0.513	0.271	6.38294e-37	SMC2 (DESlo)	CDH6
CDKN1A	2.19524e-59	0.760533	0.849	0.669	8.03478e-55	SMC2 (DESlo)	CDKN1A
CEBPD	1.51123e-46	0.813558	0.962	0.907	5.53125e-42	Pericyte	CEBPD
CELF2	1.10597e-76	0.639589	0.482	0.123	4.04796e-72	SMC1 (DEShi)	CELF2
CES1	2.58605e-54	0.860597	0.474	0.178	9.46521e-50	SMC1 (DEShi)	CES1
CFH	7.34961e-129	1.23065	0.71	0.172	2.69003e-124	Pericyte	CFH
CFL2	8.6977e-18	0.59782	0.65	0.589	3.18345e-13	SMC1 (DEShi)	CFL2
CHN1	1.69595e-51	0.487578	0.461	0.153	6.20734e-47	Pericyte	CHN1
CHRDL1	1.73523e-76	0.700468	0.421	0.087	6.35111e-72	Pericyte	CHRDL1
CISD1	3.01516e-42	0.637653	0.589	0.332	1.10358e-37	SMC1 (DEShi)	CISD1
CKB	4.74367e-23	1.20545	0.707	0.631	1.73623e-18	SMC1 (DEShi)	CKB
CLEC11A	2.10158e-51	0.559201	0.533	0.212	7.69199e-47	Pericyte	CLEC11A
CLIC4	3.16773e-18	0.588804	0.728	0.771	1.15942e-13	SMC1 (DEShi)	CLIC4
CLIP1	2.50294e-27	0.732024	0.683	0.535	9.161e-23	SMC1 (DEShi)	CLIP1
CLMN	2.72124e-133	0.860112	0.856	0.396	9.96002e-129	SMC2 (DESlo)	CLMN
CLSTN2	1.7174e-147	1.19343	0.626	0.105	6.28586e-143	Pericyte	CLSTN2
CLTB	2.8277e-09	0.458748	0.685	0.695	0.000103497	SMC1 (DEShi)	CLTB
CLU	5.87133e-59	0.603489	0.769	0.453	2.14896e-54	SMC2 (DESlo)	CLU
CMPK1	7.06936e-12	0.480046	0.595	0.516	2.58746e-07	SMC1 (DEShi)	CMPK1
CNN1	5.5856e-23	1.15742	0.75	0.733	2.04439e-18	SMC1 (DEShi)	CNN1
CNN3	1.91712e-24	0.445584	0.851	0.736	7.01686e-20	Pericyte	CNN3
CNR1	1.00591e-122	1.18504	0.614	0.131	3.68172e-118	Pericyte	CNR1
CNTN4	1.91766e-54	0.415228	0.405	0.115	7.01882e-50	SMC1 (DEShi)	CNTN4
COL15A1	2.7365e-30	0.427176	0.409	0.174	1.00159e-25	SMC1 (DEShi)	COL15A1
COL1A1	6.37941e-39	1.7006	0.793	0.653	2.33493e-34	SMC1 (DEShi)	COL1A1
COL1A2	1.0436e-76	1.824	0.876	0.805	3.8197e-72	SMC1 (DEShi)	COL1A2
COL3A1	3.16551e-42	1.28731	0.805	0.719	1.15861e-37	SMC1 (DEShi)	COL3A1
COL3A11	3.33135e-24	0.431837	0.865	0.703	1.21931e-19	Pericyte	COL3A1
COL4A1	3.84661e-21	0.851481	0.901	0.848	1.4079e-16	Pericyte	COL4A1
COL4A2	4.10178e-19	0.585386	0.917	0.88	1.50129e-14	Pericyte	COL4A2
COL5A1	2.20773e-23	0.544247	0.503	0.301	8.08051e-19	SMC1 (DEShi)	COL5A1
COL5A2	3.51704e-27	0.47592	0.632	0.396	1.28727e-22	Pericyte	COL5A2
COL5A3	4.49912e-71	0.855267	0.692	0.296	1.64672e-66	Pericyte	COL5A3
COL6A1	5.35437e-34	0.709265	0.849	0.897	1.95975e-29	SMC1 (DEShi)	COL6A1
COL6A2	8.90808e-55	0.845541	0.914	0.978	3.26045e-50	SMC1 (DEShi)	COL6A2
COL6A3	4.3781e-60	1.02735	0.688	0.289	1.60243e-55	SMC1 (DEShi)	COL6A3
COL6A31	2.43866e-80	0.976768	0.75	0.277	8.92576e-76	Pericyte	COL6A3
COX17	7.47548e-45	0.466311	0.687	0.457	2.7361e-40	SMC2 (DESlo)	COX17
COX4I2	2.80522e-28	0.73255	0.67	0.424	1.02674e-23	Pericyte	COX4I2
COX7A2	1.25948e-43	0.441022	0.878	0.73	4.60982e-39	SMC2 (DESlo)	COX7A2
CPM	3.92228e-06	0.516514	0.612	0.545	0.143559	Pericyte	CPM
CPXM2	4.4597e-165	0.772523	0.459	0.019	1.63229e-160	SMC1 (DEShi)	CPXM2
CREM	1.54986e-23	0.608193	0.53	0.384	5.67264e-19	SMC2 (DESlo)	CREM
CRIP1	1.60439e-168	1.50394	0.968	0.718	5.87224e-164	SMC2 (DESlo)	CRIP1
CRIP2	1.61017e-72	0.720116	0.915	0.728	5.89337e-68	SMC2 (DESlo)	CRIP2
CRLF1	8.46058e-84	1.93097	0.639	0.254	3.09666e-79	SMC1 (DEShi)	CRLF1
CRYAB	3.25331e-17	0.554513	0.93	0.808	1.19075e-12	SMC2 (DESlo)	CRYAB
CSDC2	2.12368e-61	0.640226	0.45	0.146	7.77289e-57	SMC2 (DESlo)	CSDC2
CSGALNACT1	2.11281e-57	0.52891	0.497	0.157	7.7331e-53	SMC1 (DEShi)	CSGALNACT1
CSGALNACT11	5.62743e-47	0.46619	0.469	0.169	2.0597e-42	Pericyte	CSGALNACT1
CSPG4	1.32336e-49	0.417015	0.67	0.358	4.84365e-45	SMC2 (DESlo)	CSPG4
CSRNP1	1.66715e-35	0.472276	0.556	0.345	6.10192e-31	SMC2 (DESlo)	CSRNP1
CSRP1	4.56204e-14	0.786311	0.857	0.92	1.66975e-09	SMC1 (DEShi)	CSRP1
CSRP2	9.43433e-195	1.65374	0.938	0.623	3.45306e-190	SMC2 (DESlo)	CSRP2
CST3	4.57147e-21	0.45024	0.88	0.966	1.67321e-16	SMC1 (DEShi)	CST3
CST31	4.93852e-70	0.859293	0.976	0.938	1.80755e-65	Pericyte	CST3
CTSB	2.77562e-32	0.738642	0.706	0.559	1.0159e-27	SMC1 (DEShi)	CTSB
CTSC	2.61436e-186	1.40422	0.668	0.092	9.56884e-182	Pericyte	CTSC
CTSD	2.48044e-15	0.445386	0.773	0.671	9.07866e-11	Pericyte	CTSD
CUX1	2.73551e-10	0.430292	0.597	0.487	1.00122e-05	SMC1 (DEShi)	CUX1
CXCL12	1.19952e-25	1.02603	0.726	0.574	4.39035e-21	Pericyte	CXCL12
CYB5R3	6.19091e-18	0.548104	0.753	0.856	2.26594e-13	SMC1 (DEShi)	CYB5R3
CYBA	1.18012e-55	0.785262	0.59	0.24	4.31937e-51	Pericyte	CYBA
CYCS	1.00393e-17	0.645706	0.679	0.6	3.6745e-13	SMC2 (DESlo)	CYCS
CYFIP2	3.8991e-80	1.03979	0.509	0.143	1.42711e-75	SMC1 (DEShi)	CYFIP2
CYGB	3.41451e-148	0.991373	0.555	0.067	1.24974e-143	Pericyte	CYGB
CYTOR	9.01755e-23	0.477394	0.738	0.562	3.30051e-18	Pericyte	CYTOR
DAAM1	1.28618e-40	0.750704	0.641	0.383	4.70755e-36	SMC1 (DEShi)	DAAM1
DACT3	2.62094e-50	0.472963	0.544	0.264	9.59292e-46	SMC2 (DESlo)	DACT3
DBNDD2	1.51627e-39	0.426046	0.875	0.712	5.5497e-35	SMC2 (DESlo)	DBNDD2
DCN	4.92608e-131	1.6962	0.761	0.241	1.803e-126	SMC1 (DEShi)	DCN
DES	2.99645e-148	4.00765	0.811	0.381	1.09673e-143	SMC1 (DEShi)	DES
DLC1	1.80754e-30	0.611677	0.775	0.591	6.61578e-26	Pericyte	DLC1
DMD	5.48962e-15	0.728684	0.667	0.536	2.00925e-10	SMC1 (DEShi)	DMD
DMPK	2.03634e-43	0.440914	0.667	0.421	7.45322e-39	SMC2 (DESlo)	DMPK
DNAJA1	8.08364e-11	0.465851	0.697	0.657	2.95869e-06	SMC2 (DESlo)	DNAJA1
DNAJB1	2.56053e-24	0.77878	0.773	0.679	9.37178e-20	SMC2 (DESlo)	DNAJB1
DPYSL2	9.89487e-25	0.519787	0.728	0.52	3.62162e-20	Pericyte	DPYSL2
DPYSL3	9.81018e-52	0.739984	0.612	0.314	3.59062e-47	SMC1 (DEShi)	DPYSL3
DST	1.24555e-22	0.756455	0.811	0.819	4.55883e-18	SMC1 (DEShi)	DST
DSTN	5.92523e-123	1.04108	0.997	0.925	2.16869e-118	SMC2 (DESlo)	DSTN
DUSP8	1.33783e-74	0.652831	0.545	0.2	4.89658e-70	SMC2 (DESlo)	DUSP8
DYNLT1	2.5981e-51	0.539126	0.813	0.598	9.50931e-47	SMC2 (DESlo)	DYNLT1
ECRG4	7.42223e-56	1.01335	0.658	0.319	2.71661e-51	Pericyte	ECRG4
EDIL3	7.61057e-50	0.789346	0.663	0.365	2.78555e-45	SMC1 (DEShi)	EDIL3
EDNRA	2.73269e-61	0.624033	0.765	0.535	1.00019e-56	SMC2 (DESlo)	EDNRA
EDNRB	1.26859e-121	1.46265	0.726	0.225	4.64318e-117	Pericyte	EDNRB
EFEMP1	1.84431e-85	1.16774	0.489	0.112	6.75036e-81	SMC1 (DEShi)	EFEMP1
EFHD1	2.038e-42	0.462148	0.838	0.592	7.45929e-38	SMC2 (DESlo)	EFHD1
EGR1	2.58059e-23	0.624545	0.793	0.653	9.44523e-19	SMC2 (DESlo)	EGR1
EIF4A1	2.26541e-57	0.698101	0.954	0.874	8.29162e-53	Pericyte	EIF4A1
ELK3	1.85449e-13	0.504455	0.465	0.313	6.78762e-09	SMC1 (DEShi)	ELK3
ELN	1.45549e-12	0.629758	0.505	0.358	5.32725e-08	SMC1 (DEShi)	ELN
EMILIN1	1.04111e-43	1.06473	0.706	0.54	3.81055e-39	SMC1 (DEShi)	EMILIN1
EMP1	4.61998e-57	0.744703	0.626	0.264	1.69096e-52	Pericyte	EMP1
EMP3	5.18204e-12	0.657068	0.665	0.613	1.89668e-07	SMC1 (DEShi)	EMP3
ENAH	1.52062e-16	0.568807	0.717	0.706	5.56562e-12	SMC1 (DEShi)	ENAH
ENG	1.91156e-47	0.754579	0.489	0.207	6.99651e-43	SMC1 (DEShi)	ENG
ENO1	9.36976e-65	1.14065	0.795	0.691	3.42942e-60	SMC1 (DEShi)	ENO1
EPB41L2	2.99448e-78	0.866599	0.799	0.467	1.09601e-73	Pericyte	EPB41L2
EPHX1	2.58355e-102	1.42397	0.817	0.462	9.45605e-98	Pericyte	EPHX1
EPS8	7.67596e-100	0.975815	0.95	0.864	2.80948e-95	Pericyte	EPS8
ERRFI1	1.88672e-16	0.589876	0.574	0.414	6.90558e-12	SMC1 (DEShi)	ERRFI1
ESAM	2.57711e-43	0.436377	0.72	0.507	9.43249e-39	SMC2 (DESlo)	ESAM
ETS2	5.69049e-30	0.412245	0.715	0.564	2.08278e-25	SMC2 (DESlo)	ETS2
EXT1	4.19716e-33	0.532677	0.459	0.221	1.5362e-28	SMC1 (DEShi)	EXT1
EZR	3.3604e-10	0.514955	0.539	0.438	1.22994e-05	SMC1 (DEShi)	EZR
FABP3	1.0928e-47	0.754524	0.434	0.157	3.99976e-43	SMC1 (DEShi)	FABP3
FABP4	9.59632e-49	1.13501	0.873	0.646	3.51235e-44	Pericyte	FABP4
FABP5	2.10549e-71	0.996909	0.688	0.295	7.70631e-67	Pericyte	FABP5
FAM107B	1.14951e-88	0.92052	0.715	0.386	4.20731e-84	SMC2 (DESlo)	FAM107B
FAM114A1	6.42205e-18	0.480866	0.579	0.454	2.35053e-13	SMC1 (DEShi)	FAM114A1
FAM13C	5.53348e-132	1.09853	0.642	0.15	2.02531e-127	Pericyte	FAM13C
FAM162B	1.50347e-55	0.625905	0.648	0.296	5.50284e-51	Pericyte	FAM162B
FAM207A	1.91092e-14	0.488123	0.554	0.423	6.99417e-10	SMC1 (DEShi)	FAM207A
FBLIM1	1.74889e-37	0.879863	0.719	0.618	6.4011e-33	SMC1 (DEShi)	FBLIM1
FBLN1	7.45958e-35	0.891738	0.535	0.279	2.73028e-30	SMC1 (DEShi)	FBLN1
FBN1	1.06666e-38	0.809113	0.641	0.401	3.90409e-34	SMC1 (DEShi)	FBN1
FBXO32	2.71044e-50	0.517109	0.748	0.477	9.92049e-46	SMC2 (DESlo)	FBXO32
FGF2	9.95093e-54	0.453453	0.415	0.124	3.64214e-49	SMC1 (DEShi)	FGF2
FGF7	1.01248e-83	1.33124	0.712	0.29	3.70576e-79	Pericyte	FGF7
FGFR1	3.93618e-15	0.591719	0.671	0.562	1.44068e-10	SMC1 (DEShi)	FGFR1
FHL2	9.80956e-102	1.2237	0.759	0.347	3.5904e-97	Pericyte	FHL2
FILIP1	1.18143e-33	0.442759	0.705	0.474	4.32416e-29	SMC2 (DESlo)	FILIP1
FKBP5	3.23139e-37	0.510558	0.869	0.659	1.18272e-32	SMC2 (DESlo)	FKBP5
FLNA	6.28633e-29	0.775893	0.927	0.954	2.30086e-24	SMC1 (DEShi)	FLNA
FLNB	3.02373e-87	0.830426	0.43	0.077	1.10672e-82	SMC1 (DEShi)	FLNB
FLNC	2.00308e-86	1.00489	0.574	0.175	7.33147e-82	SMC1 (DEShi)	FLNC
FMOD	3.75933e-24	0.428689	0.463	0.246	1.37595e-19	SMC1 (DEShi)	FMOD
FN1	2.92353e-162	3.59382	0.91	0.626	1.07004e-157	SMC1 (DEShi)	FN1
FNBP1	6.13586e-22	0.597002	0.637	0.477	2.24579e-17	SMC1 (DEShi)	FNBP1
FNDC3B	4.17183e-08	0.405435	0.572	0.466	0.00152693	SMC1 (DEShi)	FNDC3B
FNIP2	7.08151e-24	0.45782	0.417	0.206	2.5919e-19	SMC1 (DEShi)	FNIP2
FOS	1.74599e-41	0.910079	0.955	0.865	6.39048e-37	SMC2 (DESlo)	FOS
FOXC1	2.92313e-69	0.843481	0.655	0.374	1.0699e-64	SMC2 (DESlo)	FOXC1
FOXP1	1.5979e-19	0.578517	0.679	0.553	5.84847e-15	SMC1 (DEShi)	FOXP1
FRMD3	9.96193e-63	0.569363	0.59	0.203	3.64617e-58	Pericyte	FRMD3
FRMD4A	1.7667e-64	0.500791	0.63	0.302	6.46629e-60	SMC2 (DESlo)	FRMD4A
FRZB	5.3396e-151	1.08281	0.714	0.184	1.95435e-146	SMC2 (DESlo)	FRZB
FSTL1	2.65925e-26	0.637342	0.65	0.446	9.73314e-22	SMC1 (DEShi)	FSTL1
FSTL11	7.87138e-46	0.579014	0.74	0.423	2.881e-41	Pericyte	FSTL1
FTH1	0.000202368	0.560431	0.958	0.993	1	SMC1 (DEShi)	FTH1
FTL	5.00991e-33	0.849615	0.979	0.973	1.83368e-28	SMC1 (DEShi)	FTL
FXYD5	7.05961e-51	0.539351	0.59	0.256	2.58389e-46	Pericyte	FXYD5
FXYD6	8.7716e-54	0.508179	0.489	0.169	3.21049e-49	Pericyte	FXYD6
GADD45B	3.75217e-90	1.16612	0.985	0.883	1.37333e-85	SMC2 (DESlo)	GADD45B
GADD45G	1.60506e-76	1.27522	0.609	0.262	5.87467e-72	SMC2 (DESlo)	GADD45G
GAPDH	2.52987e-28	0.777724	0.92	0.968	9.25958e-24	SMC1 (DEShi)	GAPDH
GAS5	3.96085e-73	0.956173	0.885	0.761	1.44971e-68	Pericyte	GAS5
GAS6	2.56516e-39	0.820305	0.685	0.495	9.38873e-35	SMC1 (DEShi)	GAS6
GAS61	9.65716e-22	0.427054	0.716	0.489	3.53462e-17	Pericyte	GAS6
GBE1	7.96929e-35	0.642922	0.535	0.282	2.91684e-30	SMC1 (DEShi)	GBE1
GGT5	3.9932e-136	1.52921	0.881	0.483	1.46155e-131	Pericyte	GGT5
GJA4	3.74557e-58	0.419304	0.883	0.481	1.37092e-53	SMC2 (DESlo)	GJA4
GJA41	1.04814e-26	0.788874	0.863	0.658	3.83631e-22	Pericyte	GJA4
GLDN	5.84094e-76	0.486926	0.443	0.099	2.13784e-71	SMC2 (DESlo)	GLDN
GLIPR1	7.4436e-21	0.435739	0.499	0.3	2.72443e-16	SMC1 (DEShi)	GLIPR1
GLS	9.44894e-09	0.504928	0.704	0.643	0.000345841	SMC1 (DEShi)	GLS
GOLGA4	2.01291e-12	0.544177	0.704	0.669	7.36746e-08	SMC1 (DEShi)	GOLGA4
GPR20	2.72872e-107	0.641113	0.487	0.061	9.98738e-103	SMC2 (DESlo)	GPR20
GPRC5C	1.09886e-178	1.26595	0.79	0.201	4.02194e-174	SMC2 (DESlo)	GPRC5C
GPX3	2.59806e-37	1.48339	0.825	0.688	9.50914e-33	Pericyte	GPX3
GRIP2	6.91308e-82	0.538589	0.4	0.058	2.53026e-77	SMC2 (DESlo)	GRIP2
GRN	8.82502e-08	0.40375	0.665	0.609	0.00323005	SMC1 (DEShi)	GRN
GSN	1.5013e-09	0.726029	0.936	0.92	5.49493e-05	Pericyte	GSN
GUCY1A2	1.09931e-106	0.881698	0.684	0.193	4.02358e-102	Pericyte	GUCY1A2
GYPC	3.16784e-11	0.406757	0.621	0.527	1.15946e-06	SMC1 (DEShi)	GYPC
GYPC1	4.00575e-22	0.439266	0.7	0.506	1.46614e-17	Pericyte	GYPC
H19	1.15813e-174	1.81829	0.549	0.043	4.23885e-170	Pericyte	H19
H1FX	6.18157e-23	0.448103	0.835	0.687	2.26252e-18	SMC2 (DESlo)	H1FX
H3F3B	2.24568e-56	0.459168	0.995	0.941	8.2194e-52	SMC2 (DESlo)	H3F3B
HCFC1R1	4.4023e-87	0.780986	0.852	0.579	1.61128e-82	SMC2 (DESlo)	HCFC1R1
HDLBP	3.06201e-15	0.546921	0.696	0.707	1.12073e-10	SMC1 (DEShi)	HDLBP
HES4	4.98862e-133	1.12209	0.941	0.675	1.82588e-128	SMC2 (DESlo)	HES4
HEY2	3.70186e-52	0.521481	0.546	0.268	1.35492e-47	SMC2 (DESlo)	HEY2
HIC1	1.04898e-74	0.866269	0.624	0.234	3.83938e-70	Pericyte	HIC1
HILPDA	3.1363e-33	1.0493	0.547	0.31	1.14792e-28	SMC1 (DEShi)	HILPDA
HLA-A	1.38701e-33	0.64755	0.837	0.908	5.07658e-29	SMC1 (DEShi)	HLA-A
HLA-A1	1.06976e-25	0.439116	0.932	0.88	3.91543e-21	Pericyte	HLA-A
HLA-B	1.45407e-66	0.891113	0.93	0.797	5.32203e-62	Pericyte	HLA-B
HLA-C	1.07795e-11	0.402754	0.788	0.89	3.9454e-07	SMC1 (DEShi)	HLA-C
HLA-C1	5.02518e-45	0.651346	0.934	0.847	1.83926e-40	Pericyte	HLA-C
HMCN2	1.46028e-203	1.4778	0.623	0.05	5.34475e-199	SMC1 (DEShi)	HMCN2
HMOX2	1.17673e-37	0.59221	0.688	0.447	4.30696e-33	Pericyte	HMOX2
HRH2	1.79853e-82	1.05053	0.588	0.251	6.5828e-78	SMC2 (DESlo)	HRH2
HSP90AA1	9.68123e-13	0.414799	0.962	0.935	3.54343e-08	SMC2 (DESlo)	HSP90AA1
HSP90B1	1.5136e-14	0.596673	0.782	0.83	5.53993e-10	SMC1 (DEShi)	HSP90B1
HSPA1A	6.36352e-57	1.25102	0.899	0.792	2.32911e-52	SMC2 (DESlo)	HSPA1A
HSPA1B	2.53754e-56	1.23118	0.846	0.696	9.28766e-52	SMC2 (DESlo)	HSPA1B
HSPA5	7.55733e-13	0.882559	0.727	0.702	2.76606e-08	SMC1 (DEShi)	HSPA5
HSPB7	8.27235e-47	0.976654	0.608	0.325	3.02776e-42	SMC1 (DEShi)	HSPB7
HSPG2	1.80772e-43	1.03141	0.748	0.602	6.61645e-39	SMC1 (DEShi)	HSPG2
HTRA1	1.48814e-48	1.00974	0.696	0.509	5.44675e-44	SMC1 (DEShi)	HTRA1
ID2	1.1993e-61	1.37916	0.683	0.391	4.38954e-57	SMC1 (DEShi)	ID2
ID3	2.10376e-11	0.629383	0.763	0.702	7.69996e-07	Pericyte	ID3
ID4	5.95264e-18	0.640636	0.698	0.564	2.17872e-13	SMC1 (DEShi)	ID4
ID41	1.72181e-18	0.531796	0.738	0.554	6.30198e-14	Pericyte	ID4
IDH2	1.33518e-33	0.528582	0.566	0.331	4.88688e-29	SMC1 (DEShi)	IDH2
IER2	6.48287e-51	1.05545	0.915	0.78	2.37279e-46	SMC2 (DESlo)	IER2
IER5	1.7378e-24	0.663696	0.578	0.423	6.3605e-20	SMC2 (DESlo)	IER5
IFITM1	3.73302e-120	1.00498	0.64	0.166	1.36632e-115	Pericyte	IFITM1
IFITM2	4.6155e-35	0.526857	0.936	0.831	1.68932e-30	Pericyte	IFITM2
IFITM3	4.16734e-89	0.845616	0.982	0.939	1.52529e-84	Pericyte	IFITM3
IGFBP2	4.79571e-108	1.69421	0.736	0.266	1.75528e-103	Pericyte	IGFBP2
IGFBP4	2.11177e-89	1.13771	0.936	0.769	7.7293e-85	Pericyte	IGFBP4
IGFBP5	3.11149e-16	0.903735	0.924	0.935	1.13884e-11	Pericyte	IGFBP5
IGFBP6	1.6828e-13	0.857194	0.823	0.74	6.15921e-09	Pericyte	IGFBP6
IGFBP7	6.49937e-44	0.578227	0.998	0.969	2.37883e-39	Pericyte	IGFBP7
IMMP2L	5.28433e-48	0.43102	0.527	0.215	1.93412e-43	Pericyte	IMMP2L
IMPDH2	1.25965e-24	0.485747	0.694	0.516	4.61045e-20	Pericyte	IMPDH2
INAFM1	8.65841e-31	0.503139	0.751	0.552	3.16907e-26	Pericyte	INAFM1
INHBA	4.59764e-63	1.07296	0.595	0.237	1.68278e-58	SMC1 (DEShi)	INHBA
INPP4B	9.96912e-74	1.00516	0.793	0.457	3.6488e-69	Pericyte	INPP4B
INPP5A	4.23544e-46	0.444547	0.569	0.315	1.55021e-41	SMC2 (DESlo)	INPP5A
IRF2BP2	4.52117e-40	0.444116	0.752	0.572	1.65479e-35	SMC2 (DESlo)	IRF2BP2
ISLR	3.13801e-20	0.45478	0.518	0.336	1.14854e-15	SMC1 (DEShi)	ISLR
ISYNA1	8.67603e-23	0.509245	0.736	0.537	3.17551e-18	Pericyte	ISYNA1
ITGA1	8.63066e-35	0.919262	0.755	0.648	3.15891e-30	SMC1 (DEShi)	ITGA1
ITGA11	2.24986e-106	0.644333	0.444	0.062	8.23471e-102	SMC1 (DEShi)	ITGA11
ITGA3	6.11472e-48	0.424718	0.617	0.367	2.23805e-43	SMC2 (DESlo)	ITGA3
ITGA5	6.40899e-149	2.63173	0.746	0.259	2.34576e-144	SMC1 (DEShi)	ITGA5
ITGA8	3.61423e-40	1.17178	0.717	0.509	1.32285e-35	SMC1 (DEShi)	ITGA8
ITGB1	2.01152e-38	0.621169	0.885	0.955	7.36235e-34	SMC1 (DEShi)	ITGB1
ITGBL1	1.56503e-109	0.739138	0.442	0.056	5.72817e-105	SMC1 (DEShi)	ITGBL1
ITIH5	1.99085e-123	0.942647	0.842	0.489	7.2867e-119	SMC2 (DESlo)	ITIH5
ITPK1	4.89377e-64	0.522553	0.538	0.231	1.79117e-59	SMC2 (DESlo)	ITPK1
JAG1	2.03852e-58	0.598755	0.891	0.695	7.46119e-54	SMC2 (DESlo)	JAG1
JUN	8.63315e-10	0.44627	0.96	0.913	3.15982e-05	SMC2 (DESlo)	JUN
JUNB	1.68932e-84	1.08248	0.979	0.884	6.18309e-80	SMC2 (DESlo)	JUNB
KCNAB1	9.72959e-194	1.43512	0.862	0.319	3.56113e-189	SMC2 (DESlo)	KCNAB1
KCNE4	3.83601e-41	0.983727	0.819	0.612	1.40402e-36	Pericyte	KCNE4
KCNJ8	6.88778e-121	1.33049	0.696	0.228	2.521e-116	Pericyte	KCNJ8
KCNMB1	1.57475e-75	0.563883	0.745	0.321	5.76375e-71	SMC2 (DESlo)	KCNMB1
KDELR2	5.51774e-11	0.478075	0.602	0.534	2.01955e-06	SMC1 (DEShi)	KDELR2
KIAA0040	2.58806e-34	0.42337	0.583	0.374	9.47257e-30	SMC2 (DESlo)	KIAA0040
KIF5B	1.80659e-25	0.657672	0.75	0.76	6.61231e-21	SMC1 (DEShi)	KIF5B
KLF2	5.17004e-71	0.934059	0.813	0.553	1.89229e-66	SMC2 (DESlo)	KLF2
KLHL23	2.38534e-68	0.706651	0.685	0.392	8.7306e-64	SMC2 (DESlo)	KLHL23
KRT18	2.85366e-132	1.45754	0.553	0.085	1.04447e-127	SMC1 (DEShi)	KRT18
LAMA4	7.25621e-51	0.694114	0.783	0.468	2.65585e-46	Pericyte	LAMA4
LAMA5	2.32355e-33	0.436576	0.624	0.43	8.50441e-29	SMC2 (DESlo)	LAMA5
LAMB1	1.88109e-126	1.04895	0.662	0.151	6.88499e-122	Pericyte	LAMB1
LAPTM4A	4.46146e-30	0.474208	0.841	0.786	1.63294e-25	Pericyte	LAPTM4A
LAPTM4B	8.94535e-31	0.401014	0.537	0.292	3.27409e-26	Pericyte	LAPTM4B
LBH	8.06799e-210	1.71866	0.922	0.524	2.95297e-205	SMC2 (DESlo)	LBH
LGALS3	2.17987e-31	0.54823	0.879	0.786	7.97853e-27	Pericyte	LGALS3
LGALSL	2.8579e-45	0.45433	0.557	0.329	1.04602e-40	SMC2 (DESlo)	LGALSL
LGI4	3.16918e-64	1.06541	0.823	0.548	1.15995e-59	Pericyte	LGI4
LHFPL6	5.1771e-88	1.01045	0.895	0.719	1.89487e-83	Pericyte	LHFPL6
LIMA1	4.64722e-28	0.503085	0.789	0.593	1.70093e-23	Pericyte	LIMA1
LIMS2	1.50549e-19	0.518507	0.597	0.434	5.51024e-15	SMC1 (DEShi)	LIMS2
LIN7A	1.46846e-65	0.456511	0.499	0.145	5.37469e-61	Pericyte	LIN7A
LINC01197	8.36451e-25	0.425206	0.678	0.466	3.06149e-20	Pericyte	LINC01197
LINC02381	3.84545e-33	0.423707	0.562	0.369	1.40747e-28	SMC2 (DESlo)	LINC02381
LINGO1	4.03156e-117	0.706534	0.589	0.135	1.47559e-112	SMC2 (DESlo)	LINGO1
LMCD1	6.01937e-39	0.920425	0.616	0.333	2.20315e-34	SMC1 (DEShi)	LMCD1
LMCD11	2.0563e-27	0.421509	0.594	0.342	7.52627e-23	Pericyte	LMCD1
LMOD1	9.7514e-45	0.734533	0.971	0.81	3.56911e-40	SMC2 (DESlo)	LMOD1
LOXL1	3.13473e-35	0.50515	0.465	0.219	1.14734e-30	SMC1 (DEShi)	LOXL1
LOXL2	2.29828e-35	0.415104	0.417	0.167	8.41192e-31	Pericyte	LOXL2
LPAR1	4.82907e-112	0.524219	0.403	0.039	1.76749e-107	SMC1 (DEShi)	LPAR1
LPL	2.92943e-135	1.69294	0.445	0.037	1.0722e-130	Pericyte	LPL
LPP	1.56537e-10	0.483523	0.901	0.963	5.72942e-06	SMC1 (DEShi)	LPP
LRP1	2.37824e-60	0.907278	0.662	0.347	8.7046e-56	SMC1 (DEShi)	LRP1
LRRC10B	1.5089e-168	1.08516	0.648	0.083	5.52273e-164	SMC2 (DESlo)	LRRC10B
LRRFIP1	8.0917e-14	0.451412	0.793	0.81	2.96164e-09	SMC1 (DEShi)	LRRFIP1
LTBP1	6.02357e-43	0.97005	0.706	0.518	2.20469e-38	SMC1 (DEShi)	LTBP1
LTBP4	1.75975e-60	0.620957	0.513	0.171	6.44088e-56	Pericyte	LTBP4
LURAP1L	3.28405e-26	0.401625	0.435	0.223	1.20199e-21	Pericyte	LURAP1L
LY6E	1.22598e-66	0.671337	0.604	0.234	4.48719e-62	Pericyte	LY6E
MACF1	1.01678e-48	1.06317	0.841	0.77	3.72152e-44	SMC1 (DEShi)	MACF1
MAML2	9.42032e-42	0.573147	0.714	0.443	3.44793e-37	Pericyte	MAML2
MAP2K3	2.27287e-11	0.41044	0.407	0.264	8.31894e-07	SMC1 (DEShi)	MAP2K3
MAP3K20	7.64876e-50	0.457263	0.875	0.73	2.79952e-45	SMC2 (DESlo)	MAP3K20
MAP3K7CL	2.05988e-65	0.643083	0.432	0.131	7.53935e-61	SMC2 (DESlo)	MAP3K7CL
MAPRE2	6.54987e-113	0.824417	0.675	0.273	2.39732e-108	SMC2 (DESlo)	MAPRE2
MARCKS	1.68496e-151	1.43249	0.783	0.228	6.16711e-147	Pericyte	MARCKS
MBNL1	2.23412e-24	0.731551	0.788	0.853	8.17711e-20	SMC1 (DEShi)	MBNL1
MBNL1-AS1	5.33737e-14	0.590382	0.444	0.308	1.95353e-09	SMC1 (DEShi)	MBNL1-AS1
MBNL2	2.05223e-09	0.435357	0.635	0.569	7.51138e-05	SMC1 (DEShi)	MBNL2
MCAM	4.97079e-163	1.24393	0.991	0.841	1.81936e-158	SMC2 (DESlo)	MCAM
MDK	1.29914e-77	0.501262	0.408	0.075	4.75498e-73	Pericyte	MDK
MEDAG	1.7399e-21	0.480974	0.461	0.249	6.36821e-17	SMC1 (DEShi)	MEDAG
MEDAG1	1.94972e-26	0.455109	0.489	0.243	7.13615e-22	Pericyte	MEDAG
MEF2C	4.66677e-62	0.664626	0.799	0.567	1.70808e-57	SMC2 (DESlo)	MEF2C
MEF2D	2.58524e-27	0.414537	0.714	0.544	9.46224e-23	SMC2 (DESlo)	MEF2D
MFAP4	2.3411e-30	0.520469	0.486	0.234	8.56866e-26	SMC1 (DEShi)	MFAP4
MFGE8	6.98866e-102	0.8597	0.979	0.851	2.55792e-97	SMC2 (DESlo)	MFGE8
MGP	5.40307e-08	0.824313	0.916	0.976	0.00197758	SMC1 (DEShi)	MGP
MGP1	4.40978e-29	0.450112	0.972	0.959	1.61402e-24	Pericyte	MGP
MGST3	5.98095e-86	0.711555	0.94	0.795	2.18909e-81	SMC2 (DESlo)	MGST3
MICAL2	1.57189e-15	0.433943	0.535	0.37	5.75328e-11	SMC1 (DEShi)	MICAL2
MICAL3	3.03338e-22	0.539458	0.463	0.245	1.11025e-17	SMC1 (DEShi)	MICAL3
MIDN	2.09614e-28	0.416954	0.732	0.575	7.67206e-24	SMC2 (DESlo)	MIDN
MINDY2	9.35708e-16	0.539822	0.627	0.494	3.42478e-11	SMC1 (DEShi)	MINDY2
MIR100HG	2.00514e-105	0.797849	0.474	0.081	7.33903e-101	SMC1 (DEShi)	MIR100HG
MLXIP	3.47848e-35	0.734699	0.614	0.374	1.27316e-30	SMC1 (DEShi)	MLXIP
MOB2	4.42605e-137	1.10107	0.841	0.483	1.61998e-132	SMC2 (DESlo)	MOB2
MORF4L2	1.04644e-31	0.741428	0.723	0.625	3.83009e-27	SMC1 (DEShi)	MORF4L2
MPZL1	9.27759e-24	0.404221	0.535	0.322	3.39569e-19	SMC1 (DEShi)	MPZL1
MRAS	9.66521e-65	0.499339	0.468	0.14	3.53756e-60	SMC1 (DEShi)	MRAS
MRGPRF	1.72264e-35	0.517835	0.83	0.633	6.30505e-31	SMC2 (DESlo)	MRGPRF
MRPS6	3.47437e-45	0.463963	0.664	0.449	1.27165e-40	SMC2 (DESlo)	MRPS6
MRTFB	8.52143e-23	0.441722	0.537	0.324	3.11893e-18	Pericyte	MRTFB
MRVI1	3.26327e-07	0.444248	0.748	0.803	0.0119439	SMC1 (DEShi)	MRVI1
MSX1	3.61607e-76	0.917277	0.486	0.133	1.32352e-71	SMC1 (DEShi)	MSX1
MT1A	1.21968e-48	1.12786	0.72	0.385	4.46416e-44	Pericyte	MT1A
MT1E	7.1178e-34	0.808506	0.917	0.827	2.60519e-29	Pericyte	MT1E
MT1F	5.27726e-102	1.07368	0.781	0.32	1.93153e-97	Pericyte	MT1F
MT1M	2.40604e-22	0.648644	0.897	0.784	8.80635e-18	Pericyte	MT1M
MT2A	6.66278e-45	0.810578	0.99	0.969	2.43864e-40	Pericyte	MT2A
MTCH1	7.44577e-06	0.429123	0.671	0.66	0.272523	SMC1 (DEShi)	MTCH1
MTHFD1L	8.92638e-114	0.870329	0.501	0.089	3.26715e-109	SMC1 (DEShi)	MTHFD1L
MTHFD2	1.2905e-57	0.688672	0.81	0.568	4.72335e-53	SMC2 (DESlo)	MTHFD2
MUSTN1	4.18006e-195	1.66289	0.984	0.673	1.52994e-190	SMC2 (DESlo)	MUSTN1
MVP	5.23554e-10	0.404808	0.553	0.46	1.91626e-05	SMC1 (DEShi)	MVP
MXRA7	1.46096e-50	0.965806	0.769	0.751	5.34726e-46	SMC1 (DEShi)	MXRA7
MYC	1.49871e-23	0.5114	0.726	0.513	5.48542e-19	Pericyte	MYC
MYH10	4.19419e-141	1.59174	0.656	0.154	1.53512e-136	SMC1 (DEShi)	MYH10
MYH11	2.22614e-91	0.828595	0.992	0.689	8.14791e-87	SMC2 (DESlo)	MYH11
MYH111	2.42874e-07	0.445032	0.887	0.847	0.00888942	SMC1 (DEShi)	MYH11
MYH9	5.64727e-17	0.534197	0.818	0.89	2.06696e-12	SMC1 (DEShi)	MYH9
MYL6	4.33107e-45	0.468955	0.99	0.922	1.58522e-40	SMC2 (DESlo)	MYL6
MYL9	2.66141e-60	0.542431	0.998	0.942	9.74103e-56	SMC2 (DESlo)	MYL9
MYLK	5.60874e-35	1.10275	0.853	0.916	2.05286e-30	SMC1 (DEShi)	MYLK
MYO10	7.72488e-78	0.56476	0.461	0.106	2.82738e-73	Pericyte	MYO10
MYO1B	3.94263e-71	0.989595	0.813	0.438	1.44304e-66	Pericyte	MYO1B
MYO9B	2.26298e-22	0.499245	0.566	0.37	8.28272e-18	SMC1 (DEShi)	MYO9B
MYOF	5.19735e-11	0.419356	0.621	0.514	1.90228e-06	SMC1 (DEShi)	MYOF
MYOM1	6.78624e-76	0.611067	0.562	0.203	2.48383e-71	SMC2 (DESlo)	MYOM1
NABP1	8.46826e-41	0.564799	0.447	0.177	3.09947e-36	Pericyte	NABP1
NACA	7.25984e-33	0.409127	0.972	0.949	2.65717e-28	Pericyte	NACA
NAV2	3.32339e-58	0.771937	0.587	0.24	1.21639e-53	SMC1 (DEShi)	NAV2
NBL1	3.14276e-27	0.601261	0.791	0.641	1.15028e-22	Pericyte	NBL1
NCK2	3.05891e-44	0.509471	0.636	0.346	1.11959e-39	Pericyte	NCK2
NCKAP5	4.77461e-79	0.583383	0.477	0.106	1.74755e-74	Pericyte	NCKAP5
NCOA7	1.75554e-20	0.407185	0.465	0.268	6.42547e-16	Pericyte	NCOA7
NDRG2	4.57022e-31	0.654868	0.829	0.669	1.67275e-26	Pericyte	NDRG2
NDUFA4	3.30464e-62	0.615808	0.949	0.771	1.20953e-57	SMC2 (DESlo)	NDUFA4
NDUFA4L2	4.92259e-47	0.81369	0.796	0.548	1.80172e-42	SMC2 (DESlo)	NDUFA4L2
NEAT1	4.29843e-09	1.31243	0.956	0.989	0.000157327	SMC1 (DEShi)	NEAT1
NEDD9	1.77277e-31	0.601704	0.444	0.207	6.48852e-27	SMC1 (DEShi)	NEDD9
NET1	1.0514e-236	1.93647	0.797	0.112	3.84823e-232	SMC2 (DESlo)	NET1
NEURL1B	1.63186e-52	0.739959	0.71	0.387	5.97279e-48	Pericyte	NEURL1B
NEXN	1.09836e-14	0.52466	0.771	0.813	4.02011e-10	SMC1 (DEShi)	NEXN
NFIA	5.20537e-29	0.82863	0.751	0.694	1.90522e-24	SMC1 (DEShi)	NFIA
NFIC	2.74065e-30	0.663398	0.772	0.808	1.00311e-25	SMC1 (DEShi)	NFIC
NFIL3	2.52846e-35	0.475396	0.755	0.577	9.25441e-31	SMC2 (DESlo)	NFIL3
NFIX	1.38326e-37	0.848663	0.706	0.574	5.06288e-33	SMC1 (DEShi)	NFIX
NIBAN1	7.60994e-11	0.460382	0.696	0.653	2.78531e-06	SMC1 (DEShi)	NIBAN1
NIBAN2	1.02606e-36	0.63004	0.516	0.269	3.75547e-32	SMC1 (DEShi)	NIBAN2
NID1	1.12778e-12	0.40215	0.593	0.448	4.12778e-08	SMC1 (DEShi)	NID1
NID11	8.518e-64	0.82859	0.755	0.404	3.11767e-59	Pericyte	NID1
NME2	3.08731e-42	0.545586	0.936	0.882	1.12999e-37	Pericyte	NME2
NMNAT2	7.80757e-112	0.54608	0.425	0.016	2.85765e-107	SMC2 (DESlo)	NMNAT2
NNMT	9.86376e-06	0.43653	0.706	0.646	0.361024	SMC1 (DEShi)	NNMT
NOP53	3.16784e-20	0.402178	0.867	0.809	1.15946e-15	Pericyte	NOP53
NOTCH3	6.40966e-78	0.649842	0.973	0.803	2.346e-73	SMC2 (DESlo)	NOTCH3
NPNT	1.71816e-17	0.568532	0.62	0.46	6.28864e-13	SMC1 (DEShi)	NPNT
NR2F2	3.16692e-107	1.23929	0.974	0.868	1.15912e-102	Pericyte	NR2F2
NR4A1	1.7513e-76	0.767508	0.92	0.691	6.40993e-72	SMC2 (DESlo)	NR4A1
NR4A2	5.20053e-40	0.527656	0.505	0.259	1.90345e-35	SMC2 (DESlo)	NR4A2
NRARP	5.36369e-98	1.20027	0.622	0.21	1.96316e-93	SMC2 (DESlo)	NRARP
NRGN	1.78991e-176	1.2183	0.727	0.164	6.55127e-172	SMC2 (DESlo)	NRGN
NRIP2	4.99056e-124	0.700184	0.48	0.03	1.82659e-119	SMC2 (DESlo)	NRIP2
NRP2	1.95422e-122	0.798087	0.541	0.093	7.15265e-118	SMC1 (DEShi)	NRP2
NT5DC2	2.53318e-44	0.475112	0.709	0.494	9.27171e-40	SMC2 (DESlo)	NT5DC2
NTN4	1.29444e-81	0.65515	0.573	0.23	4.73779e-77	SMC2 (DESlo)	NTN4
NTRK2	6.64238e-123	1.02397	0.904	0.579	2.43118e-118	SMC2 (DESlo)	NTRK2
NTRK3	1.86472e-49	0.54243	0.616	0.303	6.82504e-45	SMC2 (DESlo)	NTRK3
NUCB2	5.31289e-27	0.706981	0.6	0.428	1.94457e-22	SMC1 (DEShi)	NUCB2
NUDT4	2.15474e-98	0.809644	0.84	0.537	7.88655e-94	SMC2 (DESlo)	NUDT4
OAF	2.99206e-102	0.52682	0.475	0.08	1.09513e-97	Pericyte	OAF
OAZ2	1.0942e-55	0.542373	0.791	0.571	4.00489e-51	SMC2 (DESlo)	OAZ2
OLFML2A	7.73536e-109	0.67885	0.487	0.061	2.83122e-104	SMC2 (DESlo)	OLFML2A
OLFML2B	4.17016e-16	0.4894	0.517	0.358	1.52632e-11	Pericyte	OLFML2B
OR51E1	3.16266e-107	0.641122	0.415	0.019	1.15756e-102	SMC2 (DESlo)	OR51E1
OSBPL1A	1.66618e-43	0.452547	0.721	0.539	6.09838e-39	SMC2 (DESlo)	OSBPL1A
P2RX1	2.75624e-125	1.19083	0.423	0.036	1.00881e-120	SMC1 (DEShi)	P2RX1
P4HB	4.13187e-16	0.544274	0.74	0.766	1.51231e-11	SMC1 (DEShi)	P4HB
PABPC1	3.8273e-28	0.744568	0.92	0.861	1.40083e-23	Pericyte	PABPC1
PAG1	1.00607e-32	0.43718	0.431	0.184	3.68233e-28	Pericyte	PAG1
PALLD	2.40576e-32	1.04414	0.815	0.884	8.80533e-28	SMC1 (DEShi)	PALLD
PALM2-AKAP2	1.05027e-10	0.56742	0.734	0.69	3.8441e-06	SMC1 (DEShi)	PALM2-AKAP2
PALMD	6.34896e-83	0.614848	0.4	0.067	2.32378e-78	Pericyte	PALMD
PARVA	2.09686e-12	0.404969	0.637	0.566	7.67471e-08	SMC1 (DEShi)	PARVA
PAWR	7.4206e-19	0.57599	0.727	0.686	2.71601e-14	SMC1 (DEShi)	PAWR
PCDH7	2.39125e-215	1.00183	0.501	0.002	8.75221e-211	SMC1 (DEShi)	PCDH7
PCOLCE	5.76102e-72	0.9626	0.833	0.468	2.10859e-67	Pericyte	PCOLCE
PCSK7	6.10362e-29	0.543869	0.694	0.529	2.23398e-24	SMC2 (DESlo)	PCSK7
PDE4D	1.88465e-119	1.10039	0.564	0.115	6.89801e-115	SMC1 (DEShi)	PDE4D
PDGFA	3.76849e-41	0.538546	0.811	0.652	1.37931e-36	SMC2 (DESlo)	PDGFA
PDIA3	6.1643e-14	0.573945	0.709	0.728	2.25619e-09	SMC1 (DEShi)	PDIA3
PDIA6	9.60765e-09	0.497247	0.635	0.598	0.00035165	SMC1 (DEShi)	PDIA6
PDLIM1	2.83724e-27	0.525867	0.831	0.753	1.03846e-22	Pericyte	PDLIM1
PDLIM2	2.96815e-07	0.415807	0.595	0.57	0.0108637	SMC1 (DEShi)	PDLIM2
PDLIM3	6.23774e-70	1.32056	0.815	0.675	2.28307e-65	SMC1 (DEShi)	PDLIM3
PDLIM4	1.02974e-39	0.437979	0.507	0.217	3.76895e-35	Pericyte	PDLIM4
PDLIM5	6.11702e-14	0.462545	0.738	0.695	2.23889e-09	SMC1 (DEShi)	PDLIM5
PDLIM7	2.88453e-35	0.884855	0.774	0.756	1.05577e-30	SMC1 (DEShi)	PDLIM7
PEA15	1.48266e-12	0.415251	0.587	0.491	5.42669e-08	SMC1 (DEShi)	PEA15
PEAK1	1.96778e-30	0.414866	0.565	0.311	7.20227e-26	Pericyte	PEAK1
PFDN5	2.8241e-49	0.573875	0.944	0.899	1.03365e-44	Pericyte	PFDN5
PFKP	1.74224e-58	0.977115	0.6	0.313	6.37676e-54	SMC1 (DEShi)	PFKP
PFN1	8.82347e-07	0.405876	0.805	0.894	0.0322948	SMC1 (DEShi)	PFN1
PGF	8.83468e-139	1.15849	0.701	0.209	3.23358e-134	SMC2 (DESlo)	PGF
PGLS	1.41721e-25	0.414519	0.728	0.549	5.18715e-21	Pericyte	PGLS
PHLDA1	1.42589e-38	0.904962	0.67	0.383	5.21889e-34	Pericyte	PHLDA1
PHLDA2	1.08097e-221	2.04101	0.874	0.327	3.95644e-217	SMC2 (DESlo)	PHLDA2
PHLDA3	7.07733e-41	0.436357	0.584	0.339	2.59037e-36	SMC2 (DESlo)	PHLDA3
PHYHIP	1.77742e-70	0.677387	0.488	0.14	6.50553e-66	SMC1 (DEShi)	PHYHIP
PIGT	7.05927e-18	0.431024	0.574	0.431	2.58376e-13	SMC1 (DEShi)	PIGT
PIK3R1	1.0971e-36	0.580332	0.624	0.343	4.01551e-32	Pericyte	PIK3R1
PIM3	6.23875e-27	0.430382	0.557	0.318	2.28345e-22	Pericyte	PIM3
PIP5K1B	1.45323e-96	0.57595	0.464	0.069	5.31896e-92	SMC2 (DESlo)	PIP5K1B
PKD1	4.41511e-16	0.497245	0.524	0.341	1.61597e-11	SMC1 (DEShi)	PKD1
PKM	8.20573e-29	0.883996	0.757	0.772	3.00338e-24	SMC1 (DEShi)	PKM
PLCG2	4.79175e-13	0.497407	0.807	0.671	1.75383e-08	Pericyte	PLCG2
PLEKHG3	1.02963e-39	0.454531	0.555	0.317	3.76853e-35	SMC2 (DESlo)	PLEKHG3
PLEKHH2	3.73304e-39	0.534884	0.485	0.212	1.36633e-34	Pericyte	PLEKHH2
PLEKHO1	1.73242e-42	0.476006	0.802	0.608	6.34084e-38	SMC2 (DESlo)	PLEKHO1
PLIN2	1.00676e-88	1.62919	0.761	0.374	3.68483e-84	SMC1 (DEShi)	PLIN2
PLIN3	2.04362e-09	0.415722	0.53	0.43	7.47984e-05	SMC1 (DEShi)	PLIN3
PLK2	7.7405e-34	0.471348	0.404	0.192	2.8331e-29	SMC2 (DESlo)	PLK2
PLN	1.38e-167	1.47692	0.926	0.493	5.05095e-163	SMC2 (DESlo)	PLN
PLOD2	6.38788e-70	0.908874	0.572	0.213	2.33803e-65	SMC1 (DEShi)	PLOD2
PLPP1	1.67332e-11	0.517589	0.61	0.534	6.12452e-07	SMC1 (DEShi)	PLPP1
PLXDC2	6.24452e-83	0.567565	0.405	0.07	2.28556e-78	SMC1 (DEShi)	PLXDC2
PMEPA1	1.70181e-39	0.765133	0.801	0.605	6.22879e-35	Pericyte	PMEPA1
PMP22	2.12598e-76	0.938093	0.837	0.57	7.78132e-72	Pericyte	PMP22
PNRC1	1.08647e-55	0.56351	0.962	0.871	3.97661e-51	SMC2 (DESlo)	PNRC1
PODN	8.41852e-28	0.523284	0.403	0.183	3.08126e-23	SMC1 (DEShi)	PODN
PPFIBP1	5.28816e-11	0.400426	0.516	0.392	1.93552e-06	SMC1 (DEShi)	PPFIBP1
PPIB	2.95474e-05	0.434281	0.75	0.833	1	SMC1 (DEShi)	PPIB
PPIB1	1.69921e-25	0.48644	0.891	0.793	6.21926e-21	Pericyte	PPIB
PPM1L	2.01294e-68	0.507583	0.533	0.207	7.36756e-64	SMC2 (DESlo)	PPM1L
PPP1CB	2.21987e-32	0.537116	0.863	0.704	8.12495e-28	SMC2 (DESlo)	PPP1CB
PPP1R12A	4.9102e-57	0.531997	0.959	0.832	1.79718e-52	SMC2 (DESlo)	PPP1R12A
PPP1R12B	0.00252776	0.40752	0.738	0.771	1	SMC1 (DEShi)	PPP1R12B
PPP1R12C	1.10534e-47	0.490298	0.657	0.433	4.04565e-43	SMC2 (DESlo)	PPP1R12C
PPP1R15A	2.50128e-37	0.655542	0.92	0.805	9.15495e-33	SMC2 (DESlo)	PPP1R15A
PPP1R3B	2.2656e-25	0.444842	0.491	0.277	8.29232e-21	SMC1 (DEShi)	PPP1R3B
PPP1R3C	4.46664e-25	0.534152	0.472	0.263	1.63483e-20	SMC1 (DEShi)	PPP1R3C
PRELP	1.88636e-64	1.4072	0.707	0.471	6.90428e-60	SMC1 (DEShi)	PRELP
PRKAA2	4.11662e-36	0.445253	0.436	0.179	1.50672e-31	SMC1 (DEShi)	PRKAA2
PRKAG2	1.017e-13	0.471831	0.562	0.425	3.72232e-09	SMC1 (DEShi)	PRKAG2
PRKAR2B	1.55505e-102	0.617722	0.465	0.075	5.69164e-98	Pericyte	PRKAR2B
PROCR	5.74899e-14	0.555191	0.474	0.354	2.10419e-09	SMC1 (DEShi)	PROCR
PROS1	8.11262e-51	0.475739	0.531	0.212	2.9693e-46	Pericyte	PROS1
PRPH	5.02696e-119	1.24742	0.476	0.038	1.83992e-114	SMC2 (DESlo)	PRPH
PRRX1	2.01522e-51	0.653947	0.93	0.852	7.37591e-47	Pericyte	PRRX1
PRSS23	1.05126e-121	1.61872	0.662	0.202	3.84771e-117	SMC1 (DEShi)	PRSS23
PRUNE2	2.13786e-69	1.18434	0.639	0.288	7.82479e-65	SMC1 (DEShi)	PRUNE2
PRXL2A	8.74497e-140	1.58052	0.779	0.266	3.20075e-135	Pericyte	PRXL2A
PSAP	1.79598e-21	0.594181	0.767	0.819	6.57346e-17	SMC1 (DEShi)	PSAP
PSME1	7.5032e-25	0.434145	0.799	0.648	2.74625e-20	Pericyte	PSME1
PTEN	1.11244e-33	0.658483	0.867	0.752	4.07164e-29	Pericyte	PTEN
PTGIS	3.28187e-212	1.68683	0.654	0.062	1.2012e-207	SMC1 (DEShi)	PTGIS
PTK2	8.34423e-46	0.468568	0.774	0.574	3.05407e-41	SMC2 (DESlo)	PTK2
PTP4A2	2.0368e-18	0.559373	0.698	0.658	7.45488e-14	SMC1 (DEShi)	PTP4A2
PTP4A3	6.23426e-134	1.25478	0.852	0.455	2.2818e-129	SMC2 (DESlo)	PTP4A3
PTTG1IP	1.71066e-43	0.825943	0.732	0.611	6.26118e-39	SMC1 (DEShi)	PTTG1IP
PXDN	1.11764e-12	0.418207	0.587	0.457	4.09069e-08	SMC1 (DEShi)	PXDN
PYGB	1.26655e-33	0.595265	0.509	0.256	4.63571e-29	SMC1 (DEShi)	PYGB
RAB20	2.61157e-71	0.499319	0.457	0.13	9.55862e-67	SMC2 (DESlo)	RAB20
RAB23	1.67055e-60	0.487432	0.44	0.129	6.11436e-56	SMC1 (DEShi)	RAB23
RAB31	5.42181e-19	0.628906	0.675	0.596	1.98444e-14	SMC1 (DEShi)	RAB31
RACK1	2.04128e-70	0.68609	0.968	0.945	7.4713e-66	Pericyte	RACK1
RAMP1	1.262e-10	0.501805	0.577	0.457	4.61904e-06	SMC1 (DEShi)	RAMP1
RARRES2	1.21109e-34	0.69126	0.708	0.482	4.4327e-30	Pericyte	RARRES2
RASD1	3.50638e-39	0.875747	0.573	0.274	1.28337e-34	Pericyte	RASD1
RASL12	8.18153e-86	0.761001	0.784	0.459	2.99452e-81	SMC2 (DESlo)	RASL12
RASSF3	4.0498e-30	0.599223	0.482	0.262	1.48227e-25	SMC1 (DEShi)	RASSF3
RBM24	6.10867e-58	0.484764	0.516	0.217	2.23584e-53	SMC2 (DESlo)	RBM24
RBMS3	2.81763e-15	0.452381	0.668	0.525	1.03128e-10	Pericyte	RBMS3
RBPMS2	5.80085e-141	0.938291	0.628	0.118	2.12317e-136	SMC2 (DESlo)	RBPMS2
RCAN2	1.90074e-124	0.956002	0.895	0.576	6.9569e-120	SMC2 (DESlo)	RCAN2
RCN1	9.37018e-25	0.540704	0.652	0.509	3.42958e-20	SMC1 (DEShi)	RCN1
REM1	7.93509e-76	0.695208	0.606	0.206	2.90432e-71	Pericyte	REM1
RERG	8.39356e-20	0.434574	0.692	0.519	3.07213e-15	Pericyte	RERG
RERGL	0	3.28019	0.919	0.042	0	SMC2 (DESlo)	RERGL
REXO2	9.52134e-12	0.437831	0.618	0.565	3.48491e-07	SMC1 (DEShi)	REXO2
RFTN1	2.03484e-46	0.414164	0.449	0.159	7.44772e-42	Pericyte	RFTN1
RGS16	4.38655e-29	0.757999	0.762	0.569	1.60552e-24	SMC2 (DESlo)	RGS16
RGS5	4.96835e-75	2.12375	0.696	0.321	1.81847e-70	Pericyte	RGS5
RHOB	2.2343e-50	0.72619	0.968	0.828	8.17776e-46	SMC2 (DESlo)	RHOB
RHOBTB3	1.66162e-23	0.420305	0.581	0.357	6.0817e-19	Pericyte	RHOBTB3
RNF152	3.07615e-29	0.692372	0.799	0.593	1.1259e-24	Pericyte	RNF152
RNF180	5.72456e-17	0.439918	0.478	0.3	2.09525e-12	SMC1 (DEShi)	RNF180
ROCK1	7.23792e-40	0.418107	0.941	0.785	2.64915e-35	SMC2 (DESlo)	ROCK1
RPL10	8.28695e-41	0.486114	0.994	0.978	3.03311e-36	Pericyte	RPL10
RPL10A	1.56042e-44	0.521739	0.96	0.945	5.71128e-40	Pericyte	RPL10A
RPL11	9.15693e-76	0.613927	0.986	0.97	3.35153e-71	Pericyte	RPL11
RPL12	9.9938e-104	0.842895	0.99	0.958	3.65783e-99	Pericyte	RPL12
RPL13	3.49186e-85	0.648675	0.992	0.975	1.27806e-80	Pericyte	RPL13
RPL17	1.081e-70	0.672	0.982	0.943	3.95657e-66	Pericyte	RPL17
RPL18	3.9798e-49	0.516213	0.972	0.955	1.45665e-44	Pericyte	RPL18
RPL18A	4.58408e-91	0.84449	0.984	0.953	1.67782e-86	Pericyte	RPL18A
RPL19	3.03984e-49	0.492996	0.992	0.969	1.11261e-44	Pericyte	RPL19
RPL22L1	3.78564e-24	0.443925	0.692	0.503	1.38558e-19	Pericyte	RPL22L1
RPL26	1.66252e-68	0.615221	0.988	0.958	6.08499e-64	Pericyte	RPL26
RPL28	4.41379e-104	0.908051	0.986	0.963	1.61549e-99	Pericyte	RPL28
RPL29	2.65647e-79	0.750905	0.974	0.946	9.72296e-75	Pericyte	RPL29
RPL3	2.40776e-37	0.454373	0.992	0.973	8.81265e-33	Pericyte	RPL3
RPL30	1.15896e-49	0.458838	0.976	0.954	4.24193e-45	Pericyte	RPL30
RPL32	6.82709e-74	0.631	0.984	0.964	2.49878e-69	Pericyte	RPL32
RPL34	3.81056e-41	0.469924	0.976	0.96	1.3947e-36	Pericyte	RPL34
RPL35	6.79018e-60	0.592106	0.96	0.93	2.48527e-55	Pericyte	RPL35
RPL35A	4.13654e-41	0.477171	0.966	0.942	1.51401e-36	Pericyte	RPL35A
RPL36	3.86106e-79	0.702366	0.968	0.922	1.41319e-74	Pericyte	RPL36
RPL36A	8.63615e-76	0.803048	0.946	0.922	3.16092e-71	Pericyte	RPL36A
RPL37	8.52986e-68	0.64952	0.98	0.952	3.12201e-63	Pericyte	RPL37
RPL39	3.6592e-54	0.642281	0.964	0.935	1.3393e-49	Pericyte	RPL39
RPL41	1.16161e-39	0.469331	0.994	0.968	4.25162e-35	Pericyte	RPL41
RPL6	9.07803e-56	0.501739	0.982	0.958	3.32265e-51	Pericyte	RPL6
RPL7A	5.86212e-55	0.527542	0.982	0.956	2.1456e-50	Pericyte	RPL7A
RPL8	4.57174e-50	0.608902	0.976	0.951	1.6733e-45	Pericyte	RPL8
RPLP0	1.35452e-94	0.898895	0.982	0.939	4.95768e-90	Pericyte	RPLP0
RPLP2	9.09982e-64	0.587888	0.974	0.954	3.33062e-59	Pericyte	RPLP2
RPS12	5.75449e-82	0.715191	0.982	0.963	2.1062e-77	Pericyte	RPS12
RPS13	5.69498e-45	0.48235	0.974	0.937	2.08442e-40	Pericyte	RPS13
RPS15	8.50431e-75	0.620262	0.98	0.947	3.11266e-70	Pericyte	RPS15
RPS15A	7.47584e-69	0.640535	0.982	0.941	2.73623e-64	Pericyte	RPS15A
RPS18	5.41772e-87	0.810462	0.982	0.959	1.98294e-82	Pericyte	RPS18
RPS19	1.9951e-83	0.750395	0.992	0.958	7.30226e-79	Pericyte	RPS19
RPS2	9.97678e-85	0.873396	0.994	0.971	3.6516e-80	Pericyte	RPS2
RPS23	2.1784e-46	0.451143	0.98	0.956	7.97317e-42	Pericyte	RPS23
RPS24	5.32663e-60	0.547278	0.984	0.95	1.9496e-55	Pericyte	RPS24
RPS26	6.36498e-27	0.65282	0.958	0.921	2.32965e-22	Pericyte	RPS26
RPS27	5.51661e-65	0.539312	0.995	0.934	2.01913e-60	SMC2 (DESlo)	RPS27
RPS27A	5.16668e-49	0.470273	0.984	0.956	1.89106e-44	Pericyte	RPS27A
RPS27L	2.07557e-16	0.651439	0.73	0.764	7.59681e-12	SMC1 (DEShi)	RPS27L
RPS28	3.45689e-57	0.568245	0.976	0.951	1.26526e-52	Pericyte	RPS28
RPS3	2.3233e-52	0.59768	0.976	0.938	8.50352e-48	Pericyte	RPS3
RPS3A	4.19827e-51	0.525797	0.976	0.945	1.53661e-46	Pericyte	RPS3A
RPS4X	2.24037e-52	0.555363	0.978	0.966	8.19999e-48	Pericyte	RPS4X
RPS5	9.3151e-54	0.70408	0.96	0.908	3.40942e-49	Pericyte	RPS5
RPS7	1.08032e-64	0.578122	0.978	0.949	3.9541e-60	Pericyte	RPS7
RPS8	2.28705e-94	0.791652	0.992	0.959	8.37085e-90	Pericyte	RPS8
RPS9	2.36751e-28	0.412796	0.974	0.956	8.66531e-24	Pericyte	RPS9
RPSA	2.03212e-42	0.614983	0.944	0.901	7.43775e-38	Pericyte	RPSA
RRBP1	7.80244e-05	0.503059	0.658	0.644	1	SMC1 (DEShi)	RRBP1
RTN4	9.13904e-18	0.453046	0.805	0.846	3.34498e-13	SMC1 (DEShi)	RTN4
S100A10	1.05322e-31	1.09936	0.677	0.48	3.8549e-27	SMC1 (DEShi)	S100A10
S100A101	1.54023e-52	0.606545	0.827	0.44	5.6374e-48	Pericyte	S100A10
S100A11	1.49708e-10	0.459318	0.836	0.921	5.47946e-06	SMC1 (DEShi)	S100A11
S100A13	1.08072e-17	0.625632	0.639	0.534	3.95554e-13	SMC1 (DEShi)	S100A13
S100A16	2.54326e-119	1.02871	0.543	0.101	9.3086e-115	SMC1 (DEShi)	S100A16
S100A4	2.04933e-52	0.756323	0.964	0.831	7.50076e-48	SMC2 (DESlo)	S100A4
S100A6	2.38386e-11	0.433073	0.908	0.986	8.72516e-07	SMC1 (DEShi)	S100A6
SAMHD1	6.75069e-22	0.634346	0.618	0.424	2.47082e-17	SMC1 (DEShi)	SAMHD1
SAMHD11	9.42615e-29	0.559601	0.664	0.413	3.45006e-24	Pericyte	SAMHD1
SASH1	3.18592e-113	1.01307	0.706	0.214	1.16608e-108	Pericyte	SASH1
SBSPON	1.15595e-25	0.519374	0.612	0.414	4.23088e-21	SMC1 (DEShi)	SBSPON
SDC4	2.14191e-63	0.758985	0.564	0.217	7.83962e-59	SMC1 (DEShi)	SDC4
SEC61A1	3.90325e-22	0.561012	0.518	0.324	1.42863e-17	SMC1 (DEShi)	SEC61A1
SEMA5A	1.78797e-102	0.650777	0.521	0.104	6.54414e-98	Pericyte	SEMA5A
SEPTIN11	1.87615e-33	0.550388	0.722	0.498	6.86691e-29	Pericyte	SEPTIN11
SEPTIN4	7.21431e-44	0.447047	0.616	0.327	2.64051e-39	SMC2 (DESlo)	SEPTIN4
SERPING1	1.70802e-71	1.03339	0.92	0.828	6.25153e-67	Pericyte	SERPING1
SERPINI1	1.40954e-84	0.768	0.585	0.226	5.15904e-80	SMC2 (DESlo)	SERPINI1
SGCA	2.54116e-08	0.412923	0.577	0.513	0.00093009	SMC1 (DEShi)	SGCA
SH3BGRL	4.80741e-64	0.558682	0.927	0.759	1.75956e-59	SMC2 (DESlo)	SH3BGRL
SH3BGRL3	6.63813e-11	0.785427	0.686	0.699	2.42962e-06	SMC1 (DEShi)	SH3BGRL3
SH3BP5	3.63411e-10	0.488095	0.436	0.311	1.33012e-05	SMC1 (DEShi)	SH3BP5
SH3PXD2A	7.1727e-29	0.578663	0.716	0.509	2.62528e-24	Pericyte	SH3PXD2A
SH3RF1	8.04764e-38	0.547689	0.523	0.249	2.94552e-33	Pericyte	SH3RF1
SHOX2	2.94582e-36	0.442134	0.518	0.247	1.0782e-31	SMC1 (DEShi)	SHOX2
SLC12A2	2.91447e-27	0.578259	0.41	0.195	1.06672e-22	Pericyte	SLC12A2
SLC1A5	2.52726e-45	0.47302	0.509	0.218	9.25001e-41	SMC1 (DEShi)	SLC1A5
SLC2A3	8.68286e-25	0.656288	0.829	0.659	3.17801e-20	Pericyte	SLC2A3
SLC38A2	1.0406e-20	0.497517	0.871	0.774	3.8087e-16	Pericyte	SLC38A2
SLC39A14	1.6802e-12	0.482294	0.432	0.287	6.14971e-08	SMC1 (DEShi)	SLC39A14
SLC7A2	1.07729e-31	0.623323	0.783	0.545	3.94298e-27	Pericyte	SLC7A2
SLC9A3R2	4.35854e-57	0.641464	0.63	0.302	1.59527e-52	Pericyte	SLC9A3R2
SLCO3A1	3.12355e-27	0.450435	0.698	0.441	1.14325e-22	Pericyte	SLCO3A1
SLMAP	1.80045e-60	0.741879	0.85	0.564	6.58982e-56	SMC2 (DESlo)	SLMAP
SMAD7	2.26858e-20	0.624709	0.623	0.482	8.30323e-16	SMC1 (DEShi)	SMAD7
SMTN	0.000105337	0.497944	0.707	0.733	1	SMC1 (DEShi)	SMTN
SMTNL2	1.25819e-199	0.763398	0.487	0.007	4.60512e-195	Pericyte	SMTNL2
SNCG	1.43917e-98	1.10453	0.882	0.583	5.26751e-94	SMC2 (DESlo)	SNCG
SNHG14	1.39352e-07	0.409427	0.509	0.386	0.00510043	SMC1 (DEShi)	SNHG14
SNHG15	5.92217e-31	0.51899	0.652	0.41	2.16757e-26	Pericyte	SNHG15
SNHG29	2.97502e-46	0.656204	0.909	0.861	1.08889e-41	Pericyte	SNHG29
SNHG32	4.71086e-23	0.442537	0.682	0.49	1.72422e-18	Pericyte	SNHG32
SNHG7	2.728e-23	0.464788	0.704	0.53	9.98476e-19	Pericyte	SNHG7
SNX9	4.12166e-25	0.64938	0.669	0.564	1.50857e-20	SMC1 (DEShi)	SNX9
SOCS3	2.29965e-23	0.558033	0.895	0.715	8.41695e-19	Pericyte	SOCS3
SOD3	9.23583e-140	1.04744	0.972	0.782	3.38041e-135	SMC2 (DESlo)	SOD3
SORBS1	8.30973e-60	1.27409	0.75	0.531	3.04144e-55	SMC1 (DEShi)	SORBS1
SORBS2	2.21047e-204	1.95556	0.875	0.345	8.09055e-200	SMC2 (DESlo)	SORBS2
SORT1	9.4377e-69	0.609013	0.795	0.524	3.45429e-64	SMC2 (DESlo)	SORT1
SPARC	6.92327e-13	0.485331	0.93	0.899	2.53399e-08	Pericyte	SPARC
SPARCL1	7.16408e-262	1.81162	1	0.913	2.62213e-257	SMC2 (DESlo)	SPARCL1
SPRY1	1.57854e-29	0.419017	0.429	0.188	5.77763e-25	Pericyte	SPRY1
SPRY2	6.05091e-49	0.787489	0.67	0.35	2.2147e-44	Pericyte	SPRY2
SPTBN1	1.05078e-18	0.409772	0.761	0.598	3.84596e-14	Pericyte	SPTBN1
SRPX	1.45924e-51	0.592758	0.509	0.192	5.34096e-47	Pericyte	SRPX
SSR4	3.06805e-07	0.48429	0.671	0.705	0.0112294	SMC1 (DEShi)	SSR4
SSTR2	1.21926e-169	1.34459	0.773	0.168	4.46261e-165	Pericyte	SSTR2
STEAP4	0	3.87102	0.972	0.158	0	Pericyte	STEAP4
STK38L	3.77237e-17	0.492852	0.593	0.431	1.38073e-12	SMC1 (DEShi)	STK38L
SULF1	1.06086e-127	1.55219	0.631	0.158	3.88287e-123	SMC1 (DEShi)	SULF1
SUSD2	5.477e-66	0.630613	0.72	0.421	2.00464e-61	SMC2 (DESlo)	SUSD2
SUSD5	4.60335e-186	1.07156	0.66	0.053	1.68487e-181	SMC2 (DESlo)	SUSD5
SVIL	4.75476e-30	0.82762	0.755	0.631	1.74029e-25	SMC1 (DEShi)	SVIL
SYNE2	1.19626e-95	0.957353	0.888	0.567	4.37845e-91	SMC2 (DESlo)	SYNE2
SYNM	1.24457e-74	0.430105	0.772	0.338	4.55526e-70	SMC2 (DESlo)	SYNM
SYNPO2	1.31326e-16	0.821751	0.795	0.819	4.80666e-12	SMC1 (DEShi)	SYNPO2
SYNPO21	1.34645e-32	0.580459	0.891	0.792	4.92813e-28	Pericyte	SYNPO2
TBC1D1	4.27281e-70	0.628276	0.852	0.59	1.56389e-65	SMC2 (DESlo)	TBC1D1
TBX2	5.92416e-129	1.00342	0.91	0.493	2.1683e-124	SMC2 (DESlo)	TBX2
TBX2-AS1	5.29525e-111	0.804689	0.66	0.236	1.93811e-106	SMC2 (DESlo)	TBX2-AS1
TBX3	1.04392e-15	0.407252	0.449	0.273	3.82084e-11	Pericyte	TBX3
TBXA2R	1.40474e-122	0.558969	0.428	0.042	5.14148e-118	SMC1 (DEShi)	TBXA2R
TCEAL1	1.74351e-18	0.512179	0.572	0.423	6.38142e-14	SMC1 (DEShi)	TCEAL1
TCEAL3	4.53015e-31	0.89671	0.681	0.609	1.65808e-26	SMC1 (DEShi)	TCEAL3
TCEAL4	2.73558e-54	1.3686	0.803	0.816	1.00125e-49	SMC1 (DEShi)	TCEAL4
TCEAL41	8.81741e-31	0.455906	0.895	0.79	3.22726e-26	Pericyte	TCEAL4
TCIM	9.01345e-89	1.03475	0.672	0.23	3.29901e-84	Pericyte	TCIM
TES	5.76501e-68	0.884242	0.419	0.108	2.11005e-63	SMC1 (DEShi)	TES
TFPI	2.73709e-133	1.35646	0.863	0.428	1.0018e-128	Pericyte	TFPI
TGFBI	1.151e-24	0.742687	0.706	0.516	4.21276e-20	Pericyte	TGFBI
TGM2	3.01495e-62	1.17659	0.512	0.171	1.1035e-57	SMC1 (DEShi)	TGM2
THBS1	9.74074e-14	0.6532	0.706	0.558	3.56521e-09	SMC1 (DEShi)	THBS1
THBS2	1.44159e-174	2.24371	0.685	0.131	5.27637e-170	SMC1 (DEShi)	THBS2
THRA	7.60497e-43	0.511713	0.694	0.496	2.7835e-38	SMC2 (DESlo)	THRA
THY1	6.03974e-125	2.32287	0.688	0.19	2.21061e-120	Pericyte	THY1
TIMP1	7.67262e-60	1.70851	0.878	0.856	2.80826e-55	SMC1 (DEShi)	TIMP1
TIMP2	4.374e-51	0.980201	0.784	0.743	1.60093e-46	SMC1 (DEShi)	TIMP2
TIMP3	5.50221e-134	2.17666	0.984	0.905	2.01386e-129	Pericyte	TIMP3
TIMP4	6.45523e-52	0.649901	0.441	0.17	2.36268e-47	SMC2 (DESlo)	TIMP4
TINAGL1	7.1171e-50	0.506492	0.967	0.772	2.60493e-45	SMC2 (DESlo)	TINAGL1
TJP1	5.03568e-11	0.43071	0.652	0.592	1.84311e-06	SMC1 (DEShi)	TJP1
TLE2	6.57533e-81	0.80467	0.64	0.236	2.40664e-76	Pericyte	TLE2
TLE5	1.2723e-20	0.548595	0.711	0.629	4.65676e-16	SMC1 (DEShi)	TLE5
TLE51	1.9208e-56	0.760553	0.847	0.592	7.03034e-52	Pericyte	TLE5
TLN1	3.06483e-33	0.4266	0.966	0.848	1.12176e-28	SMC2 (DESlo)	TLN1
TM4SF1	2.14639e-61	1.28757	0.672	0.34	7.85601e-57	Pericyte	TM4SF1
TMEM176A	2.1321e-141	1.39151	0.654	0.135	7.80368e-137	Pericyte	TMEM176A
TMEM176B	2.16618e-111	1.09856	0.646	0.16	7.92843e-107	Pericyte	TMEM176B
TMEM47	8.67172e-16	0.511257	0.616	0.526	3.17393e-11	SMC1 (DEShi)	TMEM47
TMOD1	1.57883e-14	0.406837	0.52	0.37	5.77867e-10	SMC1 (DEShi)	TMOD1
TMSB10	1.14896e-15	0.682841	0.88	0.932	4.20531e-11	SMC1 (DEShi)	TMSB10
TMSB101	4.05355e-77	1.03578	0.972	0.905	1.48364e-72	Pericyte	TMSB10
TNC	1.25034e-85	1.95426	0.792	0.531	4.57638e-81	SMC1 (DEShi)	TNC
TNFAIP3	1.15122e-14	0.434019	0.412	0.247	4.21356e-10	Pericyte	TNFAIP3
TNXB	7.84316e-84	0.926371	0.507	0.126	2.87068e-79	SMC1 (DEShi)	TNXB
TOB1	3.40297e-103	1.06713	0.831	0.514	1.24552e-98	SMC2 (DESlo)	TOB1
TOB2	2.27578e-61	0.727061	0.69	0.424	8.32956e-57	SMC2 (DESlo)	TOB2
TPM2	2.73647e-87	0.684775	0.998	0.969	1.00158e-82	SMC2 (DESlo)	TPM2
TPM4	7.91795e-45	0.790575	0.924	0.952	2.89805e-40	SMC1 (DEShi)	TPM4
TPPP3	9.35226e-47	0.601045	0.602	0.29	3.42302e-42	Pericyte	TPPP3
TRIB2	7.49346e-77	0.602734	0.439	0.096	2.74268e-72	Pericyte	TRIB2
TRIM47	3.34829e-30	0.461308	0.496	0.305	1.22551e-25	SMC2 (DESlo)	TRIM47
TRNP1	1.00643e-24	0.502028	0.626	0.421	3.68364e-20	Pericyte	TRNP1
TSC22D1	3.44591e-89	0.916655	0.942	0.743	1.26124e-84	SMC2 (DESlo)	TSC22D1
TSC22D3	0.000310452	0.521357	0.718	0.69	1	Pericyte	TSC22D3
TSPAN4	1.06523e-44	0.518577	0.624	0.317	3.89885e-40	Pericyte	TSPAN4
TTC3	4.12246e-08	0.468361	0.642	0.583	0.00150886	SMC1 (DEShi)	TTC3
TUBA1B	3.90142e-05	0.450358	0.732	0.775	1	SMC1 (DEShi)	TUBA1B
TUBB	2.90349e-10	0.470544	0.711	0.757	1.06271e-05	SMC1 (DEShi)	TUBB
TUBB6	1.82187e-26	0.723355	0.673	0.554	6.66823e-22	SMC1 (DEShi)	TUBB6
TXNIP	2.49336e-22	0.889528	0.803	0.677	9.12594e-18	Pericyte	TXNIP
TXNRD1	8.23339e-48	0.891923	0.618	0.362	3.0135e-43	SMC1 (DEShi)	TXNRD1
TYMP	3.35386e-53	0.621998	0.626	0.281	1.22755e-48	Pericyte	TYMP
UACA	1.0679e-21	0.413547	0.704	0.495	3.9086e-17	Pericyte	UACA
UBA2	1.59156e-58	0.554934	0.872	0.681	5.82527e-54	SMC2 (DESlo)	UBA2
UQCRB	1.35024e-55	0.491864	0.946	0.817	4.942e-51	SMC2 (DESlo)	UQCRB
USP2	1.45976e-69	0.58339	0.447	0.123	5.34287e-65	SMC2 (DESlo)	USP2
UTRN	7.13706e-52	0.529079	0.915	0.749	2.61223e-47	SMC2 (DESlo)	UTRN
VCAN	5.13687e-150	2.38959	0.602	0.099	1.88015e-145	SMC1 (DEShi)	VCAN
VGLL3	1.56027e-24	0.500505	0.503	0.288	5.71073e-20	SMC1 (DEShi)	VGLL3
VIM	3.42435e-49	0.462004	0.999	0.982	1.25335e-44	SMC2 (DESlo)	VIM
VPS13A	5.14815e-35	0.682204	0.518	0.274	1.88427e-30	SMC1 (DEShi)	VPS13A
WFDC1	1.32537e-38	0.446573	0.573	0.302	4.851e-34	SMC2 (DESlo)	WFDC1
WTIP	4.37169e-136	1.14198	0.81	0.404	1.60008e-131	SMC2 (DESlo)	WTIP
WWTR1	3.6168e-23	0.505039	0.604	0.438	1.32378e-18	SMC1 (DEShi)	WWTR1
YBX1	1.06664e-11	0.529864	0.832	0.933	3.904e-07	SMC1 (DEShi)	YBX1
YBX3	2.29902e-80	0.667529	0.978	0.882	8.41463e-76	SMC2 (DESlo)	YBX3
YWHAH	1.89592e-48	1.23279	0.784	0.722	6.93924e-44	SMC1 (DEShi)	YWHAH
ZBTB7C	1.95124e-107	0.591037	0.403	0.013	7.14175e-103	SMC2 (DESlo)	ZBTB7C
ZEB2	2.87522e-39	0.658152	0.889	0.769	1.05236e-34	Pericyte	ZEB2
ZFAS1	3.86999e-53	0.687692	0.871	0.771	1.41646e-48	Pericyte	ZFAS1
ZFHX3	6.3973e-153	1.03341	0.937	0.654	2.34148e-148	SMC2 (DESlo)	ZFHX3
ZFP36	1.11439e-40	0.870213	0.889	0.74	4.07877e-36	SMC2 (DESlo)	ZFP36
ZNF331	1.51348e-42	1.08407	0.545	0.328	5.53948e-38	SMC2 (DESlo)	ZNF331

## Sheet: S3 File (SMC1 vs SMC2)
	p_val	avg_log2FC	pct.1	pct.2	p_val_adj	cluster	gene
SPARCL1	5.09989e-210	2.52844	1	0.845	1.86661e-205	SMC2 (DESlo)	SPARCL1
RERGL	2.43372e-205	3.2283	0.919	0.033	8.90766e-201	SMC2 (DESlo)	RERGL
GJA4	4.15087e-181	2.35167	0.883	0.113	1.51926e-176	SMC2 (DESlo)	GJA4
BCAM	1.72606e-165	1.82395	0.974	0.47	6.31755e-161	SMC2 (DESlo)	BCAM
TBX2	1.98598e-156	1.65017	0.91	0.258	7.2689e-152	SMC2 (DESlo)	TBX2
CLMN	9.14139e-151	1.25654	0.856	0.147	3.34584e-146	SMC2 (DESlo)	CLMN
FABP4	6.2377e-147	1.72966	0.864	0.119	2.28306e-142	SMC2 (DESlo)	FABP4
CSRP2	7.45498e-147	1.8971	0.938	0.532	2.7286e-142	SMC2 (DESlo)	CSRP2
GPRC5C	2.43962e-145	1.42996	0.79	0.063	8.92927e-141	SMC2 (DESlo)	GPRC5C
ADIRF	3.43181e-145	1.69814	0.994	0.824	1.25608e-140	SMC2 (DESlo)	ADIRF
PHLDA2	5.32224e-142	2.02881	0.874	0.302	1.94799e-137	SMC2 (DESlo)	PHLDA2
CRIP1	1.4855e-138	1.8193	0.968	0.57	5.43708e-134	SMC2 (DESlo)	CRIP1
NET1	2.29006e-137	1.81338	0.797	0.134	8.38186e-133	SMC2 (DESlo)	NET1
LBH	5.23871e-136	1.68855	0.922	0.505	1.91742e-131	SMC2 (DESlo)	LBH
HES4	9.16684e-134	1.56134	0.941	0.551	3.35516e-129	SMC2 (DESlo)	HES4
PTP4A3	7.50454e-131	1.61224	0.852	0.291	2.74674e-126	SMC2 (DESlo)	PTP4A3
KCNAB1	1.32767e-129	1.43192	0.862	0.256	4.8594e-125	SMC2 (DESlo)	KCNAB1
TINAGL1	1.56179e-126	1.34134	0.967	0.629	5.71632e-122	SMC2 (DESlo)	TINAGL1
FRZB	2.21127e-125	1.28032	0.714	0.065	8.09348e-121	SMC2 (DESlo)	FRZB
RPS27	1.74488e-122	1.0839	0.995	0.895	6.38642e-118	SMC2 (DESlo)	RPS27
NRGN	2.0514e-121	1.30001	0.727	0.109	7.50831e-117	SMC2 (DESlo)	NRGN
PGF	1.69256e-118	1.41405	0.701	0.075	6.19492e-114	SMC2 (DESlo)	PGF
LRRC10B	3.50855e-118	1.18062	0.648	0.015	1.28417e-113	SMC2 (DESlo)	LRRC10B
APOLD1	3.53601e-113	1.47703	0.731	0.111	1.29421e-108	SMC2 (DESlo)	APOLD1
SORBS2	2.41817e-112	1.71055	0.875	0.411	8.85075e-108	SMC2 (DESlo)	SORBS2
H3F3B	2.16973e-110	0.957567	0.995	0.904	7.94143e-106	SMC2 (DESlo)	H3F3B
NRARP	9.51427e-108	1.64847	0.622	0.027	3.48232e-103	SMC2 (DESlo)	NRARP
TBX2-AS1	1.3347e-102	0.993573	0.66	0.101	4.88513e-98	SMC2 (DESlo)	TBX2-AS1
WTIP	1.94743e-100	1.17639	0.81	0.34	7.12779e-96	SMC2 (DESlo)	WTIP
TOB1	2.9735e-100	1.34156	0.831	0.4	1.08833e-95	SMC2 (DESlo)	TOB1
C11orf96	3.07229e-99	1.18037	0.997	0.924	1.12449e-94	SMC2 (DESlo)	C11orf96
COX4I2	1.17616e-97	1.13073	0.588	0.027	4.30485e-93	SMC2 (DESlo)	COX4I2
LINGO1	1.43441e-97	0.792842	0.589	0.021	5.25007e-93	SMC2 (DESlo)	LINGO1
SUSD5	1.88117e-97	0.980819	0.66	0.092	6.88527e-93	SMC2 (DESlo)	SUSD5
NOTCH3	2.58819e-94	1.03801	0.973	0.702	9.47305e-90	SMC2 (DESlo)	NOTCH3
NTRK2	2.66636e-94	1.07007	0.904	0.543	9.75915e-90	SMC2 (DESlo)	NTRK2
RBPMS2	7.97477e-94	0.930894	0.628	0.065	2.91885e-89	SMC2 (DESlo)	RBPMS2
NUDT4	5.92796e-92	0.924653	0.84	0.424	2.16969e-87	SMC2 (DESlo)	NUDT4
NDUFA4L2	1.63303e-89	1.80381	0.796	0.308	5.97706e-85	SMC2 (DESlo)	NDUFA4L2
SEPTIN4	3.0017e-89	0.948791	0.616	0.098	1.09865e-84	SMC2 (DESlo)	SEPTIN4
UBA2	9.60094e-88	0.943445	0.872	0.551	3.51404e-83	SMC2 (DESlo)	UBA2
MTHFD2	3.89228e-87	1.11974	0.81	0.402	1.42461e-82	SMC2 (DESlo)	MTHFD2
JUNB	6.27773e-87	1.45333	0.979	0.83	2.29771e-82	SMC2 (DESlo)	JUNB
RCAN2	1.45945e-86	0.979954	0.895	0.556	5.34173e-82	SMC2 (DESlo)	RCAN2
ADRA2A	1.1008e-84	1.55981	0.577	0.052	4.02906e-80	SMC2 (DESlo)	ADRA2A
AVPR1A	2.93981e-83	1.27393	0.575	0.052	1.076e-78	SMC2 (DESlo)	AVPR1A
NDRG2	9.05097e-83	1.08451	0.79	0.377	3.31275e-78	SMC2 (DESlo)	NDRG2
MUSTN1	1.96257e-81	1.14199	0.984	0.681	7.18318e-77	SMC2 (DESlo)	MUSTN1
SYNE2	2.14098e-81	1.06013	0.888	0.465	7.83619e-77	SMC2 (DESlo)	SYNE2
SERPINI1	2.03257e-80	0.945197	0.585	0.107	7.43941e-76	SMC2 (DESlo)	SERPINI1
TIMP3	1.96964e-79	1.07623	0.983	0.715	7.20908e-75	SMC2 (DESlo)	TIMP3
NR4A1	4.76622e-79	0.925558	0.92	0.6	1.74448e-74	SMC2 (DESlo)	NR4A1
TSC22D1	5.47597e-79	1.13399	0.942	0.679	2.00426e-74	SMC2 (DESlo)	TSC22D1
BTG2	1.33462e-78	1.25498	0.903	0.574	4.88484e-74	SMC2 (DESlo)	BTG2
PRPH	2.438e-77	1.299	0.476	0.006	8.92332e-73	SMC2 (DESlo)	PRPH
MCAM	5.5951e-77	0.988872	0.991	0.803	2.04786e-72	SMC2 (DESlo)	MCAM
MYO1B	2.41363e-75	0.80652	0.577	0.103	8.83414e-71	SMC2 (DESlo)	MYO1B
ZFHX3	2.96149e-75	0.796672	0.937	0.694	1.08394e-70	SMC2 (DESlo)	ZFHX3
PNRC1	4.71156e-75	0.904107	0.962	0.818	1.72448e-70	SMC2 (DESlo)	PNRC1
OAZ2	6.92561e-75	0.859567	0.791	0.455	2.53484e-70	SMC2 (DESlo)	OAZ2
NRIP2	2.67636e-74	0.676516	0.48	0.015	9.79575e-70	SMC2 (DESlo)	NRIP2
SUSD2	3.78012e-74	0.896275	0.72	0.302	1.38356e-69	SMC2 (DESlo)	SUSD2
MEF2C	3.84467e-74	1.04328	0.799	0.457	1.40719e-69	SMC2 (DESlo)	MEF2C
OLFML2A	2.66843e-73	0.741347	0.487	0.031	9.76673e-69	SMC2 (DESlo)	OLFML2A
EFHD1	7.29581e-73	0.838858	0.838	0.432	2.67034e-68	SMC2 (DESlo)	EFHD1
MOB2	2.28146e-72	0.944153	0.841	0.526	8.35036e-68	SMC2 (DESlo)	MOB2
GADD45B	7.06358e-72	1.27423	0.985	0.841	2.58534e-67	SMC2 (DESlo)	GADD45B
EDNRA	5.88873e-71	0.864699	0.765	0.409	2.15533e-66	SMC2 (DESlo)	EDNRA
FKBP5	9.76889e-71	1.03823	0.869	0.522	3.57551e-66	SMC2 (DESlo)	FKBP5
PIP5K1B	1.68548e-69	0.602768	0.464	0.017	6.16902e-65	SMC2 (DESlo)	PIP5K1B
GPR20	3.94868e-69	0.625924	0.487	0.033	1.44526e-64	SMC2 (DESlo)	GPR20
BST2	2.40553e-68	0.692744	0.582	0.119	8.80447e-64	SMC2 (DESlo)	BST2
MAPRE2	4.38856e-68	0.792301	0.675	0.294	1.60626e-63	SMC2 (DESlo)	MAPRE2
PLAC9	1.00545e-67	0.876411	0.874	0.556	3.68004e-63	SMC2 (DESlo)	PLAC9
SEPTIN7	1.79124e-67	0.702259	0.969	0.803	6.55613e-63	SMC2 (DESlo)	SEPTIN7
FRMD4A	1.96683e-67	0.55216	0.63	0.17	7.1988e-63	SMC2 (DESlo)	FRMD4A
ARHGAP29	2.13816e-67	0.689527	0.81	0.461	7.82588e-63	SMC2 (DESlo)	ARHGAP29
ARHGEF7	8.9636e-67	0.636393	0.795	0.398	3.28077e-62	SMC2 (DESlo)	ARHGEF7
CALM2	1.91585e-66	0.738136	0.976	0.801	7.01219e-62	SMC2 (DESlo)	CALM2
ADCY3	4.35963e-66	0.618409	0.656	0.216	1.59567e-61	SMC2 (DESlo)	ADCY3
ADAMTS1	6.69109e-66	1.01235	0.961	0.751	2.449e-61	SMC2 (DESlo)	ADAMTS1
CRISPLD2	8.27606e-66	0.65352	0.909	0.631	3.02912e-61	SMC2 (DESlo)	CRISPLD2
ITIH5	3.8369e-65	0.801416	0.842	0.518	1.40434e-60	SMC2 (DESlo)	ITIH5
PLN	7.03497e-65	1.03476	0.926	0.625	2.57487e-60	SMC2 (DESlo)	PLN
IGFBP7	8.88961e-65	0.720655	0.994	0.906	3.25368e-60	SMC2 (DESlo)	IGFBP7
KLHL23	1.19902e-64	0.864732	0.685	0.298	4.38854e-60	SMC2 (DESlo)	KLHL23
OR51E1	1.27837e-64	0.663979	0.415	0.004	4.67897e-60	SMC2 (DESlo)	OR51E1
RPS28	1.6564e-64	0.690068	0.978	0.885	6.06258e-60	SMC2 (DESlo)	RPS28
RNF152	6.41633e-64	0.838692	0.712	0.306	2.34844e-59	SMC2 (DESlo)	RNF152
NFIL3	1.6852e-63	0.971046	0.755	0.421	6.168e-59	SMC2 (DESlo)	NFIL3
RPL23A	1.43668e-62	0.728437	0.979	0.836	5.25838e-58	SMC2 (DESlo)	RPL23A
NMNAT2	1.56352e-62	0.506508	0.425	0.013	5.72262e-58	SMC2 (DESlo)	NMNAT2
RGS16	3.93568e-62	1.64594	0.762	0.39	1.4405e-57	SMC2 (DESlo)	RGS16
ZFP36	5.6775e-61	1.28673	0.889	0.633	2.07802e-56	SMC2 (DESlo)	ZFP36
SELENOP	1.495e-60	0.552039	0.657	0.21	5.47184e-56	SMC2 (DESlo)	SELENOP
MT1M	2.3285e-60	1.12853	0.876	0.562	8.52253e-56	SMC2 (DESlo)	MT1M
CPM	4.05283e-60	0.953589	0.669	0.245	1.48337e-55	SMC2 (DESlo)	CPM
GUCY1B1	6.79292e-60	0.718668	0.706	0.354	2.48628e-55	SMC2 (DESlo)	GUCY1B1
SERPINF1	8.13463e-60	0.808378	0.848	0.371	2.97736e-55	SMC2 (DESlo)	SERPINF1
CASQ2	1.75981e-59	0.807565	0.714	0.321	6.44108e-55	SMC2 (DESlo)	CASQ2
SOCS3	2.64204e-59	1.19995	0.814	0.478	9.67011e-55	SMC2 (DESlo)	SOCS3
SOD3	2.68963e-59	0.79287	0.972	0.736	9.84432e-55	SMC2 (DESlo)	SOD3
ZBTB7C	3.08392e-59	0.583263	0.403	0.015	1.12875e-54	SMC2 (DESlo)	ZBTB7C
ADAMTS9	6.62655e-59	0.705919	0.588	0.161	2.42538e-54	SMC2 (DESlo)	ADAMTS9
FAM162B	1.29292e-58	0.516189	0.409	0.021	4.73221e-54	SMC2 (DESlo)	FAM162B
RPL41	2.47305e-58	0.691038	0.99	0.916	9.0516e-54	SMC2 (DESlo)	RPL41
JAG1	5.77778e-58	0.738084	0.891	0.623	2.11473e-53	SMC2 (DESlo)	JAG1
TOB2	6.83867e-58	0.836626	0.69	0.333	2.50302e-53	SMC2 (DESlo)	TOB2
KIAA0040	1.16342e-57	0.758618	0.583	0.205	4.25823e-53	SMC2 (DESlo)	KIAA0040
EBF2	1.54531e-57	0.482255	0.445	0.05	5.65597e-53	SMC2 (DESlo)	EBF2
CARHSP1	4.36488e-57	0.582502	0.556	0.172	1.59759e-52	SMC2 (DESlo)	CARHSP1
HRH2	2.65496e-56	1.00709	0.588	0.212	9.71741e-52	SMC2 (DESlo)	HRH2
HSPA1B	3.30596e-56	1.61476	0.846	0.644	1.21002e-51	SMC2 (DESlo)	HSPA1B
BTG1	4.2638e-56	0.994539	0.908	0.721	1.56059e-51	SMC2 (DESlo)	BTG1
CEBPD	4.34406e-56	1.03631	0.954	0.792	1.58997e-51	SMC2 (DESlo)	CEBPD
RPL34	1.28371e-55	0.608907	0.984	0.901	4.69849e-51	SMC2 (DESlo)	RPL34
RAB6B	1.46538e-55	0.456408	0.393	0.021	5.36345e-51	SMC2 (DESlo)	RAB6B
RPS25	6.64292e-55	0.583347	0.98	0.864	2.43138e-50	SMC2 (DESlo)	RPS25
LGI4	9.34186e-55	0.706507	0.655	0.289	3.41921e-50	SMC2 (DESlo)	LGI4
ISYNA1	1.35769e-54	0.792196	0.646	0.272	4.96929e-50	SMC2 (DESlo)	ISYNA1
KAZN	2.81079e-53	0.523578	0.402	0.034	1.02878e-48	SMC2 (DESlo)	KAZN
RPS14	3.94674e-53	0.614852	0.987	0.887	1.44454e-48	SMC2 (DESlo)	RPS14
PTMA	6.5568e-53	0.576564	0.996	0.933	2.39985e-48	SMC2 (DESlo)	PTMA
EGFLAM	7.06237e-53	0.546152	0.506	0.136	2.5849e-48	SMC2 (DESlo)	EGFLAM
SLC7A2	7.97815e-52	0.660995	0.663	0.26	2.92008e-47	SMC2 (DESlo)	SLC7A2
FAU	9.40567e-52	0.54006	0.979	0.864	3.44257e-47	SMC2 (DESlo)	FAU
JUND	1.0331e-51	0.805656	0.977	0.828	3.78126e-47	SMC2 (DESlo)	JUND
CDH6	1.27088e-51	0.585135	0.513	0.145	4.65154e-47	SMC2 (DESlo)	CDH6
PDGFA	1.62113e-51	0.773115	0.811	0.591	5.9335e-47	SMC2 (DESlo)	PDGFA
BTF3	1.65473e-51	0.621516	0.95	0.774	6.05648e-47	SMC2 (DESlo)	BTF3
RPL14	2.009e-51	0.569892	0.988	0.885	7.35315e-47	SMC2 (DESlo)	RPL14
EIF1	8.83169e-51	0.508952	0.994	0.91	3.23249e-46	SMC2 (DESlo)	EIF1
RGS6	1.48346e-50	0.407752	0.379	0.023	5.4296e-46	SMC2 (DESlo)	RGS6
ARPC1A	2.88561e-50	0.640955	0.754	0.499	1.05616e-45	SMC2 (DESlo)	ARPC1A
HNRNPA1	3.02993e-50	0.579807	0.892	0.706	1.10898e-45	SMC2 (DESlo)	HNRNPA1
COL18A1	5.73968e-50	0.673509	0.949	0.734	2.10078e-45	SMC2 (DESlo)	COL18A1
NT5DC2	1.45936e-49	0.653132	0.709	0.4	5.34141e-45	SMC2 (DESlo)	NT5DC2
HRC	1.58633e-49	0.56283	0.361	0.023	5.80611e-45	SMC2 (DESlo)	HRC
FOS	1.85148e-49	1.2919	0.955	0.813	6.77661e-45	SMC2 (DESlo)	FOS
CDKN1A	2.15754e-49	0.814846	0.849	0.6	7.89682e-45	SMC2 (DESlo)	CDKN1A
HSPA1A	3.32983e-49	1.53065	0.899	0.778	1.21875e-44	SMC2 (DESlo)	HSPA1A
YBX3	3.67815e-49	0.630329	0.978	0.851	1.34624e-44	SMC2 (DESlo)	YBX3
UQCRB	8.38926e-49	0.587802	0.946	0.74	3.07055e-44	SMC2 (DESlo)	UQCRB
DLC1	1.11323e-48	0.566764	0.686	0.363	4.07454e-44	SMC2 (DESlo)	DLC1
RGS5	1.19438e-48	2.05022	0.425	0.071	4.37157e-44	SMC2 (DESlo)	RGS5
PDGFRB	2.15181e-48	0.582466	0.963	0.728	7.87583e-44	SMC2 (DESlo)	PDGFRB
PTK2	2.98655e-48	0.626301	0.774	0.503	1.09311e-43	SMC2 (DESlo)	PTK2
TIMP4	7.28564e-48	0.746815	0.441	0.094	2.66662e-43	SMC2 (DESlo)	TIMP4
SPECC1	5.93895e-47	0.581349	0.688	0.363	2.17372e-42	SMC2 (DESlo)	SPECC1
ATP5MC2	6.4584e-47	0.573525	0.909	0.715	2.36384e-42	SMC2 (DESlo)	ATP5MC2
TMEM38B	7.02034e-47	0.579349	0.475	0.132	2.56951e-42	SMC2 (DESlo)	TMEM38B
RPL35A	3.16202e-46	0.541175	0.978	0.857	1.15733e-41	SMC2 (DESlo)	RPL35A
HCFC1R1	5.49245e-46	0.654838	0.852	0.595	2.01029e-41	SMC2 (DESlo)	HCFC1R1
PPP1R15A	1.62233e-45	0.919886	0.92	0.746	5.9379e-41	SMC2 (DESlo)	PPP1R15A
MGST3	2.12677e-45	0.656354	0.94	0.742	7.78419e-41	SMC2 (DESlo)	MGST3
RASL12	2.1376e-45	0.662426	0.784	0.482	7.82385e-41	SMC2 (DESlo)	RASL12
GRIP2	2.27016e-45	0.487126	0.4	0.061	8.30902e-41	SMC2 (DESlo)	GRIP2
SNCG	3.88393e-45	0.785588	0.882	0.572	1.42156e-40	SMC2 (DESlo)	SNCG
CBLN1	3.89072e-45	0.771015	0.321	0.008	1.42404e-40	SMC2 (DESlo)	CBLN1
NTN4	6.42608e-45	0.606704	0.573	0.268	2.35201e-40	SMC2 (DESlo)	NTN4
AC092164.1	7.12252e-45	0.649933	0.355	0.036	2.60691e-40	SMC2 (DESlo)	AC092164.1
CCNL1	1.0105e-44	0.648862	0.907	0.685	3.69854e-40	SMC2 (DESlo)	CCNL1
ENTPD3	2.0303e-44	0.486928	0.3	0	7.43109e-40	SMC2 (DESlo)	ENTPD3
CRIP2	2.96846e-44	0.645692	0.915	0.663	1.08649e-39	SMC2 (DESlo)	CRIP2
SLCO3A1	4.02419e-44	0.566131	0.54	0.201	1.47289e-39	SMC2 (DESlo)	SLCO3A1
USP2	5.59113e-44	0.55013	0.447	0.117	2.04641e-39	SMC2 (DESlo)	USP2
MYC	6.94583e-44	0.9115	0.606	0.287	2.54224e-39	SMC2 (DESlo)	MYC
CACNA1A	7.21771e-44	0.525649	0.414	0.08	2.64175e-39	SMC2 (DESlo)	CACNA1A
VIM	1.20562e-43	0.537511	0.999	0.966	4.41268e-39	SMC2 (DESlo)	VIM
IFITM2	2.24245e-43	0.750909	0.906	0.65	8.20759e-39	SMC2 (DESlo)	IFITM2
SCN3A	2.63855e-43	0.669474	0.356	0.042	9.65735e-39	SMC2 (DESlo)	SCN3A
RPS13	3.78735e-43	0.522765	0.97	0.857	1.38621e-38	SMC2 (DESlo)	RPS13
SLIT3	5.04253e-43	0.445171	0.785	0.491	1.84562e-38	SMC2 (DESlo)	SLIT3
MT1E	8.53683e-43	1.01203	0.9	0.652	3.12456e-38	SMC2 (DESlo)	MT1E
SH3KBP1	3.38688e-42	0.450968	0.452	0.132	1.23963e-37	SMC2 (DESlo)	SH3KBP1
UTRN	3.45463e-42	0.583442	0.915	0.694	1.26443e-37	SMC2 (DESlo)	UTRN
DOCK8	1.03768e-41	0.428534	0.342	0.033	3.798e-37	SMC2 (DESlo)	DOCK8
RPL10A	1.21114e-41	0.525574	0.974	0.874	4.43291e-37	SMC2 (DESlo)	RPL10A
CIRBP	2.22113e-41	0.6428	0.933	0.736	8.12956e-37	SMC2 (DESlo)	CIRBP
RPL19	2.46582e-41	0.501208	0.991	0.914	9.02514e-37	SMC2 (DESlo)	RPL19
MFGE8	2.57761e-41	0.638908	0.979	0.805	9.43429e-37	SMC2 (DESlo)	MFGE8
ATP1A2	7.72699e-41	0.626255	0.471	0.141	2.82816e-36	SMC2 (DESlo)	ATP1A2
RPL7	1.34605e-40	0.4331	0.971	0.839	4.92668e-36	SMC2 (DESlo)	RPL7
AC091182.1	1.73439e-40	0.499389	0.435	0.12	6.34806e-36	SMC2 (DESlo)	AC091182.1
H1FX	1.93816e-40	0.808329	0.835	0.593	7.09387e-36	SMC2 (DESlo)	H1FX
GPX3	2.67161e-40	0.634207	0.791	0.44	9.77837e-36	SMC2 (DESlo)	GPX3
ADAP2	2.78988e-40	0.408003	0.325	0.029	1.02113e-35	SMC2 (DESlo)	ADAP2
PDE5A	3.96513e-40	0.592654	0.745	0.474	1.45128e-35	SMC2 (DESlo)	PDE5A
FAM107B	4.95794e-40	0.695092	0.715	0.449	1.81466e-35	SMC2 (DESlo)	FAM107B
RASGRP2	6.62795e-40	0.522375	0.667	0.392	2.4259e-35	SMC2 (DESlo)	RASGRP2
ATP1B2	1.06957e-39	0.46219	0.299	0.015	3.91473e-35	SMC2 (DESlo)	ATP1B2
RAB20	2.51333e-39	0.474725	0.457	0.149	9.19904e-35	SMC2 (DESlo)	RAB20
PFDN5	2.57993e-39	0.504311	0.945	0.788	9.44281e-35	SMC2 (DESlo)	PFDN5
ATF3	8.02482e-39	1.20303	0.763	0.516	2.93717e-34	SMC2 (DESlo)	ATF3
ZNF331	9.89344e-39	1.21489	0.545	0.264	3.6211e-34	SMC2 (DESlo)	ZNF331
NR4A2	1.92565e-38	0.580918	0.505	0.182	7.04808e-34	SMC2 (DESlo)	NR4A2
RPL37A	2.27448e-38	0.457652	0.991	0.895	8.32481e-34	SMC2 (DESlo)	RPL37A
RPS16	2.37753e-38	0.504795	0.976	0.862	8.70201e-34	SMC2 (DESlo)	RPS16
RPL24	4.30177e-38	0.457724	0.974	0.859	1.57449e-33	SMC2 (DESlo)	RPL24
RPS27A	8.27345e-38	0.464986	0.984	0.887	3.02817e-33	SMC2 (DESlo)	RPS27A
CPE	1.18e-37	0.527347	0.893	0.667	4.31893e-33	SMC2 (DESlo)	CPE
PPM1L	1.62287e-37	0.408507	0.533	0.224	5.93988e-33	SMC2 (DESlo)	PPM1L
RPS7	6.58826e-37	0.42022	0.976	0.883	2.41137e-32	SMC2 (DESlo)	RPS7
MT1A	8.34694e-37	0.956147	0.475	0.166	3.05507e-32	SMC2 (DESlo)	MT1A
DUSP8	8.44011e-37	0.56424	0.545	0.243	3.08916e-32	SMC2 (DESlo)	DUSP8
ZFAND5	8.73911e-37	0.556807	0.889	0.69	3.1986e-32	SMC2 (DESlo)	ZFAND5
CABIN1	2.73777e-36	0.51337	0.66	0.403	1.00205e-31	SMC2 (DESlo)	CABIN1
IRF1	4.7934e-36	0.653734	0.745	0.453	1.75443e-31	SMC2 (DESlo)	IRF1
IER2	8.69762e-36	1.04138	0.915	0.755	3.18342e-31	SMC2 (DESlo)	IER2
LINC02381	1.26934e-35	0.524206	0.562	0.287	4.64593e-31	SMC2 (DESlo)	LINC02381
RPL29	2.39381e-35	0.501747	0.976	0.874	8.76158e-31	SMC2 (DESlo)	RPL29
ANGPT4	2.48497e-35	0.470787	0.252	0.004	9.09522e-31	SMC2 (DESlo)	ANGPT4
RPL26	2.57727e-35	0.446956	0.987	0.889	9.43307e-31	SMC2 (DESlo)	RPL26
CAV1	2.71054e-35	0.592721	0.984	0.782	9.92083e-31	SMC2 (DESlo)	CAV1
ZNF703	2.71094e-35	0.468906	0.54	0.249	9.9223e-31	SMC2 (DESlo)	ZNF703
GPR4	3.08757e-35	0.43696	0.274	0.015	1.13008e-30	SMC2 (DESlo)	GPR4
FBXL13	4.12859e-35	0.419824	0.265	0.011	1.5111e-30	SMC2 (DESlo)	FBXL13
RPL18	4.24267e-35	0.444746	0.984	0.885	1.55286e-30	SMC2 (DESlo)	RPL18
RASD1	4.6178e-35	0.836753	0.357	0.073	1.69016e-30	SMC2 (DESlo)	RASD1
MIDN	9.5367e-35	0.535356	0.732	0.488	3.49053e-30	SMC2 (DESlo)	MIDN
RHOB	9.82384e-35	0.801337	0.968	0.786	3.59562e-30	SMC2 (DESlo)	RHOB
MAP3K7CL	1.2187e-34	0.605129	0.432	0.155	4.46058e-30	SMC2 (DESlo)	MAP3K7CL
HEYL	2.12647e-34	0.543223	0.59	0.304	7.78311e-30	SMC2 (DESlo)	HEYL
LGALSL	2.67564e-34	0.490361	0.557	0.306	9.79313e-30	SMC2 (DESlo)	LGALSL
RPL7A	4.40872e-34	0.449925	0.983	0.889	1.61364e-29	SMC2 (DESlo)	RPL7A
BHLHE40	7.3395e-34	0.560549	0.815	0.587	2.68633e-29	SMC2 (DESlo)	BHLHE40
RPS8	8.84029e-34	0.482546	0.981	0.906	3.23563e-29	SMC2 (DESlo)	RPS8
MRGPRF	9.1692e-34	0.603448	0.83	0.579	3.35602e-29	SMC2 (DESlo)	MRGPRF
FOXC1	1.54925e-33	0.707558	0.655	0.44	5.6704e-29	SMC2 (DESlo)	FOXC1
CDC42EP4	7.19097e-33	0.506249	0.569	0.304	2.63197e-28	SMC2 (DESlo)	CDC42EP4
ECRG4	8.69465e-33	0.42103	0.403	0.115	3.18233e-28	SMC2 (DESlo)	ECRG4
FAM122A	8.95764e-33	0.438817	0.401	0.134	3.27859e-28	SMC2 (DESlo)	FAM122A
PLEKHG3	1.95291e-32	0.484632	0.555	0.277	7.14786e-28	SMC2 (DESlo)	PLEKHG3
ESAM	2.20137e-32	0.426315	0.72	0.461	8.05725e-28	SMC2 (DESlo)	ESAM
CAVIN3	3.92719e-32	0.624162	0.935	0.75	1.43739e-27	SMC2 (DESlo)	CAVIN3
PPP1R12C	5.13139e-32	0.487865	0.657	0.415	1.87814e-27	SMC2 (DESlo)	PPP1R12C
SPRY2	5.8124e-32	0.420489	0.43	0.155	2.1274e-27	SMC2 (DESlo)	SPRY2
MAP3K20	1.42241e-31	0.412366	0.875	0.686	5.20616e-27	SMC2 (DESlo)	MAP3K20
S1PR3	1.73808e-31	0.467711	0.478	0.207	6.36153e-27	SMC2 (DESlo)	S1PR3
RPL21	1.95376e-31	0.462275	0.97	0.885	7.15096e-27	SMC2 (DESlo)	RPL21
RASSF1	4.67936e-31	0.44103	0.569	0.304	1.71269e-26	SMC2 (DESlo)	RASSF1
EBF1	5.60356e-31	0.453121	0.759	0.526	2.05096e-26	SMC2 (DESlo)	EBF1
AKAP1	6.81265e-31	0.471185	0.671	0.43	2.4935e-26	SMC2 (DESlo)	AKAP1
PPP1R10	9.22483e-31	0.411629	0.603	0.346	3.37638e-26	SMC2 (DESlo)	PPP1R10
SUMO2	1.01021e-30	0.422823	0.911	0.721	3.69746e-26	SMC2 (DESlo)	SUMO2
SLC38A11	1.30723e-30	0.513685	0.22	0.002	4.78461e-26	SMC2 (DESlo)	SLC38A11
PLK2	1.74001e-30	0.519413	0.404	0.138	6.36863e-26	SMC2 (DESlo)	PLK2
RPS3A	2.09037e-30	0.402268	0.973	0.876	7.65097e-26	SMC2 (DESlo)	RPS3A
PLPP3	2.40711e-30	0.544739	0.762	0.541	8.81028e-26	SMC2 (DESlo)	PLPP3
RPL39	3.87826e-30	0.411212	0.968	0.855	1.41948e-25	SMC2 (DESlo)	RPL39
OSBPL1A	4.09129e-30	0.414023	0.721	0.509	1.49745e-25	SMC2 (DESlo)	OSBPL1A
KCNA5	5.0774e-30	0.423101	0.319	0.069	1.85838e-25	SMC2 (DESlo)	KCNA5
SMARCD3	5.69485e-30	0.511938	0.735	0.509	2.08437e-25	SMC2 (DESlo)	SMARCD3
PHLDA1	6.62888e-30	0.6996	0.461	0.193	2.42624e-25	SMC2 (DESlo)	PHLDA1
SYF2	1.10159e-29	0.418621	0.785	0.579	4.03194e-25	SMC2 (DESlo)	SYF2
ADAMTS4	1.17717e-29	0.819202	0.539	0.283	4.30856e-25	SMC2 (DESlo)	ADAMTS4
A2M	1.18162e-29	0.461551	0.981	0.776	4.32486e-25	SMC2 (DESlo)	A2M
CSRNP1	1.56809e-29	0.492328	0.556	0.304	5.73937e-25	SMC2 (DESlo)	CSRNP1
RPL23	2.12792e-29	0.451186	0.941	0.809	7.7884e-25	SMC2 (DESlo)	RPL23
ATP6V1G1	2.14616e-29	0.411358	0.818	0.616	7.85517e-25	SMC2 (DESlo)	ATP6V1G1
RPS5	2.35486e-29	0.484102	0.947	0.815	8.61902e-25	SMC2 (DESlo)	RPS5
RPL10	2.47742e-29	0.453553	0.992	0.945	9.0676e-25	SMC2 (DESlo)	RPL10
CCL2	2.84002e-29	1.30822	0.565	0.317	1.03948e-24	SMC2 (DESlo)	CCL2
MEF2B	3.03057e-29	0.41004	0.269	0.038	1.10922e-24	SMC2 (DESlo)	MEF2B
PDK4	7.55504e-29	1.10299	0.707	0.497	2.76522e-24	SMC2 (DESlo)	PDK4
MYOM1	1.26629e-28	0.42007	0.562	0.289	4.63473e-24	SMC2 (DESlo)	MYOM1
C12orf57	1.46894e-28	0.406807	0.898	0.698	5.37648e-24	SMC2 (DESlo)	C12orf57
RPS26	1.69934e-28	0.643892	0.965	0.813	6.21977e-24	SMC2 (DESlo)	RPS26
KLF2	1.82836e-28	0.64411	0.813	0.604	6.692e-24	SMC2 (DESlo)	KLF2
SELENBP1	2.39994e-28	0.431818	0.524	0.266	8.78403e-24	SMC2 (DESlo)	SELENBP1
KLF9	2.45675e-28	0.462642	0.9	0.723	8.99193e-24	SMC2 (DESlo)	KLF9
IL6	2.89556e-28	0.849346	0.348	0.096	1.0598e-23	SMC2 (DESlo)	IL6
RPS19	3.17163e-28	0.455087	0.983	0.897	1.16085e-23	SMC2 (DESlo)	RPS19
NEURL1B	4.04448e-28	0.426098	0.463	0.203	1.48032e-23	SMC2 (DESlo)	NEURL1B
TOMM7	4.28185e-28	0.404939	0.917	0.734	1.5672e-23	SMC2 (DESlo)	TOMM7
LITAF	5.45467e-28	0.400368	0.739	0.526	1.99646e-23	SMC2 (DESlo)	LITAF
TAF7	6.56033e-28	0.43183	0.746	0.539	2.40115e-23	SMC2 (DESlo)	TAF7
GLRX5	8.29521e-28	0.420706	0.658	0.449	3.03613e-23	SMC2 (DESlo)	GLRX5
THRA	1.24815e-27	0.489768	0.694	0.495	4.56834e-23	SMC2 (DESlo)	THRA
TBC1D1	2.61955e-27	0.406534	0.852	0.616	9.58781e-23	SMC2 (DESlo)	TBC1D1
DENND3	5.55128e-27	0.545749	0.438	0.187	2.03182e-22	SMC2 (DESlo)	DENND3
TXNIP	5.84244e-27	0.753026	0.739	0.53	2.13839e-22	SMC2 (DESlo)	TXNIP
ITPK1	7.86358e-27	0.422487	0.538	0.308	2.87815e-22	SMC2 (DESlo)	ITPK1
SNHG15	1.20619e-26	0.462584	0.476	0.249	4.41479e-22	SMC2 (DESlo)	SNHG15
FMO2	2.85883e-26	0.437648	0.265	0.046	1.04636e-21	SMC2 (DESlo)	FMO2
FGD4	3.01801e-26	0.474066	0.49	0.241	1.10462e-21	SMC2 (DESlo)	FGD4
CREM	3.40104e-26	0.746022	0.53	0.315	1.24481e-21	SMC2 (DESlo)	CREM
EPHX1	5.68072e-26	0.484792	0.526	0.306	2.0792e-21	SMC2 (DESlo)	EPHX1
TCF15	1.3451e-25	0.517672	0.2	0.01	4.9232e-21	SMC2 (DESlo)	TCF15
SH3BGRL	1.40717e-25	0.426004	0.927	0.727	5.15037e-21	SMC2 (DESlo)	SH3BGRL
TNS2	2.14327e-25	0.529653	0.698	0.47	7.84456e-21	SMC2 (DESlo)	TNS2
NR2F2-AS1	2.21297e-25	0.51314	0.486	0.252	8.09969e-21	SMC2 (DESlo)	NR2F2-AS1
GADD45G	2.33841e-25	0.954189	0.609	0.392	8.55882e-21	SMC2 (DESlo)	GADD45G
EHD2	2.76446e-25	0.424218	0.864	0.667	1.01182e-20	SMC2 (DESlo)	EHD2
HEY2	3.14166e-25	0.45161	0.546	0.312	1.14988e-20	SMC2 (DESlo)	HEY2
DNAJB1	4.10743e-25	0.963902	0.773	0.629	1.50336e-20	SMC2 (DESlo)	DNAJB1
EPS8	9.09077e-25	0.418229	0.915	0.74	3.32731e-20	SMC2 (DESlo)	EPS8
CAV2	1.38658e-24	0.401188	0.87	0.639	5.07502e-20	SMC2 (DESlo)	CAV2
EGR1	3.67927e-24	0.676452	0.793	0.576	1.34665e-19	SMC2 (DESlo)	EGR1
IER5	9.21772e-24	0.807436	0.578	0.379	3.37378e-19	SMC2 (DESlo)	IER5
ANGPT1	1.83157e-23	0.423825	0.485	0.254	6.70374e-19	SMC2 (DESlo)	ANGPT1
AC068888.1	2.63094e-23	0.419402	0.426	0.214	9.62949e-19	SMC2 (DESlo)	AC068888.1
PPP1CB	3.36333e-23	0.52781	0.863	0.656	1.23101e-18	SMC2 (DESlo)	PPP1CB
LMOD1	3.68358e-23	0.623448	0.971	0.78	1.34823e-18	SMC2 (DESlo)	LMOD1
CRIM1	5.23254e-23	0.405747	0.642	0.419	1.91516e-18	SMC2 (DESlo)	CRIM1
IGFBP2	6.91593e-23	0.659992	0.331	0.107	2.5313e-18	SMC2 (DESlo)	IGFBP2
HES1	7.69974e-23	0.505086	0.743	0.551	2.81818e-18	SMC2 (DESlo)	HES1
MAFB	1.1455e-22	0.582167	0.352	0.132	4.19266e-18	SMC2 (DESlo)	MAFB
SRSF7	1.28302e-22	0.444178	0.83	0.621	4.69598e-18	SMC2 (DESlo)	SRSF7
FHL5	1.50997e-22	0.513196	0.683	0.478	5.52665e-18	SMC2 (DESlo)	FHL5
TGFBI	1.5369e-22	0.664381	0.581	0.359	5.62522e-18	SMC2 (DESlo)	TGFBI
CDKN1C	2.87707e-22	0.489236	0.531	0.31	1.05304e-17	SMC2 (DESlo)	CDKN1C
DSTN	6.49292e-22	0.472745	0.997	0.908	2.37647e-17	SMC2 (DESlo)	DSTN
RASL11A	7.19172e-22	0.411158	0.468	0.258	2.63224e-17	SMC2 (DESlo)	RASL11A
NFKBIA	5.9357e-21	0.484518	0.853	0.688	2.17252e-16	SMC2 (DESlo)	NFKBIA
ACKR3	3.37337e-19	0.477779	0.551	0.356	1.23469e-14	SMC2 (DESlo)	ACKR3
S100A4	1.02919e-18	0.487012	0.964	0.826	3.76693e-14	SMC2 (DESlo)	S100A4
ANKRD29	1.5049e-18	0.408794	0.5	0.317	5.50807e-14	SMC2 (DESlo)	ANKRD29
BTG3	8.8246e-18	0.456827	0.523	0.363	3.22989e-13	SMC2 (DESlo)	BTG3
ARID5B	1.97482e-17	0.452774	0.898	0.759	7.22805e-13	SMC2 (DESlo)	ARID5B
CSDC2	3.63444e-17	0.482868	0.45	0.275	1.33024e-12	SMC2 (DESlo)	CSDC2
GABARAPL1	4.98209e-17	0.410987	0.626	0.468	1.82349e-12	SMC2 (DESlo)	GABARAPL1
CXCL12	7.35958e-17	0.409169	0.63	0.438	2.69368e-12	SMC2 (DESlo)	CXCL12
IGFBP4	4.51996e-16	0.531782	0.806	0.679	1.65435e-11	SMC2 (DESlo)	IGFBP4
EIF4A3	4.60224e-16	0.410077	0.479	0.327	1.68446e-11	SMC2 (DESlo)	EIF4A3
CYCS	6.85285e-16	0.677405	0.679	0.564	2.50821e-11	SMC2 (DESlo)	CYCS
JUN	7.88003e-16	0.628669	0.96	0.88	2.88417e-11	SMC2 (DESlo)	JUN
H1F0	1.26519e-15	0.401161	0.652	0.495	4.63071e-11	SMC2 (DESlo)	H1F0
CCL8	1.54406e-15	0.638706	0.149	0.019	5.6514e-11	SMC2 (DESlo)	CCL8
PCSK7	1.81256e-15	0.425259	0.694	0.535	6.63416e-11	SMC2 (DESlo)	PCSK7
CH25H	8.01808e-15	0.868463	0.197	0.055	2.9347e-10	SMC2 (DESlo)	CH25H
DNAJA1	1.46513e-13	0.69612	0.697	0.602	5.36253e-09	SMC2 (DESlo)	DNAJA1
ID3	7.35527e-12	0.475238	0.754	0.577	2.6921e-07	SMC2 (DESlo)	ID3
HSPA6	1.08894e-11	1.85648	0.393	0.258	3.98565e-07	SMC2 (DESlo)	HSPA6
SERTAD1	1.1318e-11	0.424451	0.554	0.432	4.14251e-07	SMC2 (DESlo)	SERTAD1
HSP90AB1	1.02208e-09	0.504174	0.961	0.891	3.74091e-05	SMC2 (DESlo)	HSP90AB1
ID1	1.72377e-09	0.446466	0.374	0.241	6.30917e-05	SMC2 (DESlo)	ID1
HSPD1	1.18012e-08	0.44748	0.769	0.681	0.000431936	SMC2 (DESlo)	HSPD1
KCNE4	2.00744e-07	0.481652	0.629	0.572	0.00734741	SMC2 (DESlo)	KCNE4
GEM	7.56795e-07	0.566144	0.457	0.398	0.0276995	SMC2 (DESlo)	GEM
APOE	7.07653e-06	1.05432	0.155	0.076	0.259008	SMC2 (DESlo)	APOE
MTRNR2L8	0.00261738	0.470844	0.724	0.662	1	SMC2 (DESlo)	MTRNR2L8
HMCN2	4.64956e-186	1.53934	0.623	0.023	1.70179e-181	SMC1 (DEShi)	HMCN2
KRT18	1.11685e-167	1.65036	0.553	0.013	4.08778e-163	SMC1 (DEShi)	KRT18
PTGIS	1.03659e-165	1.68146	0.654	0.07	3.79401e-161	SMC1 (DEShi)	PTGIS
THBS2	3.46407e-163	2.29817	0.685	0.097	1.26789e-158	SMC1 (DEShi)	THBS2
PCDH7	2.4639e-161	1.00247	0.501	0.001	9.01812e-157	SMC1 (DEShi)	PCDH7
FN1	5.79564e-147	3.53708	0.91	0.614	2.12126e-142	SMC1 (DEShi)	FN1
COL6A3	6.35422e-140	1.76529	0.688	0.107	2.32571e-135	SMC1 (DEShi)	COL6A3
CDC42EP3	1.39825e-135	1.16698	0.608	0.085	5.11772e-131	SMC1 (DEShi)	CDC42EP3
MYH10	3.74825e-132	1.61968	0.656	0.126	1.3719e-127	SMC1 (DEShi)	MYH10
VCAN	9.81784e-132	2.41712	0.602	0.085	3.59343e-127	SMC1 (DEShi)	VCAN
ITGA5	2.76512e-130	2.63969	0.746	0.261	1.01206e-125	SMC1 (DEShi)	ITGA5
CSGALNACT1	1.71188e-128	0.781029	0.497	0.033	6.26565e-124	SMC1 (DEShi)	CSGALNACT1
PDE4D	1.2842e-127	1.17437	0.564	0.067	4.70028e-123	SMC1 (DEShi)	PDE4D
CPXM2	3.63704e-127	0.771418	0.459	0.018	1.33119e-122	SMC1 (DEShi)	CPXM2
DCN	5.52003e-120	1.62202	0.761	0.217	2.02039e-115	SMC1 (DEShi)	DCN
NRP2	1.11463e-114	0.831282	0.541	0.069	4.07965e-110	SMC1 (DEShi)	NRP2
TNXB	4.36208e-114	1.09737	0.507	0.055	1.59656e-109	SMC1 (DEShi)	TNXB
DES	4.80919e-113	3.75782	0.811	0.492	1.76021e-108	SMC1 (DEShi)	DES
PRSS23	1.69712e-109	1.62396	0.662	0.188	6.21161e-105	SMC1 (DEShi)	PRSS23
SULF1	3.83114e-107	1.54544	0.631	0.162	1.40223e-102	SMC1 (DEShi)	SULF1
TBXA2R	5.11083e-106	0.570704	0.428	0.031	1.87061e-101	SMC1 (DEShi)	TBXA2R
HSD17B6	6.70504e-105	0.473778	0.363	0.007	2.45411e-100	SMC1 (DEShi)	HSD17B6
MTHFD1L	3.31011e-104	0.888565	0.501	0.072	1.21153e-99	SMC1 (DEShi)	MTHFD1L
TES	9.42102e-104	0.992854	0.419	0.031	3.44819e-99	SMC1 (DEShi)	TES
ITGA11	5.26453e-102	0.664236	0.444	0.039	1.92687e-97	SMC1 (DEShi)	ITGA11
IL33	8.52111e-102	0.587679	0.38	0.016	3.11881e-97	SMC1 (DEShi)	IL33
ADRA2C	2.07702e-101	1.34228	0.598	0.138	7.60211e-97	SMC1 (DEShi)	ADRA2C
CCN3	2.10218e-101	1.80686	0.61	0.152	7.69421e-97	SMC1 (DEShi)	CCN3
CRLF1	2.94251e-101	2.18136	0.639	0.176	1.07699e-96	SMC1 (DEShi)	CRLF1
BASP1	6.98903e-100	0.726627	0.461	0.047	2.55806e-95	SMC1 (DEShi)	BASP1
COL1A2	1.24102e-98	2.2454	0.876	0.758	4.54226e-94	SMC1 (DEShi)	COL1A2
MIR100HG	2.59238e-97	0.810253	0.474	0.062	9.48837e-93	SMC1 (DEShi)	MIR100HG
CCN5	4.09004e-96	1.87553	0.541	0.1	1.497e-91	SMC1 (DEShi)	CCN5
MATN2	3.27415e-94	0.635637	0.386	0.026	1.19837e-89	SMC1 (DEShi)	MATN2
ITGBL1	3.66973e-94	0.745146	0.442	0.047	1.34316e-89	SMC1 (DEShi)	ITGBL1
FAT3	5.9061e-94	0.487461	0.329	0.006	2.16169e-89	SMC1 (DEShi)	FAT3
PLIN2	6.55604e-94	1.69635	0.761	0.314	2.39958e-89	SMC1 (DEShi)	PLIN2
TPD52L1	1.35757e-93	0.566182	0.39	0.029	4.96886e-89	SMC1 (DEShi)	TPD52L1
P2RX1	2.09978e-90	1.16231	0.423	0.047	7.68539e-86	SMC1 (DEShi)	P2RX1
LPAR1	6.39189e-90	0.524518	0.403	0.037	2.3395e-85	SMC1 (DEShi)	LPAR1
S100A16	7.06372e-90	1.01217	0.543	0.12	2.58539e-85	SMC1 (DEShi)	S100A16
MMP23B	1.69295e-88	0.518248	0.356	0.021	6.19638e-84	SMC1 (DEShi)	MMP23B
EFEMP1	3.3296e-87	1.18733	0.489	0.078	1.21867e-82	SMC1 (DEShi)	EFEMP1
TMEM176B	4.26251e-85	0.964498	0.423	0.052	1.56012e-80	SMC1 (DEShi)	TMEM176B
KRT8	4.61878e-84	0.50325	0.308	0.009	1.69052e-79	SMC1 (DEShi)	KRT8
SCRG1	4.80942e-84	0.624792	0.333	0.018	1.76029e-79	SMC1 (DEShi)	SCRG1
MAOB	3.04036e-81	0.435578	0.361	0.031	1.1128e-76	SMC1 (DEShi)	MAOB
GATA6	4.73297e-80	0.471766	0.356	0.03	1.73232e-75	SMC1 (DEShi)	GATA6
COL8A1	7.63746e-80	0.551986	0.333	0.022	2.79539e-75	SMC1 (DEShi)	COL8A1
SLITRK4	8.21239e-79	0.60698	0.317	0.018	3.00582e-74	SMC1 (DEShi)	SLITRK4
FLNB	1.44283e-78	0.830774	0.43	0.064	5.28091e-74	SMC1 (DEShi)	FLNB
CNTN4	8.42008e-78	0.493687	0.405	0.055	3.08183e-73	SMC1 (DEShi)	CNTN4
AHNAK2	6.45722e-77	0.83765	0.509	0.115	2.36341e-72	SMC1 (DEShi)	AHNAK2
MSX1	6.01377e-76	0.965313	0.486	0.109	2.2011e-71	SMC1 (DEShi)	MSX1
KCNK6	7.11035e-75	0.449844	0.335	0.03	2.60246e-70	SMC1 (DEShi)	KCNK6
TCEAL4	7.66037e-74	1.85962	0.803	0.785	2.80377e-69	SMC1 (DEShi)	TCEAL4
ADARB1	8.98925e-74	0.936426	0.61	0.205	3.29016e-69	SMC1 (DEShi)	ADARB1
TIMP1	5.41305e-73	2.04519	0.878	0.822	1.98123e-68	SMC1 (DEShi)	TIMP1
FGF2	5.97043e-72	0.524293	0.415	0.07	2.18524e-67	SMC1 (DEShi)	FGF2
CYFIP2	1.33055e-71	1.05021	0.509	0.135	4.86995e-67	SMC1 (DEShi)	CYFIP2
NHSL2	1.42113e-71	0.40043	0.306	0.021	5.20149e-67	SMC1 (DEShi)	NHSL2
SDC4	7.71767e-71	0.82492	0.564	0.173	2.82474e-66	SMC1 (DEShi)	SDC4
LMCD1	1.36382e-68	1.24023	0.616	0.229	4.99172e-64	SMC1 (DEShi)	LMCD1
PHYHIP	4.64704e-67	0.701197	0.488	0.122	1.70086e-62	SMC1 (DEShi)	PHYHIP
ENO1	1.50516e-66	1.23568	0.795	0.669	5.50905e-62	SMC1 (DEShi)	ENO1
MRAS	1.99492e-65	0.515928	0.468	0.113	7.30161e-61	SMC1 (DEShi)	MRAS
TNC	5.03732e-65	1.80307	0.792	0.612	1.84371e-60	SMC1 (DEShi)	TNC
SGCD	1.59648e-64	0.482046	0.373	0.06	5.84329e-60	SMC1 (DEShi)	SGCD
COL3A1	3.49207e-64	1.72989	0.805	0.661	1.27813e-59	SMC1 (DEShi)	COL3A1
TMEM176A	8.4296e-64	0.681659	0.346	0.047	3.08532e-59	SMC1 (DEShi)	TMEM176A
PLXDC2	1.45763e-63	0.559117	0.405	0.078	5.33507e-59	SMC1 (DEShi)	PLXDC2
SPINT2	2.01454e-63	0.411457	0.266	0.017	7.3734e-59	SMC1 (DEShi)	SPINT2
PDLIM4	3.65244e-63	0.558017	0.463	0.116	1.33683e-58	SMC1 (DEShi)	PDLIM4
ENG	5.47712e-62	0.851711	0.489	0.143	2.00468e-57	SMC1 (DEShi)	ENG
FBLN1	1.2185e-61	1.06606	0.535	0.166	4.45984e-57	SMC1 (DEShi)	FBLN1
ADGRL3	2.11635e-61	0.855402	0.532	0.178	7.74605e-57	SMC1 (DEShi)	ADGRL3
GJA1	2.6021e-61	0.462335	0.31	0.037	9.52396e-57	SMC1 (DEShi)	GJA1
PLOD2	3.76799e-61	0.915292	0.572	0.211	1.37912e-56	SMC1 (DEShi)	PLOD2
S100A10	4.1058e-61	1.58716	0.677	0.343	1.50276e-56	SMC1 (DEShi)	S100A10
RAB23	6.44015e-61	0.518625	0.44	0.107	2.35716e-56	SMC1 (DEShi)	RAB23
COL1A1	1.31714e-60	2.22413	0.793	0.587	4.82085e-56	SMC1 (DEShi)	COL1A1
GAS6	1.84717e-60	1.11739	0.685	0.408	6.76082e-56	SMC1 (DEShi)	GAS6
PRELP	6.05903e-60	1.41316	0.707	0.464	2.21767e-55	SMC1 (DEShi)	PRELP
HTR2A	2.12028e-59	0.417801	0.358	0.061	7.76045e-55	SMC1 (DEShi)	HTR2A
SLC1A5	2.43032e-59	0.551313	0.509	0.161	8.89522e-55	SMC1 (DEShi)	SLC1A5
CELF2	2.62179e-59	0.624406	0.482	0.137	9.59601e-55	SMC1 (DEShi)	CELF2
ALDH1B1	2.63899e-59	0.726954	0.421	0.103	9.65896e-55	SMC1 (DEShi)	ALDH1B1
COL6A2	3.15875e-59	0.945701	0.914	0.982	1.15613e-54	SMC1 (DEShi)	COL6A2
RFTN1	9.0179e-59	0.402073	0.371	0.071	3.30064e-54	SMC1 (DEShi)	RFTN1
ADAM19	2.03775e-58	0.494932	0.314	0.043	7.45838e-54	SMC1 (DEShi)	ADAM19
FLNC	6.75661e-58	0.934987	0.574	0.222	2.47299e-53	SMC1 (DEShi)	FLNC
PFKP	3.01475e-57	1.00738	0.6	0.29	1.10343e-52	SMC1 (DEShi)	PFKP
FBN1	5.22941e-57	0.998459	0.641	0.313	1.91402e-52	SMC1 (DEShi)	FBN1
LRP1	7.9039e-57	0.930546	0.662	0.332	2.89291e-52	SMC1 (DEShi)	LRP1
CNR1	9.09895e-57	0.515078	0.329	0.05	3.33031e-52	SMC1 (DEShi)	CNR1
ART4	1.41228e-56	0.401487	0.224	0.01	5.16909e-52	SMC1 (DEShi)	ART4
FSTL1	2.40467e-55	0.97021	0.65	0.329	8.80134e-51	SMC1 (DEShi)	FSTL1
CFH	8.02639e-55	0.771648	0.39	0.082	2.93774e-50	SMC1 (DEShi)	CFH
DAAM1	9.23657e-53	0.896554	0.641	0.324	3.38068e-48	SMC1 (DEShi)	DAAM1
ASPN	1.14721e-52	0.734533	0.428	0.122	4.19889e-48	SMC1 (DEShi)	ASPN
PRUNE2	3.01406e-52	1.11408	0.639	0.321	1.10318e-47	SMC1 (DEShi)	PRUNE2
MXRA7	7.64187e-52	1.04417	0.769	0.745	2.797e-47	SMC1 (DEShi)	MXRA7
PDLIM3	1.11443e-51	1.17451	0.815	0.758	4.07891e-47	SMC1 (DEShi)	PDLIM3
CST3	1.37731e-51	0.895051	0.88	0.962	5.04108e-47	SMC1 (DEShi)	CST3
SASH1	1.39794e-51	0.520458	0.444	0.119	5.11659e-47	SMC1 (DEShi)	SASH1
TIMP2	4.29669e-51	1.05168	0.784	0.742	1.57263e-46	SMC1 (DEShi)	TIMP2
HLA-A	5.57742e-51	0.911043	0.837	0.898	2.04139e-46	SMC1 (DEShi)	HLA-A
ID2	1.90185e-50	1.32459	0.683	0.412	6.96097e-46	SMC1 (DEShi)	ID2
LTBP4	5.82528e-50	0.457632	0.377	0.086	2.13211e-45	SMC1 (DEShi)	LTBP4
NIBAN2	2.81901e-49	0.711855	0.516	0.204	1.03179e-44	SMC1 (DEShi)	NIBAN2
PODN	3.3703e-49	0.648394	0.403	0.106	1.23356e-44	SMC1 (DEShi)	PODN
HTRA1	7.23065e-49	1.08482	0.696	0.489	2.64649e-44	SMC1 (DEShi)	HTRA1
CALU	1.08518e-48	1.10277	0.771	0.669	3.97187e-44	SMC1 (DEShi)	CALU
CA12	1.12524e-48	0.439558	0.254	0.032	4.11848e-44	SMC1 (DEShi)	CA12
THY1	1.12959e-48	1.02045	0.394	0.106	4.13439e-44	SMC1 (DEShi)	THY1
ITGA1	1.8047e-48	1.17666	0.755	0.598	6.60539e-44	SMC1 (DEShi)	ITGA1
TXNRD1	2.7431e-48	0.942175	0.618	0.336	1.004e-43	SMC1 (DEShi)	TXNRD1
ADGRE5	4.12614e-48	1.14628	0.65	0.385	1.51021e-43	SMC1 (DEShi)	ADGRE5
FBLIM1	5.59746e-48	1.06006	0.719	0.554	2.04873e-43	SMC1 (DEShi)	FBLIM1
COL6A1	1.01943e-47	0.957646	0.849	0.886	3.73123e-43	SMC1 (DEShi)	COL6A1
HOPX	1.95591e-47	0.582909	0.386	0.101	7.15883e-43	SMC1 (DEShi)	HOPX
CISD1	2.79802e-46	0.7066	0.589	0.299	1.0241e-41	SMC1 (DEShi)	CISD1
LUM	3.7281e-46	0.62036	0.34	0.071	1.36452e-41	SMC1 (DEShi)	LUM
TLE5	1.02081e-45	0.960705	0.711	0.543	3.73625e-41	SMC1 (DEShi)	TLE5
HILPDA	1.6023e-45	1.30166	0.547	0.25	5.86458e-41	SMC1 (DEShi)	HILPDA
CCDC80	4.95305e-45	1.49829	0.727	0.55	1.81286e-40	SMC1 (DEShi)	CCDC80
MEDAG	5.77143e-45	0.718563	0.461	0.153	2.1124e-40	SMC1 (DEShi)	MEDAG
SERPINE1	4.1951e-44	1.36396	0.39	0.117	1.53545e-39	SMC1 (DEShi)	SERPINE1
FTL	5.34643e-44	0.950565	0.979	0.968	1.95685e-39	SMC1 (DEShi)	FTL
FBLN2	1.78611e-43	0.573362	0.314	0.064	6.53735e-39	SMC1 (DEShi)	FBLN2
CES1	1.79212e-43	0.825815	0.474	0.187	6.55935e-39	SMC1 (DEShi)	CES1
MPZL1	1.8081e-43	0.552156	0.535	0.232	6.61782e-39	SMC1 (DEShi)	MPZL1
SCUBE3	7.6786e-43	0.527068	0.396	0.116	2.81044e-38	SMC1 (DEShi)	SCUBE3
SAMHD1	1.124e-42	0.956186	0.618	0.329	4.11394e-38	SMC1 (DEShi)	SAMHD1
INHBA	1.10496e-41	0.905757	0.595	0.286	4.04428e-37	SMC1 (DEShi)	INHBA
FHL2	2.10123e-41	0.626492	0.556	0.261	7.6907e-37	SMC1 (DEShi)	FHL2
LHFPL2	3.44689e-41	0.424448	0.304	0.07	1.2616e-36	SMC1 (DEShi)	LHFPL2
C1R	3.80333e-41	1.15578	0.767	0.653	1.39206e-36	SMC1 (DEShi)	C1R
TLE2	5.97111e-41	0.529801	0.438	0.153	2.18549e-36	SMC1 (DEShi)	TLE2
EXT1	9.24447e-41	0.588206	0.459	0.176	3.38357e-36	SMC1 (DEShi)	EXT1
PLCXD3	1.20261e-40	0.480195	0.191	0.017	4.40169e-36	SMC1 (DEShi)	PLCXD3
MACF1	1.68259e-40	1.01245	0.841	0.782	6.15845e-36	SMC1 (DEShi)	MACF1
EDIL3	3.0755e-40	0.754721	0.663	0.389	1.12567e-35	SMC1 (DEShi)	EDIL3
TMSB10	5.81203e-40	1.31799	0.88	0.915	2.12726e-35	SMC1 (DEShi)	TMSB10
LTBP2	9.14755e-40	0.588194	0.287	0.062	3.3481e-35	SMC1 (DEShi)	LTBP2
EMILIN1	2.26065e-39	1.0753	0.706	0.55	8.27422e-35	SMC1 (DEShi)	EMILIN1
SLN	2.83282e-39	0.411857	0.134	0.001	1.03684e-34	SMC1 (DEShi)	SLN
PTTG1IP	5.64608e-39	0.821015	0.732	0.615	2.06652e-34	SMC1 (DEShi)	PTTG1IP
RCN1	8.22269e-39	0.743623	0.652	0.443	3.00959e-34	SMC1 (DEShi)	RCN1
NID1	9.76209e-39	0.816902	0.593	0.325	3.57302e-34	SMC1 (DEShi)	NID1
VGLL3	1.95067e-38	0.614269	0.503	0.217	7.13964e-34	SMC1 (DEShi)	VGLL3
ADH1B	2.56696e-38	1.13109	0.285	0.063	9.39533e-34	SMC1 (DEShi)	ADH1B
SYNJ2	3.716e-38	0.443685	0.34	0.096	1.36009e-33	SMC1 (DEShi)	SYNJ2
SORBS1	3.93275e-38	1.09854	0.75	0.633	1.43943e-33	SMC1 (DEShi)	SORBS1
CAMKK1	7.4899e-38	0.494713	0.187	0.019	2.74138e-33	SMC1 (DEShi)	CAMKK1
TGM2	7.63913e-38	1.05098	0.512	0.224	2.796e-33	SMC1 (DEShi)	TGM2
WFDC2	1.00408e-37	0.874757	0.396	0.137	3.67502e-33	SMC1 (DEShi)	WFDC2
SHOX2	1.37799e-37	0.481061	0.518	0.225	5.04359e-33	SMC1 (DEShi)	SHOX2
PRKAA2	4.7941e-37	0.473154	0.436	0.158	1.75469e-32	SMC1 (DEShi)	PRKAA2
YWHAH	5.23788e-37	1.12075	0.784	0.749	1.91712e-32	SMC1 (DEShi)	YWHAH
NAV2	9.41252e-37	0.695117	0.587	0.297	3.44508e-32	SMC1 (DEShi)	NAV2
NFIA	1.03915e-36	1.0023	0.751	0.657	3.8034e-32	SMC1 (DEShi)	NFIA
MORF4L2	1.12217e-36	0.854938	0.723	0.605	4.10725e-32	SMC1 (DEShi)	MORF4L2
BAG2	1.26648e-36	0.519128	0.532	0.25	4.63545e-32	SMC1 (DEShi)	BAG2
COL5A1	1.33596e-36	0.7148	0.503	0.233	4.88973e-32	SMC1 (DEShi)	COL5A1
GUCY1A2	1.80974e-36	0.625698	0.375	0.118	6.62383e-32	SMC1 (DEShi)	GUCY1A2
TPM4	2.50447e-36	0.739389	0.924	0.966	9.16661e-32	SMC1 (DEShi)	TPM4
ALDH1A1	7.22605e-36	0.701717	0.579	0.315	2.6448e-31	SMC1 (DEShi)	ALDH1A1
FMOD	5.34831e-35	0.487971	0.463	0.187	1.95754e-30	SMC1 (DEShi)	FMOD
TCEAL3	9.96057e-35	0.999798	0.681	0.589	3.64567e-30	SMC1 (DEShi)	TCEAL3
PTGDS	1.57513e-34	0.927835	0.151	0.01	5.76515e-30	SMC1 (DEShi)	PTGDS
FABP3	2.20524e-34	0.706263	0.434	0.179	8.07141e-30	SMC1 (DEShi)	FABP3
MLXIP	5.01045e-34	0.758116	0.614	0.353	1.83387e-29	SMC1 (DEShi)	MLXIP
BACE2	5.71861e-34	0.548619	0.493	0.229	2.09307e-29	SMC1 (DEShi)	BACE2
ACTG2	7.44754e-34	2.04087	0.803	0.772	2.72587e-29	SMC1 (DEShi)	ACTG2
CD276	1.2767e-33	0.495043	0.509	0.237	4.67285e-29	SMC1 (DEShi)	CD276
ANXA2	1.76545e-33	0.900574	0.822	0.807	6.46172e-29	SMC1 (DEShi)	ANXA2
LAMA4	1.7842e-33	0.736985	0.658	0.39	6.53034e-29	SMC1 (DEShi)	LAMA4
ADH5	2.24513e-33	0.878198	0.73	0.664	8.21741e-29	SMC1 (DEShi)	ADH5
LAMA2	5.12786e-33	0.440109	0.252	0.055	1.87685e-28	SMC1 (DEShi)	LAMA2
GAPDH	1.34504e-31	0.858046	0.92	0.964	4.92297e-27	SMC1 (DEShi)	GAPDH
ID4	3.12286e-31	0.949379	0.698	0.495	1.143e-26	SMC1 (DEShi)	ID4
SYNPO2	1.07973e-30	1.20333	0.795	0.79	3.95192e-26	SMC1 (DEShi)	SYNPO2
C1S	1.54086e-30	0.834341	0.713	0.536	5.63971e-26	SMC1 (DEShi)	C1S
IDH2	5.62497e-30	0.522293	0.566	0.327	2.05879e-25	SMC1 (DEShi)	IDH2
DPYSL3	6.07075e-30	0.618429	0.612	0.394	2.22196e-25	SMC1 (DEShi)	DPYSL3
AKAP12	6.27297e-30	1.03487	0.788	0.739	2.29597e-25	SMC1 (DEShi)	AKAP12
ATP13A3	1.04676e-29	0.824183	0.598	0.38	3.83125e-25	SMC1 (DEShi)	ATP13A3
ITGB1	1.13094e-29	0.545839	0.885	0.97	4.13935e-25	SMC1 (DEShi)	ITGB1
ALCAM	1.48462e-29	0.544046	0.39	0.159	5.43386e-25	SMC1 (DEShi)	ALCAM
LOXL1	2.09549e-29	0.496778	0.465	0.224	7.66971e-25	SMC1 (DEShi)	LOXL1
GBE1	3.34173e-29	0.637962	0.535	0.288	1.22311e-24	SMC1 (DEShi)	GBE1
NEDD9	3.40575e-29	0.617747	0.444	0.203	1.24654e-24	SMC1 (DEShi)	NEDD9
VPS13A	6.42837e-29	0.654253	0.518	0.281	2.35285e-24	SMC1 (DEShi)	VPS13A
CLSTN2	8.75719e-29	0.406223	0.229	0.053	3.20522e-24	SMC1 (DEShi)	CLSTN2
ACTN1	1.60354e-28	0.653039	0.868	0.938	5.86913e-24	SMC1 (DEShi)	ACTN1
CDH13	7.05108e-28	0.70156	0.482	0.254	2.58077e-23	SMC1 (DEShi)	CDH13
SLC38A10	9.37435e-28	0.417338	0.47	0.225	3.43111e-23	SMC1 (DEShi)	SLC38A10
NFIX	1.15166e-27	0.777923	0.706	0.607	4.2152e-23	SMC1 (DEShi)	NFIX
HSPB7	1.55861e-27	0.850443	0.608	0.399	5.70466e-23	SMC1 (DEShi)	HSPB7
HLA-C	2.89088e-27	0.721119	0.788	0.872	1.05809e-22	SMC1 (DEShi)	HLA-C
S100A13	7.8349e-27	0.780118	0.639	0.468	2.86765e-22	SMC1 (DEShi)	S100A13
PAWR	8.64295e-27	0.718106	0.727	0.643	3.16341e-22	SMC1 (DEShi)	PAWR
SH3D19	2.3684e-26	0.456757	0.489	0.239	8.66858e-22	SMC1 (DEShi)	SH3D19
COL4A2	3.25462e-26	0.627382	0.874	0.882	1.19122e-21	SMC1 (DEShi)	COL4A2
CTSB	4.81208e-26	0.687375	0.706	0.573	1.76127e-21	SMC1 (DEShi)	CTSB
SMAD7	6.54885e-26	0.719549	0.623	0.434	2.39694e-21	SMC1 (DEShi)	SMAD7
PROCR	7.02833e-26	0.713098	0.474	0.273	2.57244e-21	SMC1 (DEShi)	PROCR
RCN3	1.53294e-25	0.457925	0.382	0.169	5.61073e-21	SMC1 (DEShi)	RCN3
AEBP1	2.30145e-25	0.910487	0.769	0.703	8.42354e-21	SMC1 (DEShi)	AEBP1
ADM	2.94728e-25	0.526323	0.407	0.183	1.07873e-20	SMC1 (DEShi)	ADM
SEC61A1	3.21505e-25	0.605055	0.518	0.291	1.17674e-20	SMC1 (DEShi)	SEC61A1
UPP1	4.13924e-25	0.51962	0.331	0.127	1.515e-20	SMC1 (DEShi)	UPP1
COL15A1	5.79706e-25	0.413359	0.409	0.179	2.12178e-20	SMC1 (DEShi)	COL15A1
HSPG2	6.96413e-25	0.833449	0.748	0.697	2.54894e-20	SMC1 (DEShi)	HSPG2
CANX	1.0517e-24	0.604965	0.742	0.727	3.84931e-20	SMC1 (DEShi)	CANX
NUCB2	1.1553e-24	0.71966	0.6	0.427	4.2285e-20	SMC1 (DEShi)	NUCB2
SGIP1	1.35338e-24	0.633863	0.386	0.164	4.95349e-20	SMC1 (DEShi)	SGIP1
PDLIM7	1.42231e-24	0.761442	0.774	0.792	5.20581e-20	SMC1 (DEShi)	PDLIM7
ERRFI1	3.27769e-24	0.702486	0.574	0.359	1.19967e-19	SMC1 (DEShi)	ERRFI1
DAP	5.13331e-24	0.427339	0.505	0.277	1.87884e-19	SMC1 (DEShi)	DAP
INTU	5.80212e-24	0.407022	0.266	0.085	2.12363e-19	SMC1 (DEShi)	INTU
CD63	2.31813e-23	0.683838	0.893	0.969	8.48459e-19	SMC1 (DEShi)	CD63
PYGB	3.8791e-23	0.531538	0.509	0.28	1.41979e-18	SMC1 (DEShi)	PYGB
GYPC	5.6144e-23	0.623539	0.621	0.459	2.05493e-18	SMC1 (DEShi)	GYPC
IL32	5.92836e-23	0.557977	0.254	0.085	2.16984e-18	SMC1 (DEShi)	IL32
MYLK	6.78171e-23	0.945814	0.853	0.953	2.48217e-18	SMC1 (DEShi)	MYLK
PTP4A2	1.9537e-22	0.64235	0.698	0.629	7.15073e-18	SMC1 (DEShi)	PTP4A2
FNIP2	1.95407e-22	0.473799	0.417	0.198	7.15209e-18	SMC1 (DEShi)	FNIP2
MYH9	3.40489e-22	0.654877	0.818	0.884	1.24622e-17	SMC1 (DEShi)	MYH9
FAM207A	4.73952e-22	0.625141	0.554	0.372	1.73471e-17	SMC1 (DEShi)	FAM207A
PPP1R3B	1.07964e-21	0.45259	0.491	0.282	3.95157e-17	SMC1 (DEShi)	PPP1R3B
PALLD	1.74501e-21	0.899078	0.815	0.928	6.38691e-17	SMC1 (DEShi)	PALLD
PKM	2.50586e-21	0.802488	0.757	0.803	9.17171e-17	SMC1 (DEShi)	PKM
SNX9	2.66984e-21	0.628444	0.669	0.573	9.77189e-17	SMC1 (DEShi)	SNX9
LTBP1	4.28305e-21	0.742576	0.706	0.655	1.56764e-16	SMC1 (DEShi)	LTBP1
MFAP4	7.13319e-21	0.458971	0.486	0.26	2.61082e-16	SMC1 (DEShi)	MFAP4
CKB	8.14505e-21	1.14133	0.707	0.618	2.98117e-16	SMC1 (DEShi)	CKB
B2M	9.10568e-21	0.442187	0.925	0.984	3.33277e-16	SMC1 (DEShi)	B2M
TCEAL1	1.05669e-20	0.554023	0.572	0.396	3.86759e-16	SMC1 (DEShi)	TCEAL1
COL4A1	1.53503e-20	0.597002	0.866	0.84	5.61837e-16	SMC1 (DEShi)	COL4A1
EMP1	1.86169e-20	0.498564	0.415	0.202	6.81397e-16	SMC1 (DEShi)	EMP1
HLA-B	2.43498e-20	0.646751	0.792	0.799	8.91226e-16	SMC1 (DEShi)	HLA-B
MFAP5	2.43988e-20	0.532195	0.212	0.064	8.93021e-16	SMC1 (DEShi)	MFAP5
CLIP1	2.4467e-20	0.668679	0.683	0.551	8.95518e-16	SMC1 (DEShi)	CLIP1
CCDC85B	3.86978e-20	0.67193	0.686	0.604	1.41638e-15	SMC1 (DEShi)	CCDC85B
NFIC	4.13741e-20	0.552755	0.772	0.844	1.51433e-15	SMC1 (DEShi)	NFIC
FOXP1	7.36322e-20	0.616258	0.679	0.539	2.69501e-15	SMC1 (DEShi)	FOXP1
SH3BP5	7.745e-20	0.627668	0.436	0.239	2.83475e-15	SMC1 (DEShi)	SH3BP5
EGLN3	1.29916e-19	0.411606	0.289	0.119	4.75504e-15	SMC1 (DEShi)	EGLN3
TUBB6	1.32019e-19	0.677182	0.673	0.587	4.83204e-15	SMC1 (DEShi)	TUBB6
PSAP	1.82316e-19	0.59481	0.767	0.824	6.67295e-15	SMC1 (DEShi)	PSAP
RTN4	1.90151e-19	0.504883	0.805	0.842	6.95971e-15	SMC1 (DEShi)	RTN4
PLPP1	2.31489e-19	0.661132	0.61	0.476	8.47273e-15	SMC1 (DEShi)	PLPP1
TM4SF1	2.37969e-19	0.596568	0.486	0.28	8.70992e-15	SMC1 (DEShi)	TM4SF1
WWTR1	2.77306e-19	0.498758	0.604	0.445	1.01497e-14	SMC1 (DEShi)	WWTR1
C7	8.23381e-19	0.798176	0.205	0.065	3.01366e-14	SMC1 (DEShi)	C7
RASSF3	8.33969e-19	0.530044	0.482	0.304	3.05241e-14	SMC1 (DEShi)	RASSF3
MBNL1	9.43227e-19	0.679384	0.788	0.874	3.45231e-14	SMC1 (DEShi)	MBNL1
RPS27L	1.52784e-18	0.717479	0.73	0.751	5.59203e-14	SMC1 (DEShi)	RPS27L
CTHRC1	1.59019e-18	0.688882	0.327	0.156	5.82027e-14	SMC1 (DEShi)	CTHRC1
MGAT1	1.6114e-18	0.430361	0.562	0.363	5.8979e-14	SMC1 (DEShi)	MGAT1
ARHGAP21	1.65649e-18	0.540385	0.576	0.39	6.06291e-14	SMC1 (DEShi)	ARHGAP21
KIF5B	1.88732e-18	0.58659	0.75	0.795	6.90779e-14	SMC1 (DEShi)	KIF5B
RAB31	2.72329e-18	0.648274	0.675	0.588	9.9675e-14	SMC1 (DEShi)	RAB31
FNBP1	2.78503e-18	0.568797	0.637	0.478	1.01935e-13	SMC1 (DEShi)	FNBP1
SSH1	3.46044e-18	0.45561	0.352	0.164	1.26656e-13	SMC1 (DEShi)	SSH1
ARL6IP5	4.99749e-18	0.593948	0.727	0.701	1.82913e-13	SMC1 (DEShi)	ARL6IP5
MYOF	7.17104e-18	0.552456	0.621	0.464	2.62467e-13	SMC1 (DEShi)	MYOF
TMSB4X	9.99592e-18	0.501069	0.937	0.99	3.65861e-13	SMC1 (DEShi)	TMSB4X
MGP	1.29123e-17	1.13449	0.916	0.977	4.72602e-13	SMC1 (DEShi)	MGP
HSP90B1	2.57108e-17	0.707594	0.782	0.828	9.41041e-13	SMC1 (DEShi)	HSP90B1
TJP1	4.08184e-17	0.557246	0.652	0.548	1.49399e-12	SMC1 (DEShi)	TJP1
FBXL22	2.03275e-16	0.429612	0.384	0.209	7.44008e-12	SMC1 (DEShi)	FBXL22
FAM114A1	2.68604e-16	0.486444	0.579	0.453	9.83118e-12	SMC1 (DEShi)	FAM114A1
CKAP4	4.05889e-16	0.429415	0.486	0.32	1.4856e-11	SMC1 (DEShi)	CKAP4
DST	4.22644e-16	0.674563	0.811	0.848	1.54692e-11	SMC1 (DEShi)	DST
MYO9B	4.27876e-16	0.461896	0.566	0.391	1.56607e-11	SMC1 (DEShi)	MYO9B
CYB5R3	5.33389e-16	0.542394	0.753	0.867	1.95226e-11	SMC1 (DEShi)	CYB5R3
PXDN	7.46634e-16	0.515631	0.587	0.427	2.73275e-11	SMC1 (DEShi)	PXDN
ANTXR1	1.3192e-15	0.530991	0.516	0.364	4.82841e-11	SMC1 (DEShi)	ANTXR1
MICAL3	1.33661e-15	0.491751	0.463	0.264	4.89213e-11	SMC1 (DEShi)	MICAL3
ITGA8	1.66629e-15	0.890764	0.717	0.686	6.09879e-11	SMC1 (DEShi)	ITGA8
PEA15	1.74977e-15	0.478615	0.587	0.464	6.40434e-11	SMC1 (DEShi)	PEA15
P4HB	2.16581e-15	0.569378	0.74	0.765	7.92707e-11	SMC1 (DEShi)	P4HB
S100A11	2.22133e-15	0.595688	0.836	0.919	8.13028e-11	SMC1 (DEShi)	S100A11
PDIA3	3.34174e-15	0.637343	0.709	0.725	1.22311e-10	SMC1 (DEShi)	PDIA3
PARVA	3.50613e-15	0.460747	0.637	0.539	1.28328e-10	SMC1 (DEShi)	PARVA
ANXA5	5.01983e-15	0.524691	0.795	0.833	1.83731e-10	SMC1 (DEShi)	ANXA5
PIGT	7.28518e-15	0.420309	0.574	0.436	2.66645e-10	SMC1 (DEShi)	PIGT
KDELR2	9.38769e-15	0.566241	0.602	0.501	3.43599e-10	SMC1 (DEShi)	KDELR2
SDF2L1	1.8459e-14	0.41741	0.436	0.276	6.75618e-10	SMC1 (DEShi)	SDF2L1
ENAH	2.01098e-14	0.573546	0.717	0.719	7.3604e-10	SMC1 (DEShi)	ENAH
NCOR2	2.90649e-14	0.458833	0.545	0.373	1.0638e-09	SMC1 (DEShi)	NCOR2
HDLBP	4.57933e-14	0.560466	0.696	0.712	1.67608e-09	SMC1 (DEShi)	HDLBP
SSR3	6.17954e-14	0.537848	0.606	0.526	2.26177e-09	SMC1 (DEShi)	SSR3
TFRC	8.82641e-14	0.413944	0.337	0.182	3.23056e-09	SMC1 (DEShi)	TFRC
ITPRIPL2	1.06334e-13	0.450774	0.554	0.408	3.89193e-09	SMC1 (DEShi)	ITPRIPL2
ELK3	1.18703e-13	0.512015	0.465	0.296	4.34463e-09	SMC1 (DEShi)	ELK3
RNF180	1.21571e-13	0.41486	0.478	0.306	4.44964e-09	SMC1 (DEShi)	RNF180
CMPK1	1.28285e-13	0.513295	0.595	0.491	4.69538e-09	SMC1 (DEShi)	CMPK1
EMP3	1.62372e-13	0.669171	0.665	0.586	5.94297e-09	SMC1 (DEShi)	EMP3
CTSK	1.64634e-13	0.450989	0.361	0.2	6.02577e-09	SMC1 (DEShi)	CTSK
SLC39A14	2.1852e-13	0.515892	0.432	0.27	7.99805e-09	SMC1 (DEShi)	SLC39A14
CALR	2.28178e-13	0.633903	0.73	0.752	8.35153e-09	SMC1 (DEShi)	CALR
MXRA8	4.75305e-13	0.509534	0.539	0.397	1.73966e-08	SMC1 (DEShi)	MXRA8
UACA	6.06541e-13	0.535918	0.581	0.46	2.22e-08	SMC1 (DEShi)	UACA
CCDC6	6.60531e-13	0.47346	0.62	0.496	2.41761e-08	SMC1 (DEShi)	CCDC6
FSTL3	7.27168e-13	0.535732	0.598	0.47	2.66151e-08	SMC1 (DEShi)	FSTL3
CD44	8.29104e-13	0.595223	0.73	0.606	3.0346e-08	SMC1 (DEShi)	CD44
REXO2	9.83272e-13	0.467191	0.618	0.547	3.59888e-08	SMC1 (DEShi)	REXO2
CFL2	1.02675e-12	0.53933	0.65	0.613	3.75802e-08	SMC1 (DEShi)	CFL2
PIM1	1.33172e-12	0.41366	0.386	0.228	4.87423e-08	SMC1 (DEShi)	PIM1
PKD1	1.38881e-12	0.483824	0.524	0.348	5.08319e-08	SMC1 (DEShi)	PKD1
PPP1R3C	1.63043e-12	0.423729	0.472	0.326	5.96752e-08	SMC1 (DEShi)	PPP1R3C
CALM1	1.90245e-12	0.514877	0.845	0.958	6.96315e-08	SMC1 (DEShi)	CALM1
HSPA5	1.90963e-12	0.893321	0.727	0.695	6.98945e-08	SMC1 (DEShi)	HSPA5
CAPN2	2.02525e-12	0.486766	0.685	0.653	7.41261e-08	SMC1 (DEShi)	CAPN2
TMEM47	2.15711e-12	0.471879	0.616	0.532	7.89525e-08	SMC1 (DEShi)	TMEM47
EFEMP2	2.21704e-12	0.409611	0.526	0.379	8.1146e-08	SMC1 (DEShi)	EFEMP2
PPIB	3.54746e-12	0.677769	0.75	0.81	1.2984e-07	SMC1 (DEShi)	PPIB
MVP	4.18397e-12	0.453427	0.553	0.43	1.53137e-07	SMC1 (DEShi)	MVP
EZR	4.22926e-12	0.556964	0.539	0.408	1.54795e-07	SMC1 (DEShi)	EZR
MBNL2	8.47428e-12	0.498721	0.635	0.546	3.10167e-07	SMC1 (DEShi)	MBNL2
DMD	8.57811e-12	0.676305	0.667	0.54	3.13967e-07	SMC1 (DEShi)	DMD
SSR4	2.45072e-11	0.607519	0.671	0.681	8.96988e-07	SMC1 (DEShi)	SSR4
SPTAN1	4.48315e-11	0.412921	0.581	0.449	1.64088e-06	SMC1 (DEShi)	SPTAN1
NNMT	8.03801e-11	0.605275	0.706	0.597	2.94199e-06	SMC1 (DEShi)	NNMT
PDLIM2	8.76141e-11	0.513519	0.595	0.539	3.20676e-06	SMC1 (DEShi)	PDLIM2
MAP1B	9.54638e-11	0.472308	0.836	0.96	3.49407e-06	SMC1 (DEShi)	MAP1B
CLIC4	1.37218e-10	0.472723	0.728	0.807	5.02233e-06	SMC1 (DEShi)	CLIC4
GOLGA4	1.53023e-10	0.527828	0.704	0.67	5.60078e-06	SMC1 (DEShi)	GOLGA4
PDIA6	1.82625e-10	0.581463	0.635	0.581	6.68425e-06	SMC1 (DEShi)	PDIA6
FGF7	3.10446e-10	0.497529	0.388	0.25	1.13626e-05	SMC1 (DEShi)	FGF7
MINDY2	3.22331e-10	0.482335	0.627	0.526	1.17976e-05	SMC1 (DEShi)	MINDY2
PPFIBP1	3.5121e-10	0.408358	0.516	0.383	1.28546e-05	SMC1 (DEShi)	PPFIBP1
GPC1	3.64764e-10	0.403497	0.545	0.418	1.33507e-05	SMC1 (DEShi)	GPC1
AHNAK	6.06423e-10	0.416706	0.822	0.941	2.21957e-05	SMC1 (DEShi)	AHNAK
SVIL	7.87014e-10	0.572475	0.755	0.792	2.88055e-05	SMC1 (DEShi)	SVIL
TUBB	8.81522e-10	0.498541	0.711	0.764	3.22646e-05	SMC1 (DEShi)	TUBB
PRKAG2	1.88138e-09	0.440559	0.562	0.451	6.88604e-05	SMC1 (DEShi)	PRKAG2
AQP1	2.09385e-09	0.522826	0.377	0.265	7.66369e-05	SMC1 (DEShi)	AQP1
YBX1	2.75169e-09	0.500216	0.832	0.943	0.000100714	SMC1 (DEShi)	YBX1
GLS	2.82778e-09	0.541401	0.704	0.63	0.0001035	SMC1 (DEShi)	GLS
ELN	3.8025e-09	0.581606	0.505	0.376	0.000139175	SMC1 (DEShi)	ELN
CD99	5.50902e-09	0.436996	0.744	0.801	0.000201636	SMC1 (DEShi)	CD99
SH3BGRL3	7.53802e-09	0.735811	0.686	0.709	0.000275899	SMC1 (DEShi)	SH3BGRL3
FTH1	8.26899e-09	0.683652	0.958	0.994	0.000302653	SMC1 (DEShi)	FTH1
FLNA	8.55277e-09	0.454308	0.927	0.993	0.00031304	SMC1 (DEShi)	FLNA
CUX1	1.1271e-08	0.414957	0.597	0.487	0.000412528	SMC1 (DEShi)	CUX1
CLTB	1.62253e-08	0.464488	0.685	0.69	0.000593862	SMC1 (DEShi)	CLTB
FNDC3B	2.95327e-08	0.415419	0.572	0.454	0.00108093	SMC1 (DEShi)	FNDC3B
CNN1	4.07715e-08	0.842374	0.75	0.862	0.00149228	SMC1 (DEShi)	CNN1
GRN	4.4366e-08	0.429227	0.665	0.597	0.00162384	SMC1 (DEShi)	GRN
SPATS2L	5.08554e-08	0.425668	0.635	0.603	0.00186136	SMC1 (DEShi)	SPATS2L
TENT5A	5.56672e-08	0.433385	0.507	0.368	0.00203747	SMC1 (DEShi)	TENT5A
AKR1C1	7.00331e-08	0.569452	0.283	0.175	0.00256328	SMC1 (DEShi)	AKR1C1
NEAT1	8.70182e-08	1.28877	0.956	0.996	0.00318495	SMC1 (DEShi)	NEAT1
DAB2	8.81978e-08	0.442706	0.432	0.3	0.00322813	SMC1 (DEShi)	DAB2
GGT5	9.21061e-08	0.602697	0.526	0.465	0.00337118	SMC1 (DEShi)	GGT5
AP2S1	1.68966e-07	0.453703	0.648	0.641	0.00618431	SMC1 (DEShi)	AP2S1
MBNL1-AS1	1.74872e-07	0.510943	0.444	0.353	0.0064005	SMC1 (DEShi)	MBNL1-AS1
FGFR1	2.08682e-07	0.496071	0.671	0.614	0.00763798	SMC1 (DEShi)	FGFR1
TPI1	2.48087e-07	0.431227	0.761	0.815	0.00908021	SMC1 (DEShi)	TPI1
NPNT	2.68098e-07	0.435257	0.62	0.536	0.00981264	SMC1 (DEShi)	NPNT
MTCH1	3.85858e-07	0.470664	0.671	0.643	0.0141228	SMC1 (DEShi)	MTCH1
CD59	6.81818e-07	0.508353	0.786	0.859	0.0249552	SMC1 (DEShi)	CD59
ATP6V0E1	8.13249e-07	0.409793	0.69	0.744	0.0297657	SMC1 (DEShi)	ATP6V0E1
RARRES2	1.01461e-06	0.425772	0.553	0.453	0.0371356	SMC1 (DEShi)	RARRES2
POSTN	1.07848e-06	0.663044	0.107	0.047	0.0394734	SMC1 (DEShi)	POSTN
THBS1	2.09451e-06	0.489091	0.706	0.609	0.076661	SMC1 (DEShi)	THBS1
MYDGF	3.44845e-06	0.42449	0.537	0.485	0.126217	SMC1 (DEShi)	MYDGF
TUBA1B	3.88609e-06	0.574636	0.732	0.773	0.142235	SMC1 (DEShi)	TUBA1B
IL6ST	5.7849e-06	0.405961	0.696	0.679	0.211733	SMC1 (DEShi)	IL6ST
TTC3	6.4634e-06	0.418395	0.642	0.587	0.236567	SMC1 (DEShi)	TTC3
ANGPTL1	7.65179e-06	0.410287	0.553	0.472	0.280063	SMC1 (DEShi)	ANGPTL1
CCN2	2.357e-05	0.426897	0.511	0.427	0.862684	SMC1 (DEShi)	CCN2
PALM2-AKAP2	2.41946e-05	0.460714	0.734	0.724	0.885546	SMC1 (DEShi)	PALM2-AKAP2
REV3L	8.16972e-05	0.479896	0.618	0.528	1	SMC1 (DEShi)	REV3L
ABL2	0.000218864	0.517908	0.424	0.336	1	SMC1 (DEShi)	ABL2
CSRP1	0.000488185	0.532645	0.857	0.964	1	SMC1 (DEShi)	CSRP1
CXCL3	0.0011421	0.441694	0.122	0.076	1	SMC1 (DEShi)	CXCL3
RRBP1	0.00127752	0.492821	0.658	0.654	1	SMC1 (DEShi)	RRBP1

## Sheet: S4 File (Fib Markers)
	p_val	avg_log2FC	pct.1	pct.2	p_val_adj	cluster	gene
A1BG	2.71571e-277	0.55781	0.623	0.2	9.93976e-273	Fib1 (Activated-like)	A1BG
A2M	3.40178e-35	0.50223	0.6	0.437	1.24508e-30	Fib1 (Activated-like)	A2M
A2M1	3.14094e-80	0.367256	0.652	0.411	1.14962e-75	Fib2 (Maintenance-like)	A2M
A2M2	2.12153e-07	0.605265	0.611	0.465	0.00776501	Fib4 (ANGPTL7+)	A2M
AATK	1.54467e-07	0.425504	0.15	0.049	0.00565364	Fib4 (ANGPTL7+)	AATK
ABCA10	4.11189e-25	1.18041	0.611	0.268	1.50499e-20	Fib4 (ANGPTL7+)	ABCA10
ABCA6	1.65011e-11	0.810585	0.814	0.761	6.03957e-07	Fib4 (ANGPTL7+)	ABCA6
ABCA8	1.74343e-288	0.639684	0.912	0.732	6.38115e-284	Fib3 (Secretory-like)	ABCA8
ABCA81	8.61014e-38	1.60132	0.947	0.835	3.1514e-33	Fib4 (ANGPTL7+)	ABCA8
ABCA9	2.65493e-145	0.488235	0.725	0.525	9.71731e-141	Fib3 (Secretory-like)	ABCA9
ABCA91	1.07873e-11	1.01944	0.735	0.639	3.94826e-07	Fib4 (ANGPTL7+)	ABCA9
ABCC9	0	0.757787	0.851	0.554	0	Fib3 (Secretory-like)	ABCC9
ABI3BP	7.25106e-106	0.46756	0.955	0.891	2.65396e-101	Fib3 (Secretory-like)	ABI3BP
ABLIM1	2.58562e-307	0.762704	0.781	0.498	9.46362e-303	Fib3 (Secretory-like)	ABLIM1
ABLIM11	3.59124e-05	0.39482	0.681	0.661	1	Fib4 (ANGPTL7+)	ABLIM1
ABRACL	8.97904e-155	0.377022	0.567	0.25	3.28642e-150	Fib1 (Activated-like)	ABRACL
AC002558.3	0.00199523	0.302274	0.209	0.198	1	Fib3 (Secretory-like)	AC002558.3
AC007336.1	2.71898e-05	0.31505	0.097	0.03	0.995174	Fib4 (ANGPTL7+)	AC007336.1
AC009041.2	1.54396e-25	0.928543	0.292	0.063	5.65106e-21	Fib4 (ANGPTL7+)	AC009041.2
AC025280.2	1.33886e-13	0.39864	0.142	0.027	4.90037e-09	Fib4 (ANGPTL7+)	AC025280.2
AC068888.1	2.28167e-20	1.00302	0.54	0.256	8.35115e-16	Fib4 (ANGPTL7+)	AC068888.1
AC104051.2	4.63807e-75	1.21842	0.354	0.034	1.69758e-70	Fib4 (ANGPTL7+)	AC104051.2
AC116345.1	0	0.486869	0.239	0	0	Fib4 (ANGPTL7+)	AC116345.1
ACADL	3.00845e-21	0.705297	0.407	0.138	1.10112e-16	Fib4 (ANGPTL7+)	ACADL
ACKR3	0	0.917294	0.652	0.253	0	Fib3 (Secretory-like)	ACKR3
ACTA2	2.20492e-14	1.41861	0.381	0.319	8.07024e-10	Fib1 (Activated-like)	ACTA2
ACTB	6.02326e-58	0.552083	0.978	0.992	2.20457e-53	Fib1 (Activated-like)	ACTB
ACTG1	6.25944e-147	0.705093	0.988	0.996	2.29102e-142	Fib1 (Activated-like)	ACTG1
ACTN1	2.29181e-174	0.692678	0.812	0.56	8.38827e-170	Fib1 (Activated-like)	ACTN1
ACTN4	1.58884e-20	0.979137	0.743	0.597	5.81532e-16	Fib4 (ANGPTL7+)	ACTN4
ADAMTS1	4.65534e-41	0.372598	0.857	0.755	1.7039e-36	Fib2 (Maintenance-like)	ADAMTS1
ADAMTS11	0.00382589	0.361151	0.77	0.778	1	Fib4 (ANGPTL7+)	ADAMTS1
ADAMTS4	5.29572e-58	0.335664	0.693	0.506	1.93829e-53	Fib2 (Maintenance-like)	ADAMTS4
ADAMTS5	1.1751e-204	0.727616	0.439	0.16	4.30099e-200	Fib3 (Secretory-like)	ADAMTS5
ADAMTS9-AS2	5.49289e-20	0.396091	0.221	0.045	2.01045e-15	Fib4 (ANGPTL7+)	ADAMTS9-AS2
ADAMTSL3	7.59148e-06	0.355095	0.248	0.127	0.277856	Fib4 (ANGPTL7+)	ADAMTSL3
ADD1	0.00124123	0.419493	0.637	0.704	1	Fib4 (ANGPTL7+)	ADD1
ADD3	3.87711e-108	0.360351	0.846	0.767	1.41906e-103	Fib3 (Secretory-like)	ADD3
ADD31	3.87189e-05	0.425812	0.805	0.813	1	Fib4 (ANGPTL7+)	ADD3
ADGRD1	5.29554e-192	0.428555	0.533	0.266	1.93822e-187	Fib3 (Secretory-like)	ADGRD1
ADGRD11	0.000577507	0.548016	0.487	0.419	1	Fib4 (ANGPTL7+)	ADGRD1
ADH1B	0	1.32347	0.963	0.718	0	Fib3 (Secretory-like)	ADH1B
ADH1C	9.75958e-15	0.668986	0.265	0.078	3.5721e-10	Fib4 (ANGPTL7+)	ADH1C
ADH5	1.03379e-153	0.366572	0.933	0.863	3.78377e-149	Fib3 (Secretory-like)	ADH5
ADIPOR2	1.14923e-09	0.761542	0.522	0.39	4.20631e-05	Fib4 (ANGPTL7+)	ADIPOR2
ADIRF	1.19143e-172	1.03275	0.826	0.617	4.36075e-168	Fib1 (Activated-like)	ADIRF
ADIRF1	2.75323e-52	2.52251	0.938	0.65	1.00771e-47	Fib4 (ANGPTL7+)	ADIRF
ADM	1.98118e-213	1.17539	0.853	0.686	7.25131e-209	Fib3 (Secretory-like)	ADM
AFAP1L2	4.203e-99	0.522228	0.257	0.012	1.53834e-94	Fib4 (ANGPTL7+)	AFAP1L2
AFDN	0.00360874	0.572373	0.442	0.449	1	Fib4 (ANGPTL7+)	AFDN
AGT	4.72686e-40	0.341327	0.359	0.206	1.73008e-35	Fib1 (Activated-like)	AGT
AGTR1	3.75589e-160	0.445999	0.459	0.222	1.37469e-155	Fib3 (Secretory-like)	AGTR1
AHNAK	3.95626e-25	1.04888	0.92	0.919	1.44803e-20	Fib4 (ANGPTL7+)	AHNAK
AHR	1.26848e-05	0.703444	0.69	0.67	0.464275	Fib4 (ANGPTL7+)	AHR
AKAP12	5.95521e-38	0.300822	0.879	0.761	2.17967e-33	Fib2 (Maintenance-like)	AKAP12
AKAP121	3.71874e-35	1.54559	0.912	0.787	1.3611e-30	Fib4 (ANGPTL7+)	AKAP12
AKR1C1	5.96832e-100	0.448706	0.877	0.81	2.18447e-95	Fib3 (Secretory-like)	AKR1C1
AKR1C2	8.42624e-43	0.317474	0.647	0.591	3.08409e-38	Fib3 (Secretory-like)	AKR1C2
AKR1C3	4.09201e-37	0.311072	0.738	0.722	1.49772e-32	Fib3 (Secretory-like)	AKR1C3
AL392172.1	1.19247e-05	0.309673	0.195	0.09	0.436457	Fib4 (ANGPTL7+)	AL392172.1
AL590617.2	1.47611e-12	0.326685	0.159	0.036	5.4027e-08	Fib4 (ANGPTL7+)	AL590617.2
ALCAM	1.67388e-11	0.782871	0.442	0.24	6.12656e-07	Fib4 (ANGPTL7+)	ALCAM
ALDH1A1	8.09994e-123	0.463681	0.816	0.727	2.96466e-118	Fib3 (Secretory-like)	ALDH1A1
ALDH1A3	4.5346e-11	0.536212	0.283	0.107	1.65971e-06	Fib4 (ANGPTL7+)	ALDH1A3
ALDH1L1	1.80725e-38	0.697348	0.265	0.036	6.6147e-34	Fib4 (ANGPTL7+)	ALDH1L1
ALDH2	2.82075e-58	0.328352	0.643	0.565	1.03242e-53	Fib3 (Secretory-like)	ALDH2
ALKAL2	2.57306e-12	0.369702	0.331	0.28	9.41767e-08	Fib3 (Secretory-like)	ALKAL2
AMD1	9.25777e-32	1.44856	0.841	0.605	3.38844e-27	Fib4 (ANGPTL7+)	AMD1
ANAPC16	0.00168532	0.321579	0.655	0.776	1	Fib4 (ANGPTL7+)	ANAPC16
ANGPT2	3.56438e-58	0.614058	0.444	0.259	1.3046e-53	Fib1 (Activated-like)	ANGPT2
ANGPT21	8.36657e-99	0.385021	0.472	0.238	3.06225e-94	Fib2 (Maintenance-like)	ANGPT2
ANGPTL1	1.91228e-184	0.552529	0.81	0.607	6.99913e-180	Fib3 (Secretory-like)	ANGPTL1
ANGPTL2	4.48141e-153	0.531528	0.833	0.672	1.64024e-148	Fib3 (Secretory-like)	ANGPTL2
ANGPTL4	4.37261e-34	1.19042	0.658	0.582	1.60042e-29	Fib1 (Activated-like)	ANGPTL4
ANGPTL7	0	4.48086	0.85	0.005	0	Fib4 (ANGPTL7+)	ANGPTL7
ANKH	2.68504e-174	0.704103	0.704	0.399	9.8275e-170	Fib1 (Activated-like)	ANKH
ANKH1	0.000296911	0.490132	0.504	0.453	1	Fib4 (ANGPTL7+)	ANKH
ANKRD37	1.7083e-25	0.311982	0.552	0.42	6.25255e-21	Fib1 (Activated-like)	ANKRD37
ANPEP	1.322e-26	0.381924	0.631	0.553	4.83866e-22	Fib1 (Activated-like)	ANPEP
ANXA5	1.83763e-136	0.590962	0.928	0.953	6.72591e-132	Fib1 (Activated-like)	ANXA5
AOPEP	1.90687e-118	0.375369	0.643	0.35	6.97933e-114	Fib1 (Activated-like)	AOPEP
AOX1	7.50678e-245	0.615703	0.794	0.556	2.74756e-240	Fib3 (Secretory-like)	AOX1
AP2S1	9.55939e-20	0.300592	0.833	0.852	3.49883e-15	Fib1 (Activated-like)	AP2S1
APBB1IP	1.01744e-215	0.419339	0.545	0.252	3.72394e-211	Fib3 (Secretory-like)	APBB1IP
APBB2	0.00785654	0.413407	0.389	0.374	1	Fib4 (ANGPTL7+)	APBB2
APLP2	1.25291e-118	0.359689	0.944	0.88	4.58579e-114	Fib3 (Secretory-like)	APLP2
APOC1	1.48076e-15	0.447758	0.454	0.398	5.41972e-11	Fib3 (Secretory-like)	APOC1
APOD	0	0.726497	0.968	0.705	0	Fib3 (Secretory-like)	APOD
APOD1	2.07323e-61	4.2906	1	0.855	7.58823e-57	Fib4 (ANGPTL7+)	APOD
APOE	2.04553e-78	0.724758	0.607	0.377	7.48685e-74	Fib2 (Maintenance-like)	APOE
APP	3.04606e-15	0.913107	0.841	0.818	1.11489e-10	Fib4 (ANGPTL7+)	APP
AQP1	7.24797e-26	0.308287	0.221	0.124	2.65283e-21	Fib1 (Activated-like)	AQP1
AQP3	6.48256e-05	0.472732	0.115	0.042	1	Fib4 (ANGPTL7+)	AQP3
AR	1.09149e-99	0.387852	0.614	0.476	3.99495e-95	Fib3 (Secretory-like)	AR
AREG	0.00152626	0.338284	0.08	0.029	1	Fib4 (ANGPTL7+)	AREG
ARF4	2.64166e-50	0.406465	0.855	0.863	9.66873e-46	Fib1 (Activated-like)	ARF4
ARGLU1	0.0045345	0.35411	0.788	0.9	1	Fib4 (ANGPTL7+)	ARGLU1
ARHGAP10	5.06757e-28	1.30959	0.805	0.656	1.85478e-23	Fib4 (ANGPTL7+)	ARHGAP10
ARHGAP20	1.75237e-06	0.513364	0.31	0.179	0.0641384	Fib4 (ANGPTL7+)	ARHGAP20
ARHGAP29	1.09845e-27	1.03895	0.681	0.343	4.02045e-23	Fib4 (ANGPTL7+)	ARHGAP29
ARHGAP42	1.10533e-10	0.686887	0.496	0.319	4.04563e-06	Fib4 (ANGPTL7+)	ARHGAP42
ARHGDIB	3.10802e-127	0.591426	0.67	0.398	1.13757e-122	Fib1 (Activated-like)	ARHGDIB
ARHGEF28	3.40975e-221	0.561911	0.248	0.004	1.248e-216	Fib4 (ANGPTL7+)	ARHGEF28
ARID5B	1.76318e-207	0.540297	0.986	0.924	6.45343e-203	Fib3 (Secretory-like)	ARID5B
ARL4C	2.03005e-10	0.395791	0.407	0.342	7.43019e-06	Fib1 (Activated-like)	ARL4C
ARPC1B	8.37792e-133	0.737247	0.856	0.82	3.0664e-128	Fib1 (Activated-like)	ARPC1B
ARPC2	6.75247e-111	0.58288	0.893	0.89	2.47147e-106	Fib1 (Activated-like)	ARPC2
ARPC3	6.39237e-85	0.417517	0.877	0.878	2.33967e-80	Fib1 (Activated-like)	ARPC3
ARPC5	1.73396e-71	0.454905	0.884	0.88	6.34646e-67	Fib1 (Activated-like)	ARPC5
ASAP1	9.55103e-60	0.301944	0.584	0.384	3.49577e-55	Fib1 (Activated-like)	ASAP1
ASPN	2.94532e-149	0.658637	0.578	0.272	1.07802e-144	Fib1 (Activated-like)	ASPN
ATF3	2.66443e-75	0.457534	0.883	0.778	9.75209e-71	Fib3 (Secretory-like)	ATF3
ATP13A3	2.52022e-25	0.343985	0.77	0.687	9.22426e-21	Fib1 (Activated-like)	ATP13A3
ATP1A2	0	0.847189	0.292	0.001	0	Fib4 (ANGPTL7+)	ATP1A2
ATP5F1E	5.7543e-60	0.305532	0.926	0.972	2.10613e-55	Fib1 (Activated-like)	ATP5F1E
ATP5ME	5.49539e-39	0.314869	0.861	0.876	2.01137e-34	Fib1 (Activated-like)	ATP5ME
ATRX	0.00918457	0.379188	0.646	0.756	1	Fib4 (ANGPTL7+)	ATRX
ATXN7L3B	1.18183e-05	0.434077	0.584	0.566	0.432563	Fib4 (ANGPTL7+)	ATXN7L3B
BACE2	2.1827e-50	0.345446	0.641	0.482	7.98891e-46	Fib1 (Activated-like)	BACE2
BAMBI	0.00176507	0.470221	0.239	0.158	1	Fib4 (ANGPTL7+)	BAMBI
BASP1	2.59619e-92	0.568284	0.7	0.532	9.50232e-88	Fib3 (Secretory-like)	BASP1
BBX	0.00419425	0.406272	0.611	0.693	1	Fib4 (ANGPTL7+)	BBX
BCR	1.00225e-06	0.600921	0.372	0.239	0.0366835	Fib4 (ANGPTL7+)	BCR
BEX3	3.97116e-20	0.930119	0.832	0.753	1.45349e-15	Fib4 (ANGPTL7+)	BEX3
BGN	0	1.31114	0.968	0.848	0	Fib1 (Activated-like)	BGN
BGN1	1.30911e-303	0.852197	0.988	0.833	4.79147e-299	Fib2 (Maintenance-like)	BGN
BHLHE40	3.82649e-75	0.572019	0.817	0.691	1.40053e-70	Fib1 (Activated-like)	BHLHE40
BHMT2	4.16783e-06	0.75459	0.504	0.424	0.152547	Fib4 (ANGPTL7+)	BHMT2
BIN1	5.27109e-230	0.444728	0.712	0.471	1.92927e-225	Fib3 (Secretory-like)	BIN1
BLOC1S1	0.000462969	0.471959	0.681	0.764	1	Fib4 (ANGPTL7+)	BLOC1S1
BLVRB	3.36775e-83	0.30114	0.769	0.678	1.23263e-78	Fib3 (Secretory-like)	BLVRB
BMP3	3.75825e-29	0.312482	0.124	0.01	1.37556e-24	Fib4 (ANGPTL7+)	BMP3
BMP7	1.43339e-73	0.474269	0.221	0.013	5.24635e-69	Fib4 (ANGPTL7+)	BMP7
BMP8B	1.64789e-203	0.507512	0.221	0.003	6.03143e-199	Fib4 (ANGPTL7+)	BMP8B
BOD1L1	0.000710208	0.509579	0.664	0.754	1	Fib4 (ANGPTL7+)	BOD1L1
BRD2	0.000787919	0.586	0.611	0.679	1	Fib4 (ANGPTL7+)	BRD2
BRI3	2.28614e-102	0.321627	0.954	0.902	8.3675e-98	Fib3 (Secretory-like)	BRI3
BSG	3.50824e-83	0.437365	0.855	0.856	1.28405e-78	Fib1 (Activated-like)	BSG
BST2	4.6146e-31	1.17907	0.558	0.182	1.68899e-26	Fib4 (ANGPTL7+)	BST2
BTBD3	4.36639e-09	0.358805	0.23	0.086	0.000159814	Fib4 (ANGPTL7+)	BTBD3
BTG1	8.59079e-11	0.910933	0.841	0.901	3.14432e-06	Fib4 (ANGPTL7+)	BTG1
BTG2	1.75023e-22	1.14578	0.876	0.745	6.40601e-18	Fib4 (ANGPTL7+)	BTG2
C11orf53	1.65737e-26	0.378814	0.177	0.023	6.06615e-22	Fib4 (ANGPTL7+)	C11orf53
C11orf96	9.53707e-64	0.454441	0.961	0.924	3.49066e-59	Fib3 (Secretory-like)	C11orf96
C12orf57	1.00277e-08	0.468204	0.885	0.946	0.000367022	Fib4 (ANGPTL7+)	C12orf57
C15orf61	9.00292e-75	0.311193	0.625	0.531	3.29516e-70	Fib3 (Secretory-like)	C15orf61
C19orf33	2.98131e-201	0.819989	0.15	0.001	1.09119e-196	Fib4 (ANGPTL7+)	C19orf33
C1orf21	1.62605e-167	0.422065	0.845	0.71	5.95152e-163	Fib3 (Secretory-like)	C1orf21
C1R	0	0.744141	0.999	0.966	0	Fib3 (Secretory-like)	C1R
C1S	0	0.744653	0.998	0.946	0	Fib3 (Secretory-like)	C1S
C3	0	1.74625	0.97	0.511	0	Fib3 (Secretory-like)	C3
C3orf70	9.07054e-43	0.497696	0.248	0.028	3.31991e-38	Fib4 (ANGPTL7+)	C3orf70
C4orf48	6.7807e-119	0.447508	0.616	0.342	2.4818e-114	Fib1 (Activated-like)	C4orf48
C7	2.66749e-90	0.463627	0.862	0.619	9.76328e-86	Fib2 (Maintenance-like)	C7
C7orf50	1.16578e-06	0.569799	0.54	0.475	0.0426687	Fib4 (ANGPTL7+)	C7orf50
CA11	3.81484e-05	0.354287	0.204	0.101	1	Fib4 (ANGPTL7+)	CA11
CALCOCO2	0.0028999	0.391172	0.655	0.789	1	Fib4 (ANGPTL7+)	CALCOCO2
CALCRL	0.000155453	0.448501	0.221	0.122	1	Fib4 (ANGPTL7+)	CALCRL
CALM1	3.17054e-95	0.630374	0.933	0.961	1.16045e-90	Fib1 (Activated-like)	CALM1
CALM2	1.15249e-28	1.0179	0.947	0.949	4.21823e-24	Fib4 (ANGPTL7+)	CALM2
CALR	2.02285e-13	0.303057	0.908	0.928	7.40382e-09	Fib1 (Activated-like)	CALR
CALU	5.66184e-55	0.451115	0.895	0.912	2.07229e-50	Fib1 (Activated-like)	CALU
CAP1	2.6569e-36	0.360917	0.806	0.78	9.72454e-32	Fib1 (Activated-like)	CAP1
CAPNS1	1.86837e-40	0.337128	0.818	0.781	6.83841e-36	Fib1 (Activated-like)	CAPNS1
CAPZB	3.93664e-76	0.42147	0.866	0.865	1.44085e-71	Fib1 (Activated-like)	CAPZB
CARHSP1	1.59812e-175	0.458061	0.708	0.533	5.84928e-171	Fib3 (Secretory-like)	CARHSP1
CARHSP11	0.00182667	0.436722	0.566	0.635	1	Fib4 (ANGPTL7+)	CARHSP1
CASC4	2.46587e-42	0.320482	0.746	0.639	9.02534e-38	Fib1 (Activated-like)	CASC4
CAV1	3.51258e-77	0.729224	0.868	0.844	1.28564e-72	Fib1 (Activated-like)	CAV1
CAV2	9.24945e-92	0.375089	0.584	0.345	3.38539e-87	Fib1 (Activated-like)	CAV2
CAVIN1	1.58786e-26	0.367621	0.901	0.94	5.81172e-22	Fib1 (Activated-like)	CAVIN1
CAVIN11	5.16153e-28	1.07225	0.956	0.932	1.88917e-23	Fib4 (ANGPTL7+)	CAVIN1
CAVIN2	6.78371e-21	0.524012	0.327	0.09	2.48291e-16	Fib4 (ANGPTL7+)	CAVIN2
CAVIN3	9.35534e-41	0.488929	0.825	0.804	3.42415e-36	Fib1 (Activated-like)	CAVIN3
CAVIN31	0.000160726	0.307614	0.761	0.808	1	Fib4 (ANGPTL7+)	CAVIN3
CBX5	0.00199838	0.493409	0.531	0.573	1	Fib4 (ANGPTL7+)	CBX5
CBX7	3.25546e-07	0.539767	0.31	0.166	0.0119153	Fib4 (ANGPTL7+)	CBX7
CC2D1A	1.59078e-17	0.928639	0.425	0.176	5.82242e-13	Fib4 (ANGPTL7+)	CC2D1A
CCDC102B	3.11569e-59	0.535536	0.671	0.479	1.14037e-54	Fib1 (Activated-like)	CCDC102B
CCDC102B1	7.25064e-102	0.374153	0.718	0.451	2.65381e-97	Fib2 (Maintenance-like)	CCDC102B
CCDC18-AS1	1.93105e-05	0.448869	0.389	0.273	0.706785	Fib4 (ANGPTL7+)	CCDC18-AS1
CCDC69	3.20347e-290	0.55101	0.554	0.212	1.1725e-285	Fib3 (Secretory-like)	CCDC69
CCDC71L	1.76947e-98	0.600899	0.826	0.725	6.47644e-94	Fib3 (Secretory-like)	CCDC71L
CCDC80	7.18385e-105	0.554272	0.986	0.956	2.62936e-100	Fib3 (Secretory-like)	CCDC80
CCL13	4.0869e-06	0.401623	0.133	0.045	0.149584	Fib4 (ANGPTL7+)	CCL13
CCL19	6.73422e-204	1.22007	0.392	0.111	2.46479e-199	Fib2 (Maintenance-like)	CCL19
CCL2	2.52066e-34	0.440846	0.759	0.647	9.22585e-30	Fib2 (Maintenance-like)	CCL2
CCN2	4.27966e-05	0.521134	0.739	0.729	1	Fib1 (Activated-like)	CCN2
CCN21	1.80826e-23	0.404432	0.805	0.708	6.61841e-19	Fib2 (Maintenance-like)	CCN2
CCN3	9.65293e-93	0.592526	0.367	0.153	3.53307e-88	Fib1 (Activated-like)	CCN3
CCN4	1.23727e-180	0.497511	0.5	0.181	4.52852e-176	Fib1 (Activated-like)	CCN4
CCN5	0	1.41148	0.948	0.663	0	Fib3 (Secretory-like)	CCN5
CCND1	3.07246e-209	0.78759	0.53	0.188	1.12455e-204	Fib1 (Activated-like)	CCND1
CCNL1	3.63654e-201	0.6246	0.971	0.913	1.33101e-196	Fib3 (Secretory-like)	CCNL1
CCSAP	0.00328474	0.324567	0.124	0.062	1	Fib4 (ANGPTL7+)	CCSAP
CD151	1.39667e-48	0.412158	0.861	0.868	5.11194e-44	Fib1 (Activated-like)	CD151
CD248	1.28711e-82	0.362997	0.725	0.599	4.71096e-78	Fib3 (Secretory-like)	CD248
CD302	1.70808e-95	0.30658	0.882	0.802	6.25173e-91	Fib3 (Secretory-like)	CD302
CD34	0	0.626833	0.629	0.248	0	Fib3 (Secretory-like)	CD34
CD55	4.83525e-116	0.392533	0.674	0.532	1.76975e-111	Fib3 (Secretory-like)	CD55
CD59	4.82094e-71	0.489018	0.933	0.957	1.76451e-66	Fib1 (Activated-like)	CD59
CD81	3.77764e-13	0.570036	0.982	0.981	1.38265e-08	Fib4 (ANGPTL7+)	CD81
CD9	7.80832e-175	1.00472	0.844	0.656	2.85792e-170	Fib1 (Activated-like)	CD9
CDC42EP4	2.59766e-120	0.370476	0.689	0.537	9.5077e-116	Fib3 (Secretory-like)	CDC42EP4
CDC42EP5	2.45826e-44	0.348931	0.755	0.671	8.99749e-40	Fib1 (Activated-like)	CDC42EP5
CDH11	4.92645e-82	0.521183	0.771	0.597	1.80313e-77	Fib1 (Activated-like)	CDH11
CDH111	3.28239e-118	0.362223	0.815	0.572	1.20139e-113	Fib2 (Maintenance-like)	CDH11
CDH13	0	0.724442	0.544	0.076	0	Fib1 (Activated-like)	CDH13
CDH19	0	2.37028	0.717	0.001	0	Fib4 (ANGPTL7+)	CDH19
CDK19	3.58035e-07	0.55098	0.354	0.213	0.0131044	Fib4 (ANGPTL7+)	CDK19
CDK2AP2	1.00984e-08	0.690782	0.469	0.327	0.000369613	Fib4 (ANGPTL7+)	CDK2AP2
CDKN1C	4.66617e-128	0.479149	0.79	0.637	1.70787e-123	Fib3 (Secretory-like)	CDKN1C
CDKN1C1	6.78326e-07	0.636204	0.717	0.725	0.0248274	Fib4 (ANGPTL7+)	CDKN1C
CDKN3	2.04259e-94	0.460096	0.378	0.173	7.4761e-90	Fib2 (Maintenance-like)	CDKN3
CDO1	9.30034e-34	1.33411	0.619	0.244	3.40402e-29	Fib4 (ANGPTL7+)	CDO1
CEBPB	1.08844e-133	0.438871	0.979	0.922	3.98381e-129	Fib3 (Secretory-like)	CEBPB
CEBPD	3.32561e-10	0.527374	0.956	0.986	1.21721e-05	Fib4 (ANGPTL7+)	CEBPD
CELF2	1.67849e-150	0.408018	0.882	0.779	6.14346e-146	Fib3 (Secretory-like)	CELF2
CENPC	0.00356473	0.48477	0.469	0.471	1	Fib4 (ANGPTL7+)	CENPC
CEP131	1.42511e-12	0.392915	0.23	0.07	5.21605e-08	Fib4 (ANGPTL7+)	CEP131
CERCAM	7.58023e-60	0.436392	0.742	0.634	2.77444e-55	Fib1 (Activated-like)	CERCAM
CERT1	8.30267e-06	0.523278	0.628	0.627	0.303886	Fib4 (ANGPTL7+)	CERT1
CES1	2.21822e-258	0.706676	0.622	0.325	8.11891e-254	Fib3 (Secretory-like)	CES1
CFD	0	2.41545	0.992	0.494	0	Fib3 (Secretory-like)	CFD
CFH	6.54072e-30	0.649076	0.895	0.952	2.39397e-25	Fib1 (Activated-like)	CFH
CFH1	1.20217e-74	0.504587	0.982	0.93	4.40005e-70	Fib2 (Maintenance-like)	CFH
CFH2	1.29513e-08	0.494139	0.947	0.942	0.000474032	Fib4 (ANGPTL7+)	CFH
CFL1	3.17491e-78	0.503967	0.926	0.956	1.16205e-73	Fib1 (Activated-like)	CFL1
CHCHD10	2.82615e-116	0.460261	0.684	0.409	1.0344e-111	Fib1 (Activated-like)	CHCHD10
CHI3L1	1.10328e-38	0.718382	0.237	0.132	4.03811e-34	Fib3 (Secretory-like)	CHI3L1
CHI3L2	8.14458e-46	0.319216	0.204	0.101	2.981e-41	Fib3 (Secretory-like)	CHI3L2
CHL1	0	0.727352	0.516	0.092	0	Fib3 (Secretory-like)	CHL1
CHN1	1.31231e-74	0.521101	0.248	0.016	4.80319e-70	Fib4 (ANGPTL7+)	CHN1
CHPF	5.27704e-110	0.435456	0.62	0.361	1.93145e-105	Fib1 (Activated-like)	CHPF
CHRDL1	9.3817e-196	0.557209	0.765	0.514	3.43379e-191	Fib3 (Secretory-like)	CHRDL1
CHSY1	2.91647e-52	0.370234	0.765	0.624	1.06746e-47	Fib1 (Activated-like)	CHSY1
CILP	0	1.41074	0.735	0.254	0	Fib3 (Secretory-like)	CILP
CIRBP	1.11366e-11	0.607445	0.894	0.944	4.0761e-07	Fib4 (ANGPTL7+)	CIRBP
CITED1	3.07629e-33	0.457266	0.15	0.013	1.12595e-28	Fib4 (ANGPTL7+)	CITED1
CITED2	0.0024664	0.53389	0.487	0.453	1	Fib4 (ANGPTL7+)	CITED2
CKAP4	1.02825e-61	0.524454	0.758	0.648	3.76348e-57	Fib1 (Activated-like)	CKAP4
CLDN1	0	2.07198	0.708	0.006	0	Fib4 (ANGPTL7+)	CLDN1
CLEC11A	2.02993e-84	0.379264	0.81	0.672	7.42974e-80	Fib2 (Maintenance-like)	CLEC11A
CLIC4	3.54413e-21	0.302147	0.814	0.777	1.29719e-16	Fib1 (Activated-like)	CLIC4
CLMN	0.000113007	0.479303	0.204	0.107	1	Fib4 (ANGPTL7+)	CLMN
CLU	0	1.22508	0.932	0.778	0	Fib3 (Secretory-like)	CLU
CMKLR1	2.37378e-277	0.57708	0.498	0.125	8.68826e-273	Fib1 (Activated-like)	CMKLR1
CMYA5	0.000940944	0.402003	0.212	0.125	1	Fib4 (ANGPTL7+)	CMYA5
CNN3	6.37643e-06	0.461139	0.814	0.877	0.233384	Fib4 (ANGPTL7+)	CNN3
CNOT8	2.64727e-149	0.416589	0.629	0.452	9.68928e-145	Fib3 (Secretory-like)	CNOT8
CNTN1	6.46525e-84	0.845515	0.345	0.028	2.36635e-79	Fib4 (ANGPTL7+)	CNTN1
CNTN4	0.000440779	0.349816	0.354	0.263	1	Fib4 (ANGPTL7+)	CNTN4
COCH	9.10454e-25	1.13807	0.239	0.044	3.33235e-20	Fib4 (ANGPTL7+)	COCH
COL12A1	4.27333e-105	0.504474	0.938	0.876	1.56408e-100	Fib3 (Secretory-like)	COL12A1
COL14A1	8.69972e-93	0.798874	0.898	0.814	3.18418e-88	Fib1 (Activated-like)	COL14A1
COL14A11	2.877e-162	0.60195	0.962	0.789	1.05301e-157	Fib2 (Maintenance-like)	COL14A1
COL15A1	3.60178e-87	0.663064	0.701	0.492	1.31829e-82	Fib1 (Activated-like)	COL15A1
COL15A11	1.23623e-70	0.374388	0.697	0.479	4.52473e-66	Fib2 (Maintenance-like)	COL15A1
COL1A1	0	1.91372	0.983	0.91	0	Fib1 (Activated-like)	COL1A1
COL1A11	1.1727e-192	0.883932	0.983	0.906	4.2922e-188	Fib2 (Maintenance-like)	COL1A1
COL1A2	0	1.4098	0.992	0.985	0	Fib1 (Activated-like)	COL1A2
COL1A21	3.35662e-128	0.639931	0.997	0.983	1.22856e-123	Fib2 (Maintenance-like)	COL1A2
COL21A1	3.62592e-237	0.477129	0.554	0.178	1.32712e-232	Fib1 (Activated-like)	COL21A1
COL21A11	5.61944e-06	0.426097	0.372	0.244	0.205677	Fib4 (ANGPTL7+)	COL21A1
COL28A1	0	0.988291	0.336	0.003	0	Fib4 (ANGPTL7+)	COL28A1
COL3A1	0	1.53367	0.987	0.91	0	Fib1 (Activated-like)	COL3A1
COL3A11	3.22229e-217	1.05668	0.98	0.906	1.17939e-212	Fib2 (Maintenance-like)	COL3A1
COL4A1	4.48047e-100	0.922425	0.882	0.82	1.6399e-95	Fib1 (Activated-like)	COL4A1
COL4A11	7.06216e-227	0.829616	0.965	0.791	2.58482e-222	Fib2 (Maintenance-like)	COL4A1
COL4A2	8.28161e-94	0.759885	0.891	0.855	3.03115e-89	Fib1 (Activated-like)	COL4A2
COL4A21	5.61071e-205	0.670952	0.965	0.831	2.05357e-200	Fib2 (Maintenance-like)	COL4A2
COL5A1	3.95299e-138	0.835575	0.85	0.707	1.44683e-133	Fib1 (Activated-like)	COL5A1
COL5A11	2.17421e-95	0.386487	0.869	0.692	7.95783e-91	Fib2 (Maintenance-like)	COL5A1
COL5A2	3.89328e-202	0.957584	0.901	0.792	1.42498e-197	Fib1 (Activated-like)	COL5A2
COL5A21	3.96357e-163	0.593204	0.924	0.777	1.45071e-158	Fib2 (Maintenance-like)	COL5A2
COL5A3	2.01531e-44	0.37239	0.487	0.325	7.37623e-40	Fib1 (Activated-like)	COL5A3
COL5A31	1.09183e-113	0.324643	0.552	0.294	3.9962e-109	Fib2 (Maintenance-like)	COL5A3
COL6A1	4.81822e-102	0.566777	0.975	0.989	1.76352e-97	Fib1 (Activated-like)	COL6A1
COL6A11	1.88271e-114	0.434246	0.994	0.984	6.8909e-110	Fib2 (Maintenance-like)	COL6A1
COL6A2	6.52261e-49	0.3504	0.985	0.996	2.38734e-44	Fib1 (Activated-like)	COL6A2
COL6A21	5.71157e-105	0.356017	0.999	0.992	2.09049e-100	Fib2 (Maintenance-like)	COL6A2
COL6A3	1.10149e-62	0.487225	0.968	0.98	4.03155e-58	Fib1 (Activated-like)	COL6A3
COL8A1	4.97812e-178	0.614283	0.57	0.231	1.82204e-173	Fib1 (Activated-like)	COL8A1
COL8A11	9.48617e-16	0.764836	0.558	0.289	3.47203e-11	Fib4 (ANGPTL7+)	COL8A1
COL9A3	0	1.87411	0.646	0.009	0	Fib4 (ANGPTL7+)	COL9A3
COLCA1	1.53072e-07	0.354565	0.23	0.099	0.0056026	Fib4 (ANGPTL7+)	COLCA1
COMP	2.42849e-91	1.69213	0.655	0.448	8.88851e-87	Fib1 (Activated-like)	COMP
COMP1	3.19666e-41	0.993917	0.581	0.456	1.17001e-36	Fib2 (Maintenance-like)	COMP
COX6C	1.01808e-12	0.651111	0.858	0.907	3.72629e-08	Fib4 (ANGPTL7+)	COX6C
CPB1	1.5009e-203	0.456794	0.264	0.027	5.49343e-199	Fib3 (Secretory-like)	CPB1
CPE	4.05399e-253	0.911653	0.73	0.485	1.4838e-248	Fib3 (Secretory-like)	CPE
CPNE3	0.00060969	0.366615	0.681	0.798	1	Fib4 (ANGPTL7+)	CPNE3
CREB3L2	0.000925434	0.548441	0.602	0.641	1	Fib4 (ANGPTL7+)	CREB3L2
CREB5	1.71714e-156	0.475293	0.641	0.419	6.2849e-152	Fib3 (Secretory-like)	CREB5
CREG1	1.57681e-164	0.395873	0.856	0.759	5.77128e-160	Fib3 (Secretory-like)	CREG1
CRIP1	4.46704e-60	0.90902	0.756	0.653	1.63498e-55	Fib1 (Activated-like)	CRIP1
CRIP2	4.84599e-187	0.812052	0.695	0.393	1.77368e-182	Fib1 (Activated-like)	CRIP2
CRISPLD2	1.21557e-70	0.342049	0.979	0.91	4.4491e-66	Fib2 (Maintenance-like)	CRISPLD2
CRLF1	6.16722e-46	0.91479	0.672	0.577	2.25727e-41	Fib1 (Activated-like)	CRLF1
CRLF11	1.77411e-48	0.316071	0.734	0.552	6.49341e-44	Fib2 (Maintenance-like)	CRLF1
CRYAB	4.41877e-68	0.663658	0.891	0.822	1.61732e-63	Fib3 (Secretory-like)	CRYAB
CSPG4	8.48859e-13	0.330701	0.177	0.043	3.10691e-08	Fib4 (ANGPTL7+)	CSPG4
CSRP1	1.37007e-48	0.399341	0.606	0.435	5.01459e-44	Fib1 (Activated-like)	CSRP1
CSRP11	5.70866e-21	1.24181	0.681	0.463	2.08943e-16	Fib4 (ANGPTL7+)	CSRP1
CST3	1.78539e-09	0.488599	0.982	0.996	6.53471e-05	Fib4 (ANGPTL7+)	CST3
CTHRC1	7.48129e-29	0.336677	0.853	0.79	2.73823e-24	Fib1 (Activated-like)	CTHRC1
CTSA	7.20318e-77	0.322773	0.854	0.793	2.63644e-72	Fib3 (Secretory-like)	CTSA
CTSB	3.70156e-42	0.46524	0.853	0.842	1.35481e-37	Fib1 (Activated-like)	CTSB
CTSC	1.55304e-63	0.530138	0.683	0.489	5.68427e-59	Fib1 (Activated-like)	CTSC
CTSC1	4.47797e-196	0.923705	0.751	0.456	1.63898e-191	Fib2 (Maintenance-like)	CTSC
CTSD	1.23778e-102	0.353639	0.917	0.836	4.53038e-98	Fib3 (Secretory-like)	CTSD
CTSH	4.40233e-37	0.404196	0.472	0.395	1.6113e-32	Fib3 (Secretory-like)	CTSH
CTSK	2.02543e-176	1.06731	0.919	0.827	7.41329e-172	Fib3 (Secretory-like)	CTSK
CTSZ	2.4457e-83	0.525256	0.805	0.731	8.95151e-79	Fib1 (Activated-like)	CTSZ
CUTC	1.30641e-124	0.328745	0.551	0.371	4.7816e-120	Fib3 (Secretory-like)	CUTC
CXCL1	1.27339e-19	0.360548	0.158	0.096	4.66072e-15	Fib3 (Secretory-like)	CXCL1
CXCL12	1.59398e-249	0.950025	0.872	0.705	5.83412e-245	Fib3 (Secretory-like)	CXCL12
CXCL14	0	2.32467	0.792	0.306	0	Fib3 (Secretory-like)	CXCL14
CXCL2	8.26527e-12	0.319065	0.685	0.602	3.02517e-07	Fib2 (Maintenance-like)	CXCL2
CXCL3	4.80962e-16	0.417487	0.452	0.358	1.76037e-11	Fib2 (Maintenance-like)	CXCL3
CYB5A	1.25685e-198	0.501019	0.822	0.67	4.60021e-194	Fib3 (Secretory-like)	CYB5A
CYB5A1	1.69236e-06	0.488487	0.735	0.758	0.0619422	Fib4 (ANGPTL7+)	CYB5A
CYBRD1	4.86773e-202	0.49758	0.951	0.863	1.78164e-197	Fib3 (Secretory-like)	CYBRD1
CYGB	3.20759e-64	0.405768	0.798	0.656	1.17401e-59	Fib2 (Maintenance-like)	CYGB
CYP1B1	1.14561e-40	0.356059	0.584	0.424	4.19306e-36	Fib2 (Maintenance-like)	CYP1B1
CYP1B11	8.29662e-21	1.23925	0.735	0.457	3.03665e-16	Fib4 (ANGPTL7+)	CYP1B1
CYP26B1	3.1933e-71	1.24017	0.487	0.07	1.16878e-66	Fib4 (ANGPTL7+)	CYP26B1
CYP4B1	0	0.991822	0.529	0.104	0	Fib3 (Secretory-like)	CYP4B1
CYP4B11	1.11652e-11	1.24656	0.566	0.347	4.08658e-07	Fib4 (ANGPTL7+)	CYP4B1
CYP4X1	0.000672647	0.341863	0.195	0.105	1	Fib4 (ANGPTL7+)	CYP4X1
CYTOR	6.0026e-56	0.331115	0.878	0.763	2.19701e-51	Fib2 (Maintenance-like)	CYTOR
DAAM2	2.40351e-16	0.871987	0.372	0.141	8.7971e-12	Fib4 (ANGPTL7+)	DAAM2
DAB2	1.01813e-81	0.31552	0.932	0.86	3.72646e-77	Fib3 (Secretory-like)	DAB2
DAP	4.41172e-62	0.341066	0.704	0.562	1.61473e-57	Fib1 (Activated-like)	DAP
DCBLD2	2.38154e-77	0.354834	0.598	0.374	8.71667e-73	Fib1 (Activated-like)	DCBLD2
DCLK1	0	0.989605	0.868	0.527	0	Fib3 (Secretory-like)	DCLK1
DCN	0	0.87072	1	0.992	0	Fib3 (Secretory-like)	DCN
DCXR	1.34219e-09	0.920872	0.655	0.607	4.91255e-05	Fib4 (ANGPTL7+)	DCXR
DDAH2	9.37263e-05	0.469789	0.752	0.833	1	Fib4 (ANGPTL7+)	DDAH2
DDIT4	2.83867e-83	0.82573	0.898	0.869	1.03898e-78	Fib1 (Activated-like)	DDIT4
DDX17	5.8001e-13	0.57478	0.912	0.929	2.12289e-08	Fib4 (ANGPTL7+)	DDX17
DDX39B	0.000192711	0.369392	0.69	0.794	1	Fib4 (ANGPTL7+)	DDX39B
DDX3X	2.56444e-09	0.70274	0.867	0.901	9.3861e-05	Fib4 (ANGPTL7+)	DDX3X
DDX5	4.10159e-07	0.354495	0.965	0.978	0.0150122	Fib4 (ANGPTL7+)	DDX5
DEPP1	3.15918e-100	0.760782	0.734	0.559	1.15629e-95	Fib3 (Secretory-like)	DEPP1
DHRS3	3.16152e-189	0.6047	0.798	0.602	1.15715e-184	Fib3 (Secretory-like)	DHRS3
DIO2	1.14456e-112	0.371626	0.443	0.202	4.1892e-108	Fib2 (Maintenance-like)	DIO2
DIO3	1.36122e-112	0.584487	0.384	0.176	4.98219e-108	Fib3 (Secretory-like)	DIO3
DISP1	5.52043e-07	0.314904	0.124	0.037	0.0202053	Fib4 (ANGPTL7+)	DISP1
DIXDC1	7.71722e-55	0.304148	0.613	0.427	2.82458e-50	Fib1 (Activated-like)	DIXDC1
DKK3	8.81749e-277	0.549032	0.524	0.136	3.22729e-272	Fib1 (Activated-like)	DKK3
DKK31	4.29894e-32	0.928766	0.584	0.2	1.57345e-27	Fib4 (ANGPTL7+)	DKK3
DNAJB4	1.56659e-29	0.400864	0.714	0.662	5.73388e-25	Fib1 (Activated-like)	DNAJB4
DNASE1L3	1.77942e-66	0.398601	0.257	0.122	6.51285e-62	Fib3 (Secretory-like)	DNASE1L3
DOCK5	2.15069e-33	0.722057	0.363	0.075	7.87173e-29	Fib4 (ANGPTL7+)	DOCK5
DOCK9	6.19686e-25	0.725789	0.398	0.116	2.26811e-20	Fib4 (ANGPTL7+)	DOCK9
DPP4	7.09616e-79	0.428718	0.28	0.133	2.59727e-74	Fib3 (Secretory-like)	DPP4
DPP7	2.38655e-107	0.310043	0.866	0.78	8.735e-103	Fib3 (Secretory-like)	DPP7
DPT	7.78765e-14	0.479576	0.75	0.718	2.85036e-09	Fib1 (Activated-like)	DPT
DPT1	3.98571e-64	0.409219	0.842	0.688	1.45881e-59	Fib2 (Maintenance-like)	DPT
DPYSL3	4.51816e-44	0.35152	0.722	0.579	1.65369e-39	Fib1 (Activated-like)	DPYSL3
DRAP1	7.27655e-36	0.316985	0.803	0.785	2.66329e-31	Fib1 (Activated-like)	DRAP1
DSE	2.01612e-74	0.350893	0.782	0.716	7.37918e-70	Fib3 (Secretory-like)	DSE
DST	9.53058e-65	0.563841	0.871	0.831	3.48829e-60	Fib1 (Activated-like)	DST
DST1	0.000275433	0.318448	0.77	0.839	1	Fib4 (ANGPTL7+)	DST
DUSP1	4.37651e-90	0.505497	0.967	0.916	1.60185e-85	Fib3 (Secretory-like)	DUSP1
DUT	0.00491957	0.508075	0.566	0.705	1	Fib4 (ANGPTL7+)	DUT
DYNLL1	0.000672043	0.390962	0.903	0.944	1	Fib4 (ANGPTL7+)	DYNLL1
DYNLT1	2.5579e-52	0.305128	0.767	0.643	9.36218e-48	Fib1 (Activated-like)	DYNLT1
EBF1	4.41827e-190	0.482678	0.834	0.672	1.61713e-185	Fib3 (Secretory-like)	EBF1
EBF2	4.47307e-36	1.22606	0.673	0.284	1.63719e-31	Fib4 (ANGPTL7+)	EBF2
ECRG4	0	2.11347	0.814	0.026	0	Fib4 (ANGPTL7+)	ECRG4
EDIL3	0	0.834763	0.649	0.174	0	Fib1 (Activated-like)	EDIL3
EFEMP1	3.25023e-87	0.352153	0.985	0.921	1.18962e-82	Fib3 (Secretory-like)	EFEMP1
EFHD1	2.51391e-97	1.37653	0.54	0.063	9.20115e-93	Fib4 (ANGPTL7+)	EFHD1
EFNA1	1.07822e-15	0.730045	0.381	0.149	3.94638e-11	Fib4 (ANGPTL7+)	EFNA1
EFNB1	4.94604e-08	0.485967	0.327	0.174	0.0018103	Fib4 (ANGPTL7+)	EFNB1
EGFR	9.70847e-268	0.554671	0.85	0.669	3.5534e-263	Fib3 (Secretory-like)	EGFR
EGFR1	4.79048e-34	1.48065	0.938	0.771	1.75336e-29	Fib4 (ANGPTL7+)	EGFR
EGR1	3.11825e-87	0.528839	0.888	0.818	1.14131e-82	Fib3 (Secretory-like)	EGR1
EGR11	6.74533e-06	0.693129	0.85	0.858	0.246886	Fib4 (ANGPTL7+)	EGR1
EGR3	1.48798e-08	0.534951	0.442	0.28	0.000544615	Fib4 (ANGPTL7+)	EGR3
EHBP1	0.00752726	0.370432	0.398	0.376	1	Fib4 (ANGPTL7+)	EHBP1
EID1	1.25484e-18	0.642417	0.973	0.968	4.59283e-14	Fib4 (ANGPTL7+)	EID1
EIF1	2.03916e-09	0.309645	0.991	0.992	7.46353e-05	Fib4 (ANGPTL7+)	EIF1
EIF1B	3.64953e-44	0.310306	0.883	0.85	1.33577e-39	Fib3 (Secretory-like)	EIF1B
EIF4A2	1.37712e-05	0.389307	0.823	0.91	0.504041	Fib4 (ANGPTL7+)	EIF4A2
EIF4B	0.000379002	0.356681	0.752	0.853	1	Fib4 (ANGPTL7+)	EIF4B
EIF5A	5.08329e-45	0.452541	0.862	0.874	1.86053e-40	Fib1 (Activated-like)	EIF5A
ELANE	7.31112e-179	0.358694	0.415	0.158	2.67594e-174	Fib3 (Secretory-like)	ELANE
ELL2	3.19408e-62	0.31475	0.883	0.754	1.16907e-57	Fib2 (Maintenance-like)	ELL2
ELMO1	0.0066277	0.37476	0.257	0.186	1	Fib4 (ANGPTL7+)	ELMO1
ELOB	2.55206e-13	0.726872	0.903	0.929	9.34081e-09	Fib4 (ANGPTL7+)	ELOB
EMILIN1	2.88654e-33	0.348377	0.845	0.838	1.0565e-28	Fib1 (Activated-like)	EMILIN1
EMILIN11	6.14821e-126	0.455395	0.933	0.811	2.25031e-121	Fib2 (Maintenance-like)	EMILIN1
EMILIN2	0	0.614873	0.705	0.374	0	Fib3 (Secretory-like)	EMILIN2
EMP2	0.00813571	0.353103	0.655	0.769	1	Fib4 (ANGPTL7+)	EMP2
EMP3	5.15219e-138	0.715361	0.899	0.859	1.88575e-133	Fib1 (Activated-like)	EMP3
ENAH	7.52776e-67	0.534877	0.809	0.691	2.75524e-62	Fib1 (Activated-like)	ENAH
ENDOD1	3.40039e-36	1.0762	0.619	0.224	1.24458e-31	Fib4 (ANGPTL7+)	ENDOD1
ENG	3.7495e-121	0.690104	0.701	0.472	1.37235e-116	Fib1 (Activated-like)	ENG
ENO1	4.90853e-108	0.628569	0.913	0.921	1.79657e-103	Fib1 (Activated-like)	ENO1
ENTPD2	0	1.05176	0.442	0.001	0	Fib4 (ANGPTL7+)	ENTPD2
EPB41L2	5.12337e-10	0.661685	0.779	0.799	1.87521e-05	Fib4 (ANGPTL7+)	EPB41L2
EPC1	0.00233029	0.578324	0.558	0.604	1	Fib4 (ANGPTL7+)	EPC1
EPHA3	3.74023e-64	0.331565	0.581	0.364	1.36896e-59	Fib1 (Activated-like)	EPHA3
EPHX1	2.36143e-105	0.369676	0.831	0.733	8.64307e-101	Fib3 (Secretory-like)	EPHX1
EPN2	2.65462e-06	0.579348	0.558	0.531	0.0971619	Fib4 (ANGPTL7+)	EPN2
EPS8	1.98218e-36	0.36335	0.879	0.886	7.25497e-32	Fib1 (Activated-like)	EPS8
EPS81	3.34982e-75	0.305464	0.945	0.866	1.22607e-70	Fib2 (Maintenance-like)	EPS8
ERBB2	0.00599718	0.371757	0.265	0.195	1	Fib4 (ANGPTL7+)	ERBB2
ERRFI1	9.23712e-100	0.390822	0.845	0.734	3.38088e-95	Fib3 (Secretory-like)	ERRFI1
ETV1	2.5141e-53	1.05516	0.513	0.103	9.20185e-49	Fib4 (ANGPTL7+)	ETV1
EVA1B	3.81621e-96	0.510447	0.846	0.815	1.39677e-91	Fib1 (Activated-like)	EVA1B
EZR	1.38974e-71	1.63577	0.779	0.214	5.08658e-67	Fib4 (ANGPTL7+)	EZR
F10	1.51177e-287	0.606332	0.784	0.527	5.53322e-283	Fib3 (Secretory-like)	F10
F2R	7.37858e-291	0.71114	0.598	0.18	2.70063e-286	Fib1 (Activated-like)	F2R
F3	2.81419e-58	0.477459	0.782	0.618	1.03002e-53	Fib2 (Maintenance-like)	F3
FAM107A	1.2295e-71	1.56638	0.664	0.139	4.50009e-67	Fib4 (ANGPTL7+)	FAM107A
FAM114A1	2.28577e-66	0.414418	0.83	0.781	8.36614e-62	Fib1 (Activated-like)	FAM114A1
FAM184A	0.000515926	0.533144	0.301	0.213	1	Fib4 (ANGPTL7+)	FAM184A
FAM3C	7.00638e-119	0.558515	0.859	0.747	2.5644e-114	Fib1 (Activated-like)	FAM3C
FAM43A	1.06562e-15	0.766136	0.46	0.21	3.90027e-11	Fib4 (ANGPTL7+)	FAM43A
FAM89B	2.22031e-49	0.346832	0.709	0.599	8.12655e-45	Fib1 (Activated-like)	FAM89B
FAP	1.68941e-149	0.647081	0.8	0.558	6.1834e-145	Fib1 (Activated-like)	FAP
FAXDC2	1.03446e-265	0.604067	0.651	0.34	3.78623e-261	Fib3 (Secretory-like)	FAXDC2
FBLIM1	2.22914e-149	0.51907	0.592	0.282	8.15887e-145	Fib1 (Activated-like)	FBLIM1
FBLN1	0	0.903258	0.997	0.934	0	Fib3 (Secretory-like)	FBLN1
FBLN2	0	0.646933	0.977	0.882	0	Fib3 (Secretory-like)	FBLN2
FBLN5	2.23358e-278	0.676762	0.948	0.793	8.17511e-274	Fib3 (Secretory-like)	FBLN5
FBN1	3.00811e-112	0.533425	0.974	0.933	1.101e-107	Fib3 (Secretory-like)	FBN1
FBXO32	1.47136e-08	0.77508	0.469	0.309	0.000538533	Fib4 (ANGPTL7+)	FBXO32
FCGRT	7.49194e-269	0.535845	0.935	0.831	2.74212e-264	Fib3 (Secretory-like)	FCGRT
FGD4	2.55716e-05	0.512252	0.381	0.275	0.935946	Fib4 (ANGPTL7+)	FGD4
FGD6	3.91257e-07	0.364138	0.186	0.072	0.0143204	Fib4 (ANGPTL7+)	FGD6
FGF13	9.60089e-15	0.321927	0.15	0.029	3.51402e-10	Fib4 (ANGPTL7+)	FGF13
FGF7	8.98937e-179	0.595572	0.961	0.724	3.2902e-174	Fib3 (Secretory-like)	FGF7
FGFBP2	0	2.91428	0.699	0.027	0	Fib4 (ANGPTL7+)	FGFBP2
FGFR1	5.81467e-267	0.523776	0.942	0.834	2.12823e-262	Fib3 (Secretory-like)	FGFR1
FGFR2	2.25763e-54	0.785816	0.345	0.044	8.26315e-50	Fib4 (ANGPTL7+)	FGFR2
FGL2	0.00043893	0.804379	0.292	0.592	1	Fib4 (ANGPTL7+)	FGL2
FHL2	3.36806e-172	0.643287	0.726	0.398	1.23274e-167	Fib1 (Activated-like)	FHL2
FHL3	5.28014e-94	0.347745	0.605	0.366	1.93258e-89	Fib1 (Activated-like)	FHL3
FILIP1	1.03377e-90	0.386542	0.537	0.382	3.78371e-86	Fib3 (Secretory-like)	FILIP1
FKBP10	1.17249e-107	0.606604	0.839	0.779	4.29144e-103	Fib1 (Activated-like)	FKBP10
FKBP11	3.59426e-59	0.515579	0.753	0.644	1.31553e-54	Fib1 (Activated-like)	FKBP11
FLNA	6.52957e-124	0.730139	0.88	0.804	2.38989e-119	Fib1 (Activated-like)	FLNA
FLNA1	0.00670909	0.341413	0.743	0.818	1	Fib4 (ANGPTL7+)	FLNA
FLRT2	2.08901e-06	0.805095	0.46	0.366	0.0764599	Fib4 (ANGPTL7+)	FLRT2
FLRT3	1.82391e-88	0.347682	0.177	0.006	6.67569e-84	Fib4 (ANGPTL7+)	FLRT3
FMO1	2.66983e-143	0.5039	0.319	0.099	9.77185e-139	Fib2 (Maintenance-like)	FMO1
FMO2	0.00352086	0.541348	0.274	0.187	1	Fib4 (ANGPTL7+)	FMO2
FN1	0	3.19644	0.969	0.81	0	Fib1 (Activated-like)	FN1
FNBP1	7.92708e-10	0.652924	0.584	0.474	2.90139e-05	Fib4 (ANGPTL7+)	FNBP1
FOS	6.24933e-59	0.368717	0.975	0.946	2.28732e-54	Fib3 (Secretory-like)	FOS
FOSB	1.2657e-141	0.64036	0.921	0.841	4.6326e-137	Fib3 (Secretory-like)	FOSB
FOSB1	0.00878004	0.320641	0.841	0.888	1	Fib4 (ANGPTL7+)	FOSB
FOXC2	0	0.62034	0.57	0.103	0	Fib1 (Activated-like)	FOXC2
FOXC21	3.05675e-09	0.597493	0.372	0.184	0.00011188	Fib4 (ANGPTL7+)	FOXC2
FOXD1	2.37112e-144	1.5898	0.699	0.075	8.67853e-140	Fib4 (ANGPTL7+)	FOXD1
FOXD2	7.27012e-285	0.857064	0.442	0.011	2.66094e-280	Fib4 (ANGPTL7+)	FOXD2
FOXN3	4.54249e-124	0.338624	0.825	0.711	1.6626e-119	Fib3 (Secretory-like)	FOXN3
FOXO1	1.19101e-125	0.378019	0.761	0.629	4.35923e-121	Fib3 (Secretory-like)	FOXO1
FOXP2	4.11699e-40	0.490789	0.336	0.055	1.50686e-35	Fib4 (ANGPTL7+)	FOXP2
FRMD4A	0.000188442	0.385843	0.248	0.148	1	Fib4 (ANGPTL7+)	FRMD4A
FRMD4B	2.21018e-13	0.671021	0.425	0.205	8.08946e-09	Fib4 (ANGPTL7+)	FRMD4B
FSCN1	4.26081e-117	0.364784	0.537	0.268	1.5595e-112	Fib1 (Activated-like)	FSCN1
FSCN11	0.000589953	0.606214	0.372	0.315	1	Fib4 (ANGPTL7+)	FSCN1
FSTL1	7.33016e-306	0.711061	0.987	0.93	2.68291e-301	Fib3 (Secretory-like)	FSTL1
FTX	0.00347613	0.555936	0.522	0.547	1	Fib4 (ANGPTL7+)	FTX
FUS	1.44494e-09	0.608192	0.858	0.912	5.28862e-05	Fib4 (ANGPTL7+)	FUS
FXYD1	0.00233921	0.392497	0.726	0.817	1	Fib4 (ANGPTL7+)	FXYD1
FXYD5	3.00864e-167	0.735436	0.828	0.646	1.10119e-162	Fib1 (Activated-like)	FXYD5
FXYD6	1.43052e-95	0.310234	0.556	0.294	5.23586e-91	Fib1 (Activated-like)	FXYD6
FYN	2.35384e-192	0.446531	0.861	0.72	8.6153e-188	Fib3 (Secretory-like)	FYN
FZD2	3.85388e-24	0.719096	0.363	0.099	1.41056e-19	Fib4 (ANGPTL7+)	FZD2
G0S2	8.34739e-23	0.375987	0.38	0.293	3.05523e-18	Fib3 (Secretory-like)	G0S2
GABARAPL1	1.85407e-255	0.59245	0.906	0.775	6.78609e-251	Fib3 (Secretory-like)	GABARAPL1
GADD45A	2.65723e-37	0.340567	0.902	0.818	9.72573e-33	Fib2 (Maintenance-like)	GADD45A
GALNT1	4.43033e-38	0.558833	0.687	0.592	1.62154e-33	Fib1 (Activated-like)	GALNT1
GALNT10	0.00500095	0.613685	0.354	0.312	1	Fib4 (ANGPTL7+)	GALNT10
GALNT15	4.15388e-235	0.794442	0.715	0.424	1.52036e-230	Fib3 (Secretory-like)	GALNT15
GALNT5	2.57197e-271	0.341902	0.338	0.051	9.41366e-267	Fib1 (Activated-like)	GALNT5
GAP43	2.19307e-280	0.463625	0.287	0.03	8.02687e-276	Fib1 (Activated-like)	GAP43
GAPDH	1.22189e-256	0.947723	0.982	0.984	4.47225e-252	Fib1 (Activated-like)	GAPDH
GAREM1	1.51431e-06	0.33699	0.23	0.106	0.0554253	Fib4 (ANGPTL7+)	GAREM1
GARS	4.19327e-76	0.444245	0.706	0.548	1.53478e-71	Fib1 (Activated-like)	GARS
GAS1	0	0.989839	0.777	0.514	0	Fib3 (Secretory-like)	GAS1
GAS6	1.53308e-288	1.08149	0.867	0.677	5.61122e-284	Fib3 (Secretory-like)	GAS6
GAS7	2.68622e-05	0.974229	0.566	0.591	0.983185	Fib4 (ANGPTL7+)	GAS7
GCHFR	3.42232e-118	0.301887	0.408	0.204	1.2526e-113	Fib3 (Secretory-like)	GCHFR
GFRA1	5.11529e-07	0.48669	0.363	0.215	0.0187225	Fib4 (ANGPTL7+)	GFRA1
GGT5	2.50383e-133	0.491714	0.949	0.809	9.16426e-129	Fib2 (Maintenance-like)	GGT5
GLI1	2.80029e-15	0.496969	0.221	0.056	1.02493e-10	Fib4 (ANGPTL7+)	GLI1
GLUL	0	1.28663	0.953	0.78	0	Fib3 (Secretory-like)	GLUL
GLUL1	4.00863e-26	1.23937	0.965	0.879	1.4672e-21	Fib4 (ANGPTL7+)	GLUL
GNAI2	0.000314992	0.420178	0.726	0.801	1	Fib4 (ANGPTL7+)	GNAI2
GNAQ	0.00287034	0.492719	0.487	0.496	1	Fib4 (ANGPTL7+)	GNAQ
GNAS	5.90189e-96	0.383443	0.939	0.978	2.16015e-91	Fib1 (Activated-like)	GNAS
GNG11	1.36945e-32	0.36848	0.825	0.813	5.01233e-28	Fib1 (Activated-like)	GNG11
GNG5	1.9845e-77	0.400095	0.87	0.868	7.26347e-73	Fib1 (Activated-like)	GNG5
GNS	3.67639e-119	0.321242	0.695	0.548	1.3456e-114	Fib3 (Secretory-like)	GNS
GOLGB1	2.90683e-44	0.384186	0.82	0.77	1.06393e-39	Fib1 (Activated-like)	GOLGB1
GOLGB11	0.00939276	0.35879	0.717	0.78	1	Fib4 (ANGPTL7+)	GOLGB1
GOLIM4	5.06556e-46	0.415169	0.803	0.719	1.85404e-41	Fib1 (Activated-like)	GOLIM4
GPC1	1.9393e-133	0.499013	0.578	0.297	7.09802e-129	Fib1 (Activated-like)	GPC1
GPC3	2.20868e-200	0.635604	0.685	0.444	8.08399e-196	Fib3 (Secretory-like)	GPC3
GPC31	9.76781e-15	1.08111	0.752	0.581	3.57511e-10	Fib4 (ANGPTL7+)	GPC3
GPM6B	0	0.880877	0.541	0.09	0	Fib1 (Activated-like)	GPM6B
GPNMB	2.54721e-244	0.80808	0.909	0.778	9.32303e-240	Fib3 (Secretory-like)	GPNMB
GPRC5A	1.10579e-226	0.670838	0.85	0.654	4.04731e-222	Fib3 (Secretory-like)	GPRC5A
GPSM2	0.00797826	0.626408	0.434	0.44	1	Fib4 (ANGPTL7+)	GPSM2
GPX3	0	1.28271	0.967	0.717	0	Fib3 (Secretory-like)	GPX3
GRAMD2B	5.33467e-05	0.415784	0.327	0.223	1	Fib4 (ANGPTL7+)	GRAMD2B
GSN	1.31628e-182	0.564987	0.996	0.96	4.81772e-178	Fib3 (Secretory-like)	GSN
GSN1	3.69545e-18	0.675802	1	0.98	1.35257e-13	Fib4 (ANGPTL7+)	GSN
GSTO1	1.7537e-36	0.387204	0.871	0.899	6.41873e-32	Fib1 (Activated-like)	GSTO1
GUCY1A1	2.4267e-215	0.48789	0.502	0.154	8.88198e-211	Fib1 (Activated-like)	GUCY1A1
GUK1	3.36643e-84	0.539837	0.891	0.9	1.23215e-79	Fib1 (Activated-like)	GUK1
GYPC	1.06963e-199	0.523688	0.896	0.785	3.91494e-195	Fib3 (Secretory-like)	GYPC
H19	1.24168e-87	0.733347	0.444	0.23	4.54467e-83	Fib2 (Maintenance-like)	H19
H1F0	1.44436e-12	0.906896	0.664	0.521	5.2865e-08	Fib4 (ANGPTL7+)	H1F0
H1FX	1.91111e-20	1.12897	0.894	0.815	6.99487e-16	Fib4 (ANGPTL7+)	H1FX
H2AFZ	0.00115467	0.592046	0.699	0.769	1	Fib4 (ANGPTL7+)	H2AFZ
H3F3B	9.62885e-38	1.01734	0.991	0.989	3.52426e-33	Fib4 (ANGPTL7+)	H3F3B
HAS1	4.32544e-43	0.450632	0.388	0.256	1.58316e-38	Fib3 (Secretory-like)	HAS1
HAS2	2.26677e-89	0.509691	0.6	0.381	8.29661e-85	Fib2 (Maintenance-like)	HAS2
HCFC1R1	5.65659e-30	0.346167	0.696	0.599	2.07037e-25	Fib1 (Activated-like)	HCFC1R1
HDGFL3	3.61319e-70	0.367444	0.687	0.49	1.32246e-65	Fib1 (Activated-like)	HDGFL3
HDLBP	2.34025e-99	0.505611	0.9	0.903	8.56555e-95	Fib1 (Activated-like)	HDLBP
HELLPAR	4.69124e-150	0.509632	0.619	0.361	1.71704e-145	Fib3 (Secretory-like)	HELLPAR
HES1	1.33604e-23	0.365531	0.714	0.595	4.89005e-19	Fib2 (Maintenance-like)	HES1
HES4	6.86105e-124	0.359687	0.45	0.195	2.51121e-119	Fib2 (Maintenance-like)	HES4
HEXIM1	1.12539e-05	0.545905	0.407	0.292	0.411906	Fib4 (ANGPTL7+)	HEXIM1
HEYL	9.15611e-132	0.319053	0.406	0.158	3.35123e-127	Fib2 (Maintenance-like)	HEYL
HGF	4.24125e-40	0.468693	0.541	0.382	1.55234e-35	Fib1 (Activated-like)	HGF
HIF1A	1.25185e-64	0.436283	0.876	0.767	4.58189e-60	Fib2 (Maintenance-like)	HIF1A
HIF3A	0.00701594	0.552745	0.31	0.246	1	Fib4 (ANGPTL7+)	HIF3A
HILPDA	1.26318e-42	0.665524	0.701	0.561	4.62336e-38	Fib1 (Activated-like)	HILPDA
HINT1	9.20926e-05	0.318445	0.867	0.936	1	Fib4 (ANGPTL7+)	HINT1
HIST1H4C	7.23677e-06	0.707189	0.637	0.644	0.264873	Fib4 (ANGPTL7+)	HIST1H4C
HLA-E	5.59431e-148	0.41758	0.965	0.912	2.04757e-143	Fib3 (Secretory-like)	HLA-E
HLF	9.28061e-11	0.439793	0.274	0.104	3.39679e-06	Fib4 (ANGPTL7+)	HLF
HMCN1	1.96647e-61	0.344857	0.508	0.3	7.19747e-57	Fib1 (Activated-like)	HMCN1
HMGA1	6.11657e-110	0.55874	0.438	0.2	2.23873e-105	Fib1 (Activated-like)	HMGA1
HMGB2	0.00571016	0.462883	0.54	0.6	1	Fib4 (ANGPTL7+)	HMGB2
HMGCR	3.82156e-06	0.357156	0.292	0.164	0.139873	Fib4 (ANGPTL7+)	HMGCR
HMGN1	4.90151e-74	0.407418	0.826	0.736	1.794e-69	Fib1 (Activated-like)	HMGN1
HMGN2	1.14197e-09	0.589638	0.841	0.892	4.17974e-05	Fib4 (ANGPTL7+)	HMGN2
HNRNPA1	1.17255e-07	0.45177	0.858	0.913	0.00429164	Fib4 (ANGPTL7+)	HNRNPA1
HNRNPA2B1	2.48607e-07	0.407408	0.929	0.97	0.00909926	Fib4 (ANGPTL7+)	HNRNPA2B1
HNRNPA3	6.26487e-11	0.563142	0.858	0.868	2.293e-06	Fib4 (ANGPTL7+)	HNRNPA3
HNRNPH3	0.000596558	0.450912	0.69	0.753	1	Fib4 (ANGPTL7+)	HNRNPH3
HOXA7	0.00203286	0.320159	0.239	0.157	1	Fib4 (ANGPTL7+)	HOXA7
HP	1.55547e-108	0.497357	0.162	0.021	5.69319e-104	Fib3 (Secretory-like)	HP
HRCT1	1.07774e-06	0.422051	0.248	0.118	0.0394464	Fib4 (ANGPTL7+)	HRCT1
HSF4	5.70041e-15	0.534434	0.221	0.056	2.08641e-10	Fib4 (ANGPTL7+)	HSF4
HSP90B1	1.53022e-08	0.33082	0.932	0.969	0.000560075	Fib1 (Activated-like)	HSP90B1
HSPA1B	1.61836e-27	0.309022	0.926	0.879	5.92338e-23	Fib2 (Maintenance-like)	HSPA1B
HSPA2	8.36442e-12	0.520272	0.301	0.116	3.06146e-07	Fib4 (ANGPTL7+)	HSPA2
HSPA5	0.00531375	0.567103	0.874	0.912	1	Fib1 (Activated-like)	HSPA5
HSPA6	3.76456e-26	0.568331	0.543	0.434	1.37786e-21	Fib2 (Maintenance-like)	HSPA6
HSPB1	1.57532e-95	0.644102	0.958	0.969	5.76584e-91	Fib1 (Activated-like)	HSPB1
HSPB6	6.30927e-68	0.439148	0.74	0.67	2.30925e-63	Fib3 (Secretory-like)	HSPB6
HTRA1	3.22035e-77	0.568921	0.898	0.911	1.17868e-72	Fib1 (Activated-like)	HTRA1
HTRA3	2.69893e-92	0.410348	0.631	0.473	9.87835e-88	Fib3 (Secretory-like)	HTRA3
ID1	0.000454526	0.879998	0.407	0.329	1	Fib4 (ANGPTL7+)	ID1
ID2	2.97121e-169	0.750207	0.931	0.834	1.08749e-164	Fib3 (Secretory-like)	ID2
ID4	9.6016e-61	0.653632	0.718	0.533	3.51428e-56	Fib1 (Activated-like)	ID4
ID41	1.23704e-80	0.460568	0.746	0.511	4.5277e-76	Fib2 (Maintenance-like)	ID4
IDS	0.00188497	0.445426	0.566	0.591	1	Fib4 (ANGPTL7+)	IDS
IER2	2.57701e-75	0.484055	0.926	0.858	9.43212e-71	Fib3 (Secretory-like)	IER2
IER21	0.000499696	0.426242	0.841	0.898	1	Fib4 (ANGPTL7+)	IER2
IER5	0.000704873	0.635804	0.549	0.549	1	Fib4 (ANGPTL7+)	IER5
IFI27	2.17781e-93	0.564752	0.4	0.213	7.97101e-89	Fib3 (Secretory-like)	IFI27
IFI271	2.50753e-45	1.78342	0.805	0.315	9.1778e-41	Fib4 (ANGPTL7+)	IFI27
IFRD1	1.17137e-67	0.324574	0.785	0.726	4.28732e-63	Fib3 (Secretory-like)	IFRD1
IFT20	3.93489e-42	0.314914	0.687	0.559	1.44021e-37	Fib1 (Activated-like)	IFT20
IGF1	0	1.24188	0.88	0.544	0	Fib3 (Secretory-like)	IGF1
IGFBP3	9.81993e-60	0.788431	0.473	0.28	3.59419e-55	Fib1 (Activated-like)	IGFBP3
IGFBP4	1.36732e-136	0.497624	0.963	0.857	5.00451e-132	Fib3 (Secretory-like)	IGFBP4
IGFBP5	0	2.29358	0.863	0.337	0	Fib3 (Secretory-like)	IGFBP5
IGFBP51	2.31028e-21	1.02329	0.938	0.637	8.45587e-17	Fib4 (ANGPTL7+)	IGFBP5
IGFBP6	6.20988e-20	0.490592	0.857	0.842	2.27288e-15	Fib3 (Secretory-like)	IGFBP6
IGFBP61	0.00404489	0.716944	0.796	0.851	1	Fib4 (ANGPTL7+)	IGFBP6
IGFBP7	6.66392e-182	0.756172	0.998	0.943	2.43906e-177	Fib2 (Maintenance-like)	IGFBP7
IGSF10	5.2283e-114	0.407681	0.406	0.203	1.91361e-109	Fib3 (Secretory-like)	IGSF10
IKBIP	6.00252e-51	0.404176	0.764	0.662	2.19698e-46	Fib1 (Activated-like)	IKBIP
IL18	2.16392e-21	0.403205	0.248	0.051	7.92018e-17	Fib4 (ANGPTL7+)	IL18
IL32	8.77101e-37	0.409749	0.719	0.581	3.21028e-32	Fib1 (Activated-like)	IL32
ILF3-DT	0.00326308	0.516573	0.416	0.371	1	Fib4 (ANGPTL7+)	ILF3-DT
INAFM1	9.57445e-125	0.37875	0.842	0.609	3.50435e-120	Fib2 (Maintenance-like)	INAFM1
INHBA	3.56134e-214	0.960096	0.443	0.129	1.30349e-209	Fib1 (Activated-like)	INHBA
INHBA1	1.86199e-08	0.597048	0.363	0.183	0.000681507	Fib4 (ANGPTL7+)	INHBA
INTS6	1.16411e-06	0.854726	0.681	0.688	0.0426077	Fib4 (ANGPTL7+)	INTS6
IPO5	7.36316e-104	0.440181	0.713	0.629	2.69499e-99	Fib3 (Secretory-like)	IPO5
IRF1	5.2884e-58	0.378765	0.876	0.826	1.93561e-53	Fib3 (Secretory-like)	IRF1
IRS2	1.20706e-80	0.312131	0.525	0.386	4.41797e-76	Fib3 (Secretory-like)	IRS2
IRX3	2.32634e-161	0.44418	0.541	0.297	8.51462e-157	Fib3 (Secretory-like)	IRX3
ISM1	1.22256e-306	0.434577	0.44	0.088	4.4747e-302	Fib3 (Secretory-like)	ISM1
ISYNA1	1.49588e-05	0.404758	0.195	0.09	0.547505	Fib4 (ANGPTL7+)	ISYNA1
ITGA1	7.19534e-182	0.607449	0.626	0.281	2.63357e-177	Fib1 (Activated-like)	ITGA1
ITGA10	0	0.592324	0.459	0.062	0	Fib1 (Activated-like)	ITGA10
ITGA2	0	0.456404	0.438	0.062	0	Fib1 (Activated-like)	ITGA2
ITGA5	1.40711e-37	0.559631	0.654	0.551	5.15017e-33	Fib1 (Activated-like)	ITGA5
ITGA6	7.29536e-140	1.50743	0.265	0.009	2.67017e-135	Fib4 (ANGPTL7+)	ITGA6
ITGAV	7.14291e-67	0.414208	0.781	0.652	2.61438e-62	Fib1 (Activated-like)	ITGAV
ITGB1	1.42901e-134	0.630713	0.945	0.972	5.23033e-130	Fib1 (Activated-like)	ITGB1
ITGB4	8.04943e-212	0.968763	0.389	0.012	2.94617e-207	Fib4 (ANGPTL7+)	ITGB4
ITGB5	1.23224e-42	0.367092	0.814	0.781	4.51013e-38	Fib1 (Activated-like)	ITGB5
ITGB8	1.09637e-17	0.352401	0.248	0.06	4.01281e-13	Fib4 (ANGPTL7+)	ITGB8
ITGBL1	5.2609e-16	0.366511	0.712	0.673	1.92554e-11	Fib1 (Activated-like)	ITGBL1
ITM2A	0	1.10905	0.902	0.702	0	Fib3 (Secretory-like)	ITM2A
ITPRIPL2	5.62187e-32	0.307336	0.766	0.677	2.05766e-27	Fib1 (Activated-like)	ITPRIPL2
IZUMO4	2.38538e-10	0.417215	0.15	0.037	8.73072e-06	Fib4 (ANGPTL7+)	IZUMO4
JAG1	0.00516493	0.516106	0.398	0.356	1	Fib4 (ANGPTL7+)	JAG1
JAM2	2.41259e-16	0.425504	0.292	0.087	8.83034e-12	Fib4 (ANGPTL7+)	JAM2
JUN	1.86127e-165	0.559775	0.993	0.969	6.81244e-161	Fib3 (Secretory-like)	JUN
2023-06-01	6.19788e-05	0.571436	0.991	0.983	1	Fib4 (ANGPTL7+)	JUN
JUNB	2.87143e-124	0.480644	0.986	0.953	1.05097e-119	Fib3 (Secretory-like)	JUNB
JUND	1.99326e-96	0.34953	0.991	0.96	7.29554e-92	Fib3 (Secretory-like)	JUND
JUND1	1.75248e-12	0.645321	0.991	0.978	6.41425e-08	Fib4 (ANGPTL7+)	JUND
KANK4	0	1.23166	0.469	0.001	0	Fib4 (ANGPTL7+)	KANK4
KCNK2	4.10251e-17	0.485003	0.159	0.028	1.50156e-12	Fib4 (ANGPTL7+)	KCNK2
KCNT2	1.55855e-92	0.301596	0.37	0.167	5.70443e-88	Fib2 (Maintenance-like)	KCNT2
KCTD12	0.00320214	0.451223	0.381	0.32	1	Fib4 (ANGPTL7+)	KCTD12
KCTD9	1.75219e-14	0.719172	0.611	0.436	6.4132e-10	Fib4 (ANGPTL7+)	KCTD9
KDELR2	2.28435e-80	0.54154	0.872	0.868	8.36095e-76	Fib1 (Activated-like)	KDELR2
KDELR3	7.10157e-103	0.659326	0.674	0.476	2.59925e-98	Fib1 (Activated-like)	KDELR3
KIAA0040	9.12872e-06	0.78918	0.442	0.337	0.33412	Fib4 (ANGPTL7+)	KIAA0040
KIAA1109	0.000619855	0.707809	0.496	0.489	1	Fib4 (ANGPTL7+)	KIAA1109
KIAA1217	2.07256e-05	0.406892	0.221	0.111	0.758578	Fib4 (ANGPTL7+)	KIAA1217
KIF22	1.44099e-11	0.57111	0.469	0.271	5.27417e-07	Fib4 (ANGPTL7+)	KIF22
KLF15	0.000317493	0.355633	0.292	0.182	1	Fib4 (ANGPTL7+)	KLF15
KLF2	3.25963e-23	1.81265	0.841	0.734	1.19306e-18	Fib4 (ANGPTL7+)	KLF2
KLF3	0.00259304	0.304207	0.575	0.621	1	Fib4 (ANGPTL7+)	KLF3
KLF4	2.53007e-226	0.736543	0.82	0.654	9.26031e-222	Fib3 (Secretory-like)	KLF4
KLF5	1.15768e-13	1.27465	0.504	0.308	4.23722e-09	Fib4 (ANGPTL7+)	KLF5
KLF9	0.000112464	0.36558	0.929	0.959	1	Fib4 (ANGPTL7+)	KLF9
KMT2A	0.00642882	0.403384	0.637	0.767	1	Fib4 (ANGPTL7+)	KMT2A
KMT2E	0.000764876	0.378261	0.735	0.816	1	Fib4 (ANGPTL7+)	KMT2E
KRT19	1.14028e-08	0.759057	0.177	0.058	0.000417355	Fib4 (ANGPTL7+)	KRT19
KTN1	5.24689e-45	0.348628	0.88	0.877	1.92041e-40	Fib1 (Activated-like)	KTN1
L1TD1	1.92985e-18	0.31721	0.15	0.023	7.06343e-14	Fib4 (ANGPTL7+)	L1TD1
LAMA2	4.79441e-05	0.455972	0.885	0.883	1	Fib4 (ANGPTL7+)	LAMA2
LAMA4	0.000586702	0.384372	0.699	0.725	1	Fib4 (ANGPTL7+)	LAMA4
LAMC1	6.44656e-183	0.599148	0.905	0.809	2.35951e-178	Fib3 (Secretory-like)	LAMC1
LBP	1.28811e-72	0.519459	0.362	0.196	4.71459e-68	Fib3 (Secretory-like)	LBP
LCNL1	1.71773e-76	0.384305	0.133	0.004	6.28705e-72	Fib4 (ANGPTL7+)	LCNL1
LEPR	0	0.941506	0.621	0.243	0	Fib3 (Secretory-like)	LEPR
LEPROT	1.60234e-246	0.467193	0.949	0.863	5.86471e-242	Fib3 (Secretory-like)	LEPROT
LGALS1	0	1.43297	0.99	0.979	0	Fib1 (Activated-like)	LGALS1
LGALS11	5.29628e-11	0.524738	0.991	0.981	1.93849e-06	Fib4 (ANGPTL7+)	LGALS1
LGALSL	0.00248875	0.403134	0.31	0.24	1	Fib4 (ANGPTL7+)	LGALSL
LGI4	3.40547e-39	0.90483	0.354	0.063	1.24644e-34	Fib4 (ANGPTL7+)	LGI4
LHFPL6	7.26072e-117	0.313721	0.948	0.882	2.6575e-112	Fib3 (Secretory-like)	LHFPL6
LHFPL61	5.07347e-09	0.961706	0.867	0.921	0.000185694	Fib4 (ANGPTL7+)	LHFPL6
LIMD1	4.32873e-09	0.39637	0.239	0.092	0.000158436	Fib4 (ANGPTL7+)	LIMD1
LINC00511	4.39749e-48	0.567833	0.239	0.024	1.60952e-43	Fib4 (ANGPTL7+)	LINC00511
LINC01088	2.36392e-16	0.750987	0.478	0.209	8.65219e-12	Fib4 (ANGPTL7+)	LINC01088
LINC01197	1.06554e-12	0.585293	0.407	0.196	3.89997e-08	Fib4 (ANGPTL7+)	LINC01197
LINC01578	0.000739348	0.392964	0.761	0.86	1	Fib4 (ANGPTL7+)	LINC01578
LINC01615	1.6014e-81	0.389033	0.55	0.314	5.86129e-77	Fib1 (Activated-like)	LINC01615
LMAN1	3.5098e-33	0.397554	0.865	0.888	1.28462e-28	Fib1 (Activated-like)	LMAN1
LMCD1	1.74374e-168	0.600186	0.812	0.532	6.38226e-164	Fib2 (Maintenance-like)	LMCD1
LMNA	2.59152e-46	0.393776	0.938	0.962	9.48524e-42	Fib1 (Activated-like)	LMNA
LMO3	2.67557e-153	0.46366	0.472	0.23	9.79287e-149	Fib3 (Secretory-like)	LMO3
LMO7	6.66417e-249	0.411748	0.412	0.091	2.43915e-244	Fib1 (Activated-like)	LMO7
LMO71	0.000137244	0.812201	0.248	0.147	1	Fib4 (ANGPTL7+)	LMO7
LMOD1	4.80745e-12	1.12107	0.593	0.442	1.75957e-07	Fib4 (ANGPTL7+)	LMOD1
LONRF1	3.92344e-06	0.809236	0.416	0.312	0.143602	Fib4 (ANGPTL7+)	LONRF1
LOXL1	1.77197e-144	0.522111	0.668	0.377	6.4856e-140	Fib1 (Activated-like)	LOXL1
LPAR1	2.52281e-140	0.378243	0.823	0.7	9.23375e-136	Fib3 (Secretory-like)	LPAR1
LPCAT2	2.75653e-51	1.18268	0.487	0.096	1.00892e-46	Fib4 (ANGPTL7+)	LPCAT2
LPP	4.68748e-06	0.482478	0.761	0.819	0.171566	Fib4 (ANGPTL7+)	LPP
LRP1	2.051e-92	0.315911	0.979	0.93	7.50685e-88	Fib3 (Secretory-like)	LRP1
LRRC59	3.36685e-34	0.363275	0.687	0.597	1.2323e-29	Fib1 (Activated-like)	LRRC59
LRRFIP1	2.1515e-145	0.723025	0.848	0.693	7.87469e-141	Fib1 (Activated-like)	LRRFIP1
LRRN4CL	1.52157e-292	0.524086	0.571	0.221	5.56908e-288	Fib3 (Secretory-like)	LRRN4CL
LRRN4CL1	2.04632e-09	0.601761	0.593	0.421	7.48974e-05	Fib4 (ANGPTL7+)	LRRN4CL
LTBP1	1.64237e-154	0.785461	0.788	0.56	6.01126e-150	Fib1 (Activated-like)	LTBP1
LTBP2	8.86981e-52	0.526688	0.82	0.712	3.24644e-47	Fib1 (Activated-like)	LTBP2
LTBP4	9.93747e-57	2.09543	0.965	0.733	3.63721e-52	Fib4 (ANGPTL7+)	LTBP4
LUC7L3	0.00475934	0.470709	0.593	0.702	1	Fib4 (ANGPTL7+)	LUC7L3
LUM	7.98893e-175	1.00768	0.942	0.947	2.92403e-170	Fib1 (Activated-like)	LUM
LUM1	4.50005e-226	0.836484	0.989	0.933	1.64706e-221	Fib2 (Maintenance-like)	LUM
LXN	2.31909e-53	0.399662	0.576	0.381	8.48809e-49	Fib1 (Activated-like)	LXN
LY6K	1.41871e-12	0.46919	0.248	0.077	5.19262e-08	Fib4 (ANGPTL7+)	LY6K
LZTS1	4.83132e-18	0.337025	0.168	0.03	1.76831e-13	Fib4 (ANGPTL7+)	LZTS1
MAB21L1	2.44e-13	0.327439	0.186	0.045	8.93064e-09	Fib4 (ANGPTL7+)	MAB21L1
MACF1	8.636e-39	0.358536	0.834	0.753	3.16086e-34	Fib1 (Activated-like)	MACF1
MAF	1.37223e-175	0.38147	0.492	0.221	5.0225e-171	Fib3 (Secretory-like)	MAF
MAFB	5.69344e-23	0.312245	0.522	0.459	2.08386e-18	Fib3 (Secretory-like)	MAFB
MAFB1	0.00292983	0.420444	0.549	0.495	1	Fib4 (ANGPTL7+)	MAFB
MAFF	1.69768e-91	0.398236	0.807	0.725	6.21369e-87	Fib3 (Secretory-like)	MAFF
MAGED1	6.1222e-118	0.499284	0.62	0.368	2.24079e-113	Fib1 (Activated-like)	MAGED1
MAGED2	1.27472e-54	0.453157	0.756	0.662	4.6656e-50	Fib1 (Activated-like)	MAGED2
MAGED21	0.00732517	0.462443	0.611	0.68	1	Fib4 (ANGPTL7+)	MAGED2
MALAT1	1.53045e-16	0.504938	1	0.992	5.60162e-12	Fib4 (ANGPTL7+)	MALAT1
MAN1A1	1.48939e-292	0.655089	0.896	0.737	5.45131e-288	Fib3 (Secretory-like)	MAN1A1
MAOA	2.73144e-190	0.550058	0.706	0.473	9.99733e-186	Fib3 (Secretory-like)	MAOA
MAP1B	4.73051e-39	0.436691	0.86	0.867	1.73141e-34	Fib1 (Activated-like)	MAP1B
MAP1LC3B	9.89308e-79	0.327396	0.918	0.863	3.62097e-74	Fib3 (Secretory-like)	MAP1LC3B
MAP3K20	1.3783e-108	0.302418	0.77	0.66	5.0447e-104	Fib3 (Secretory-like)	MAP3K20
MAP4	2.05954e-52	0.407281	0.852	0.823	7.53813e-48	Fib1 (Activated-like)	MAP4
MAP4K4	3.97223e-63	0.462262	0.774	0.625	1.45388e-58	Fib1 (Activated-like)	MAP4K4
MAPK10	8.25363e-18	0.404287	0.212	0.045	3.02091e-13	Fib4 (ANGPTL7+)	MAPK10
MARCKS	2.83207e-28	0.331164	0.841	0.814	1.03657e-23	Fib1 (Activated-like)	MARCKS
MARCKS1	2.03198e-20	1.27923	0.867	0.818	7.43723e-16	Fib4 (ANGPTL7+)	MARCKS
MARCKSL1	1.27817e-08	0.82506	0.487	0.34	0.000467824	Fib4 (ANGPTL7+)	MARCKSL1
MATN2	2.46441e-18	0.873512	0.549	0.276	9.01999e-14	Fib4 (ANGPTL7+)	MATN2
MAZ	2.81421e-76	0.374702	0.682	0.513	1.03003e-71	Fib1 (Activated-like)	MAZ
MCAM	2.24309e-07	0.316637	0.115	0.03	0.00820993	Fib4 (ANGPTL7+)	MCAM
MCTP1	1.72845e-91	0.732468	0.221	0.01	6.32628e-87	Fib4 (ANGPTL7+)	MCTP1
MDK	0.00629532	0.505827	0.372	0.322	1	Fib4 (ANGPTL7+)	MDK
MEOX2	2.57945e-36	1.24365	0.637	0.243	9.44106e-32	Fib4 (ANGPTL7+)	MEOX2
METRNL	1.74905e-146	0.483722	0.857	0.713	6.40171e-142	Fib3 (Secretory-like)	METRNL
METTL7A	2.86271e-200	0.497731	0.935	0.8	1.04778e-195	Fib3 (Secretory-like)	METTL7A
MFAP4	1.76877e-305	0.720406	0.858	0.641	6.47389e-301	Fib3 (Secretory-like)	MFAP4
MFAP5	0	1.58379	0.911	0.679	0	Fib3 (Secretory-like)	MFAP5
MFGE8	0	0.75299	0.958	0.841	0	Fib3 (Secretory-like)	MFGE8
MGST1	0	0.997379	0.951	0.673	0	Fib3 (Secretory-like)	MGST1
MICAL2	0	0.646366	0.594	0.113	0	Fib1 (Activated-like)	MICAL2
MID1IP1	1.68592e-59	0.417518	0.576	0.472	6.17064e-55	Fib3 (Secretory-like)	MID1IP1
MIF	1.13623e-53	0.437373	0.953	0.971	4.1587e-49	Fib1 (Activated-like)	MIF
MINDY2	0.00910117	0.478353	0.389	0.379	1	Fib4 (ANGPTL7+)	MINDY2
MIR100HG	3.63689e-64	0.454741	0.784	0.646	1.33114e-59	Fib1 (Activated-like)	MIR100HG
MIR99AHG	8.52576e-114	0.394418	0.676	0.515	3.12051e-109	Fib3 (Secretory-like)	MIR99AHG
MISP3	3.43803e-09	0.320616	0.15	0.042	0.000125835	Fib4 (ANGPTL7+)	MISP3
MKLN1	5.99368e-16	0.889393	0.69	0.544	2.19375e-11	Fib4 (ANGPTL7+)	MKLN1
MLPH	8.86016e-72	0.802469	0.372	0.039	3.24291e-67	Fib4 (ANGPTL7+)	MLPH
MLXIPL	2.32213e-228	0.309498	0.287	0.029	8.49921e-224	Fib3 (Secretory-like)	MLXIPL
MMP2	0	1.11887	0.989	0.895	0	Fib3 (Secretory-like)	MMP2
MMP3	2.52498e-39	1.02832	0.061	0.008	9.24168e-35	Fib3 (Secretory-like)	MMP3
MRAS	1.06123e-46	2.01567	0.77	0.352	3.88422e-42	Fib4 (ANGPTL7+)	MRAS
MRC2	1.85945e-43	0.35327	0.796	0.726	6.80576e-39	Fib1 (Activated-like)	MRC2
MSN	1.91189e-93	0.575495	0.819	0.723	6.99772e-89	Fib1 (Activated-like)	MSN
MSRB3	9.60221e-122	0.510973	0.726	0.484	3.51451e-117	Fib1 (Activated-like)	MSRB3
MSX1	2.82793e-103	0.372527	0.757	0.622	1.03505e-98	Fib3 (Secretory-like)	MSX1
MT1A	4.26673e-27	0.337385	0.581	0.512	1.56167e-22	Fib3 (Secretory-like)	MT1A
MT1E	7.20683e-36	0.419264	0.961	0.906	2.63777e-31	Fib3 (Secretory-like)	MT1E
MT1G	0.0034289	0.603039	0.213	0.25	1	Fib1 (Activated-like)	MT1G
MT1M	9.72928e-127	0.781561	0.923	0.844	3.56101e-122	Fib3 (Secretory-like)	MT1M
MT1X	1.88317e-105	0.725478	0.945	0.856	6.89261e-101	Fib3 (Secretory-like)	MT1X
MTCH1	1.35218e-07	0.60203	0.814	0.87	0.00494913	Fib4 (ANGPTL7+)	MTCH1
MT-CYB	1.62169e-06	0.300532	1	0.997	0.0593556	Fib4 (ANGPTL7+)	MT-CYB
MT-ND1	1.26507e-150	0.37126	0.999	0.991	4.63029e-146	Fib3 (Secretory-like)	MT-ND1
MT-ND2	7.03258e-12	0.673817	0.965	0.99	2.574e-07	Fib4 (ANGPTL7+)	MT-ND2
MT-ND3	4.05735e-181	0.504462	0.998	0.972	1.48503e-176	Fib3 (Secretory-like)	MT-ND3
MT-ND31	2.90507e-05	0.488845	0.965	0.988	1	Fib4 (ANGPTL7+)	MT-ND3
MT-ND4	5.48874e-08	0.475446	1	0.996	0.00200893	Fib4 (ANGPTL7+)	MT-ND4
MT-ND4L	4.64812e-05	0.378027	0.85	0.887	1	Fib4 (ANGPTL7+)	MT-ND4L
MT-ND5	2.33964e-05	0.357077	0.982	0.989	0.856332	Fib4 (ANGPTL7+)	MT-ND5
MTSS1	7.36889e-110	0.335638	0.567	0.368	2.69709e-105	Fib3 (Secretory-like)	MTSS1
MTSS11	1.6013e-13	0.931121	0.664	0.481	5.86091e-09	Fib4 (ANGPTL7+)	MTSS1
MTUS1	1.02492e-07	0.919336	0.664	0.622	0.00375131	Fib4 (ANGPTL7+)	MTUS1
MXD4	2.77108e-76	0.42132	0.741	0.609	1.01424e-71	Fib1 (Activated-like)	MXD4
MYC	1.33657e-68	0.342953	0.811	0.717	4.89199e-64	Fib3 (Secretory-like)	MYC
MYCBP2	1.65449e-100	0.369389	0.914	0.83	6.05561e-96	Fib3 (Secretory-like)	MYCBP2
MYDGF	2.80192e-35	0.446541	0.818	0.841	1.02553e-30	Fib1 (Activated-like)	MYDGF
MYH10	4.13388e-105	0.564615	0.674	0.428	1.51304e-100	Fib1 (Activated-like)	MYH10
MYH9	7.89427e-237	0.890407	0.835	0.544	2.88938e-232	Fib1 (Activated-like)	MYH9
MYL12A	5.13998e-141	0.576837	0.92	0.946	1.88129e-136	Fib1 (Activated-like)	MYL12A
MYL12B	3.85551e-09	0.475595	0.92	0.958	0.000141116	Fib4 (ANGPTL7+)	MYL12B
MYL6	5.2578e-32	0.338396	0.945	0.969	1.92441e-27	Fib1 (Activated-like)	MYL6
MYL61	0.000545587	0.329314	0.929	0.966	1	Fib4 (ANGPTL7+)	MYL6
MYL9	7.28077e-09	0.376596	0.849	0.903	0.000266483	Fib1 (Activated-like)	MYL9
MYL91	3.76661e-05	0.428197	0.867	0.894	1	Fib4 (ANGPTL7+)	MYL9
MYO10	0.00246888	0.375276	0.133	0.067	1	Fib4 (ANGPTL7+)	MYO10
MYO1D	2.53092e-247	0.791209	0.801	0.466	9.26343e-243	Fib1 (Activated-like)	MYO1D
MYO6	6.96492e-09	0.725866	0.531	0.416	0.000254923	Fib4 (ANGPTL7+)	MYO6
MYOC	1.66462e-131	0.899981	0.411	0.184	6.09267e-127	Fib3 (Secretory-like)	MYOC
MZT2B	4.1693e-60	0.371181	0.91	0.945	1.52601e-55	Fib1 (Activated-like)	MZT2B
N4BP2L2	4.26828e-18	0.821549	0.867	0.835	1.56223e-13	Fib4 (ANGPTL7+)	N4BP2L2
NAMPT	1.28112e-80	0.36336	0.96	0.898	4.68902e-76	Fib3 (Secretory-like)	NAMPT
NAP1L1	7.98022e-113	0.507972	0.91	0.917	2.92084e-108	Fib1 (Activated-like)	NAP1L1
NAPG	0.00275198	0.34162	0.239	0.457	1	Fib4 (ANGPTL7+)	NAPG
NAV1	6.78503e-42	0.370468	0.706	0.566	2.48339e-37	Fib1 (Activated-like)	NAV1
NBL1	1.31176e-28	0.440841	0.857	0.891	4.80116e-24	Fib1 (Activated-like)	NBL1
NDRG1	1.01725e-18	0.805471	0.894	0.871	3.72322e-14	Fib4 (ANGPTL7+)	NDRG1
NDRG2	1.78535e-113	0.507744	0.741	0.488	6.53455e-109	Fib2 (Maintenance-like)	NDRG2
NDRG21	5.15645e-22	1.30547	0.788	0.543	1.88731e-17	Fib4 (ANGPTL7+)	NDRG2
NDUFA4L2	0	1.86253	0.687	0.246	0	Fib1 (Activated-like)	NDUFA4L2
NDUFS5	9.88391e-37	0.319889	0.89	0.927	3.61761e-32	Fib1 (Activated-like)	NDUFS5
NEAT1	1.31867e-41	0.533712	0.968	0.991	4.82645e-37	Fib1 (Activated-like)	NEAT1
NEGR1	3.17739e-165	0.409091	0.64	0.392	1.16296e-160	Fib3 (Secretory-like)	NEGR1
NEGR11	0.00237974	0.426926	0.531	0.535	1	Fib4 (ANGPTL7+)	NEGR1
NFE2L2	4.82718e-06	0.534281	0.823	0.9	0.17668	Fib4 (ANGPTL7+)	NFE2L2
NFIL3	4.2924e-102	0.358905	0.92	0.833	1.57106e-97	Fib3 (Secretory-like)	NFIL3
NFKBIZ	2.13339e-38	0.303228	0.86	0.821	7.80843e-34	Fib3 (Secretory-like)	NFKBIZ
NGFR	1.35834e-142	0.44973	0.53	0.244	4.97167e-138	Fib2 (Maintenance-like)	NGFR
NGFR1	3.50385e-20	1.31538	0.602	0.306	1.28245e-15	Fib4 (ANGPTL7+)	NGFR
NHS	6.47131e-08	0.335222	0.221	0.088	0.00236856	Fib4 (ANGPTL7+)	NHS
NIBAN2	3.47248e-165	0.465619	0.62	0.309	1.27096e-160	Fib1 (Activated-like)	NIBAN2
NID1	6.66224e-59	0.410856	0.854	0.788	2.43845e-54	Fib3 (Secretory-like)	NID1
NID11	6.49008e-06	0.614621	0.823	0.827	0.237543	Fib4 (ANGPTL7+)	NID1
NLGN1	1.7552e-08	0.351325	0.239	0.096	0.000642422	Fib4 (ANGPTL7+)	NLGN1
NME2	4.55083e-56	0.328289	0.96	0.983	1.66565e-51	Fib1 (Activated-like)	NME2
NNMT	9.93545e-164	0.445432	0.994	0.966	3.63648e-159	Fib3 (Secretory-like)	NNMT
NOL3	2.84185e-09	0.485805	0.381	0.209	0.000104015	Fib4 (ANGPTL7+)	NOL3
NORAD	1.24615e-05	0.526505	0.752	0.844	0.456103	Fib4 (ANGPTL7+)	NORAD
NOTCH3	5.4054e-146	0.437962	0.442	0.158	1.97843e-141	Fib1 (Activated-like)	NOTCH3
NOVA1	0	0.970003	0.895	0.558	0	Fib3 (Secretory-like)	NOVA1
NOVA11	1.92628e-10	0.931492	0.805	0.752	7.05038e-06	Fib4 (ANGPTL7+)	NOVA1
NPDC1	0.00504446	0.45301	0.558	0.609	1	Fib4 (ANGPTL7+)	NPDC1
NPM1	1.93104e-46	0.346071	0.93	0.959	7.0678e-42	Fib1 (Activated-like)	NPM1
NPR1	2.36828e-251	0.38146	0.386	0.081	8.66815e-247	Fib3 (Secretory-like)	NPR1
NR1D1	0.00758798	0.432437	0.345	0.287	1	Fib4 (ANGPTL7+)	NR1D1
NR1D2	0.00493719	0.516024	0.46	0.451	1	Fib4 (ANGPTL7+)	NR1D2
NR1H3	2.10128e-05	0.432402	0.283	0.168	0.769088	Fib4 (ANGPTL7+)	NR1H3
NR2F1	1.58905e-55	1.31089	0.549	0.113	5.81607e-51	Fib4 (ANGPTL7+)	NR2F1
NR2F2	2.50252e-29	0.373796	0.807	0.771	9.15946e-25	Fib1 (Activated-like)	NR2F2
NR2F21	2.81335e-46	1.6082	0.956	0.775	1.02971e-41	Fib4 (ANGPTL7+)	NR2F2
NR2F2-AS1	3.46616e-18	0.653609	0.363	0.121	1.26865e-13	Fib4 (ANGPTL7+)	NR2F2-AS1
NR4A1	0.00107379	0.662197	0.805	0.856	1	Fib4 (ANGPTL7+)	NR4A1
NR4A2	2.93083e-47	0.373645	0.666	0.514	1.07271e-42	Fib2 (Maintenance-like)	NR4A2
NR4A21	0.00041932	0.600242	0.584	0.549	1	Fib4 (ANGPTL7+)	NR4A2
NREP	4.8371e-196	0.72393	0.533	0.202	1.77043e-191	Fib1 (Activated-like)	NREP
NRP2	5.00844e-180	0.408408	0.511	0.184	1.83314e-175	Fib1 (Activated-like)	NRP2
NRP21	2.05944e-98	2.4164	0.903	0.234	7.53777e-94	Fib4 (ANGPTL7+)	NRP2
NTRK2	2.89203e-195	0.565249	0.81	0.602	1.05851e-190	Fib3 (Secretory-like)	NTRK2
NTRK3	3.08437e-146	0.882585	0.381	0.019	1.12891e-141	Fib4 (ANGPTL7+)	NTRK3
NUAK1	0.0013763	0.395461	0.283	0.195	1	Fib4 (ANGPTL7+)	NUAK1
NUCB2	5.41894e-104	0.639762	0.865	0.808	1.98339e-99	Fib1 (Activated-like)	NUCB2
NUCKS1	8.38185e-20	0.672842	0.947	0.953	3.06784e-15	Fib4 (ANGPTL7+)	NUCKS1
NUPR1	3.5887e-208	0.525388	0.986	0.942	1.3135e-203	Fib3 (Secretory-like)	NUPR1
OAF	0.00134538	0.474755	0.619	0.646	1	Fib4 (ANGPTL7+)	OAF
ODC1	0.00841981	0.343769	0.442	0.423	1	Fib4 (ANGPTL7+)	ODC1
OGFRL1	8.51741e-106	0.324295	0.603	0.441	3.11746e-101	Fib3 (Secretory-like)	OGFRL1
OLFML2A	1.32783e-15	0.305137	0.23	0.058	4.85999e-11	Fib4 (ANGPTL7+)	OLFML2A
OLFML3	0	0.900573	0.935	0.782	0	Fib3 (Secretory-like)	OLFML3
OLMALINC	0.000576519	0.396391	0.15	0.074	1	Fib4 (ANGPTL7+)	OLMALINC
OMD	0.000165033	0.506027	0.522	0.466	1	Fib4 (ANGPTL7+)	OMD
OSR2	3.91265e-167	0.488475	0.561	0.317	1.43207e-162	Fib3 (Secretory-like)	OSR2
OSR21	5.17887e-11	1.15076	0.593	0.456	1.89552e-06	Fib4 (ANGPTL7+)	OSR2
OST4	3.46042e-55	0.379463	0.898	0.949	1.26655e-50	Fib1 (Activated-like)	OST4
OSTC	4.38285e-121	0.603714	0.863	0.822	1.60417e-116	Fib1 (Activated-like)	OSTC
OTUD6B-AS1	5.7558e-07	0.658491	0.566	0.499	0.0210668	Fib4 (ANGPTL7+)	OTUD6B-AS1
P2RY14	0	1.05787	0.487	0.005	0	Fib4 (ANGPTL7+)	P2RY14
P3H1	5.21588e-81	0.30854	0.597	0.372	1.90907e-76	Fib1 (Activated-like)	P3H1
P4HB	4.11494e-65	0.496515	0.908	0.934	1.50611e-60	Fib1 (Activated-like)	P4HB
PACSIN3	1.56243e-32	0.480463	0.292	0.051	5.71866e-28	Fib4 (ANGPTL7+)	PACSIN3
PAK3	1.30146e-27	0.78327	0.46	0.145	4.76347e-23	Fib4 (ANGPTL7+)	PAK3
PAMR1	0.000808266	0.401137	0.204	0.12	1	Fib4 (ANGPTL7+)	PAMR1
PAPLN	0.000323248	0.324861	0.221	0.127	1	Fib4 (ANGPTL7+)	PAPLN
PARM1	3.06316e-171	0.382821	0.423	0.132	1.12115e-166	Fib1 (Activated-like)	PARM1
PBX1	5.74613e-117	0.377937	0.823	0.724	2.10314e-112	Fib3 (Secretory-like)	PBX1
PCLAF	1.99452e-206	0.389162	0.285	0.046	7.30016e-202	Fib1 (Activated-like)	PCLAF
PCM1	0.00699937	0.46317	0.628	0.734	1	Fib4 (ANGPTL7+)	PCM1
PCSK1	3.40851e-86	0.321983	0.568	0.325	1.24755e-81	Fib2 (Maintenance-like)	PCSK1
PCSK5	4.06913e-79	0.36662	0.804	0.675	1.48934e-74	Fib3 (Secretory-like)	PCSK5
PCYOX1	3.9491e-166	0.453861	0.779	0.633	1.44541e-161	Fib3 (Secretory-like)	PCYOX1
PDCD5	6.98492e-42	0.359331	0.83	0.801	2.55655e-37	Fib1 (Activated-like)	PDCD5
PDE4D	2.17525e-74	0.314845	0.74	0.595	7.96164e-70	Fib3 (Secretory-like)	PDE4D
PDE4DIP	2.83853e-44	0.340802	0.784	0.674	1.03893e-39	Fib1 (Activated-like)	PDE4DIP
PDGFA	1.09188e-138	0.441408	0.451	0.176	3.99638e-134	Fib1 (Activated-like)	PDGFA
PDGFRL	7.57547e-21	1.03981	0.858	0.742	2.7727e-16	Fib4 (ANGPTL7+)	PDGFRL
PDK4	2.67135e-111	0.708337	0.79	0.657	9.7774e-107	Fib3 (Secretory-like)	PDK4
PDLIM1	1.82776e-152	0.441944	0.9	0.822	6.6898e-148	Fib3 (Secretory-like)	PDLIM1
PDLIM3	1.03115e-65	0.532151	0.839	0.689	3.77412e-61	Fib1 (Activated-like)	PDLIM3
PDLIM7	1.24006e-98	0.465933	0.657	0.425	4.53874e-94	Fib1 (Activated-like)	PDLIM7
PDPN	5.87326e-205	0.592762	0.568	0.266	2.14967e-200	Fib3 (Secretory-like)	PDPN
PDS5B	3.639e-10	0.694761	0.549	0.412	1.33191e-05	Fib4 (ANGPTL7+)	PDS5B
PDZRN3	1.95398e-08	0.653177	0.345	0.186	0.000715174	Fib4 (ANGPTL7+)	PDZRN3
PDZRN4	6.44095e-56	0.796812	0.257	0.023	2.35745e-51	Fib4 (ANGPTL7+)	PDZRN4
PEAK1	0.00795893	0.579241	0.469	0.483	1	Fib4 (ANGPTL7+)	PEAK1
PEAR1	4.28552e-05	0.415085	0.204	0.1	1	Fib4 (ANGPTL7+)	PEAR1
PEBP1	1.81847e-06	0.435043	0.894	0.932	0.0665578	Fib4 (ANGPTL7+)	PEBP1
PER3	0.00170892	0.374623	0.381	0.321	1	Fib4 (ANGPTL7+)	PER3
PERP	2.80871e-14	0.862749	0.619	0.455	1.02802e-09	Fib4 (ANGPTL7+)	PERP
PFN1	1.02267e-72	0.49753	0.904	0.926	3.74308e-68	Fib1 (Activated-like)	PFN1
PGM2L1	2.99225e-62	0.331886	0.562	0.354	1.09519e-57	Fib1 (Activated-like)	PGM2L1
PHACTR2	5.00939e-52	0.37094	0.691	0.539	1.83349e-47	Fib1 (Activated-like)	PHACTR2
PHACTR3	1.21072e-185	0.332658	0.142	0.001	4.43136e-181	Fib4 (ANGPTL7+)	PHACTR3
PHGDH	0.00140057	0.472102	0.46	0.42	1	Fib4 (ANGPTL7+)	PHGDH
PHIP	0.000437137	0.650178	0.54	0.547	1	Fib4 (ANGPTL7+)	PHIP
PHLDA1	1.39316e-56	0.383233	0.536	0.342	5.09909e-52	Fib1 (Activated-like)	PHLDA1
PHLDA11	4.89419e-06	0.653529	0.496	0.375	0.179132	Fib4 (ANGPTL7+)	PHLDA1
PHLDA2	1.39137e-102	0.672801	0.557	0.316	5.09255e-98	Fib1 (Activated-like)	PHLDA2
PHLDB1	0.000776843	0.637592	0.54	0.557	1	Fib4 (ANGPTL7+)	PHLDB1
PHLDB2	1.20425e-127	0.503249	0.753	0.634	4.40767e-123	Fib3 (Secretory-like)	PHLDB2
PHPT1	7.85104e-31	0.330122	0.838	0.825	2.87356e-26	Fib1 (Activated-like)	PHPT1
PI16	2.83664e-195	0.58427	0.407	0.119	1.03824e-190	Fib3 (Secretory-like)	PI16
PI161	6.38411e-17	1.93139	0.549	0.282	2.33665e-12	Fib4 (ANGPTL7+)	PI16
PID1	1.82416e-140	0.439925	0.721	0.557	6.6766e-136	Fib3 (Secretory-like)	PID1
PIK3R1	3.40827e-171	0.592779	0.872	0.757	1.24746e-166	Fib3 (Secretory-like)	PIK3R1
PIM1	3.93084e-70	0.317039	0.762	0.656	1.43873e-65	Fib3 (Secretory-like)	PIM1
PJA2	1.29441e-12	0.694675	0.788	0.815	4.73767e-08	Fib4 (ANGPTL7+)	PJA2
PKDCC	1.31326e-137	0.432018	0.724	0.577	4.80666e-133	Fib3 (Secretory-like)	PKDCC
PKDCC1	0.00428749	0.743717	0.593	0.663	1	Fib4 (ANGPTL7+)	PKDCC
PKIG	5.12931e-27	0.432679	0.75	0.711	1.87738e-22	Fib1 (Activated-like)	PKIG
PKM	5.66113e-110	0.837101	0.882	0.862	2.07203e-105	Fib1 (Activated-like)	PKM
PLA2G2A	0	2.29387	0.955	0.471	0	Fib3 (Secretory-like)	PLA2G2A
PLAAT3	3.2236e-120	0.303733	0.673	0.523	1.17987e-115	Fib3 (Secretory-like)	PLAAT3
PLAAT31	1.78316e-18	1.18754	0.743	0.608	6.52653e-14	Fib4 (ANGPTL7+)	PLAAT3
PLAC9	8.58169e-65	0.301226	0.956	0.921	3.14098e-60	Fib3 (Secretory-like)	PLAC9
PLAC91	2.55153e-10	0.785696	0.903	0.942	9.33885e-06	Fib4 (ANGPTL7+)	PLAC9
PLAGL1	4.06725e-59	0.502831	0.695	0.547	1.48865e-54	Fib1 (Activated-like)	PLAGL1
PLAU	6.82007e-58	0.507005	0.542	0.37	2.49621e-53	Fib2 (Maintenance-like)	PLAU
PLCB4	4.75901e-167	0.615622	0.257	0.006	1.74185e-162	Fib4 (ANGPTL7+)	PLCB4
PLCG2	0.00978626	0.405599	0.79	0.796	1	Fib1 (Activated-like)	PLCG2
PLCXD3	2.14295e-33	0.325319	0.488	0.34	7.8434e-29	Fib1 (Activated-like)	PLCXD3
PLEC	5.14297e-126	0.524715	0.684	0.4	1.88238e-121	Fib1 (Activated-like)	PLEC
PLEC1	0.00120399	0.52717	0.478	0.451	1	Fib4 (ANGPTL7+)	PLEC
PLEKHA2	0.00628844	0.429614	0.257	0.188	1	Fib4 (ANGPTL7+)	PLEKHA2
PLEKHA4	3.24788e-06	0.663064	0.513	0.446	0.118876	Fib4 (ANGPTL7+)	PLEKHA4
PLEKHB1	3.42077e-49	0.309569	0.159	0.01	1.25204e-44	Fib4 (ANGPTL7+)	PLEKHB1
PLEKHH2	1.09284e-05	0.499747	0.478	0.39	0.39999	Fib4 (ANGPTL7+)	PLEKHH2
PLIN2	0	1.40566	0.956	0.839	0	Fib3 (Secretory-like)	PLIN2
PLOD2	1.87862e-84	0.556616	0.716	0.532	6.87595e-80	Fib1 (Activated-like)	PLOD2
PLP1	5.48047e-09	0.388686	0.186	0.061	0.000200591	Fib4 (ANGPTL7+)	PLP1
PLP2	2.03177e-142	0.726906	0.852	0.726	7.43649e-138	Fib1 (Activated-like)	PLP2
PLPP3	0	1.38444	0.958	0.709	0	Fib3 (Secretory-like)	PLPP3
PLS3	5.98152e-48	0.421483	0.825	0.78	2.1893e-43	Fib1 (Activated-like)	PLS3
PLXNA4	5.91675e-189	0.349442	0.323	0.073	2.16559e-184	Fib3 (Secretory-like)	PLXNA4
PMP22	1.96005e-108	0.374079	0.976	0.935	7.17396e-104	Fib3 (Secretory-like)	PMP22
PNISR	5.20739e-11	0.729404	0.85	0.896	1.90596e-06	Fib4 (ANGPTL7+)	PNISR
PNKD	1.11615e-07	0.500413	0.611	0.574	0.00408521	Fib4 (ANGPTL7+)	PNKD
PNN	0.000195272	0.38382	0.726	0.777	1	Fib4 (ANGPTL7+)	PNN
PNRC1	5.74394e-199	0.531966	0.992	0.96	2.10234e-194	Fib3 (Secretory-like)	PNRC1
PNRC2	7.71331e-141	0.388172	0.898	0.814	2.82315e-136	Fib3 (Secretory-like)	PNRC2
PODN	0	0.894469	0.939	0.671	0	Fib3 (Secretory-like)	PODN
PODNL1	8.3353e-32	1.06634	0.469	0.137	3.0508e-27	Fib4 (ANGPTL7+)	PODNL1
POMP	2.82662e-32	0.36777	0.878	0.883	1.03457e-27	Fib1 (Activated-like)	POMP
POSTN	0	2.37486	0.383	0.035	0	Fib1 (Activated-like)	POSTN
PPDPF	4.80237e-56	0.36849	0.883	0.93	1.75772e-51	Fib1 (Activated-like)	PPDPF
PPDPF1	7.47229e-22	0.994161	0.903	0.922	2.73493e-17	Fib4 (ANGPTL7+)	PPDPF
PPFIBP1	6.03961e-170	0.695254	0.822	0.635	2.21056e-165	Fib1 (Activated-like)	PPFIBP1
PPIB	2.96414e-88	0.473389	0.966	0.978	1.08491e-83	Fib1 (Activated-like)	PPIB
PPIC	1.80099e-53	0.401495	0.742	0.641	6.5918e-49	Fib1 (Activated-like)	PPIC
PPIG	1.31732e-06	0.596559	0.69	0.75	0.0482152	Fib4 (ANGPTL7+)	PPIG
PPL	7.69637e-114	0.314142	0.521	0.315	2.81695e-109	Fib3 (Secretory-like)	PPL
PPM1K	0.00295637	0.502579	0.389	0.328	1	Fib4 (ANGPTL7+)	PPM1K
PPP1CB	3.29858e-35	0.356143	0.757	0.669	1.20731e-30	Fib1 (Activated-like)	PPP1CB
PPP1R10	1.15483e-08	0.719784	0.628	0.576	0.000422679	Fib4 (ANGPTL7+)	PPP1R10
PPP1R12A	0.00506796	0.305361	0.628	0.727	1	Fib4 (ANGPTL7+)	PPP1R12A
PPP1R12B	1.07485e-13	0.763912	0.478	0.261	3.93406e-09	Fib4 (ANGPTL7+)	PPP1R12B
PPP1R14B	2.87119e-127	0.728036	0.858	0.796	1.05089e-122	Fib1 (Activated-like)	PPP1R14B
PPP1R15A	4.14279e-06	0.509937	0.912	0.944	0.15163	Fib4 (ANGPTL7+)	PPP1R15A
PRDX4	9.43182e-106	0.660396	0.846	0.826	3.45214e-101	Fib1 (Activated-like)	PRDX4
PRELID1	1.79561e-29	0.374369	0.818	0.809	6.57213e-25	Fib1 (Activated-like)	PRELID1
PRELP	3.18232e-19	0.39489	0.735	0.828	1.16476e-14	Fib2 (Maintenance-like)	PRELP
PREPL	0.00402861	0.356578	0.345	0.281	1	Fib4 (ANGPTL7+)	PREPL
PRG4	2.34658e-27	1.03518	0.419	0.294	8.58871e-23	Fib1 (Activated-like)	PRG4
PRKCA	6.49065e-43	0.946126	0.487	0.113	2.37564e-38	Fib4 (ANGPTL7+)	PRKCA
PRKX	3.84907e-12	0.551845	0.23	0.073	1.4088e-07	Fib4 (ANGPTL7+)	PRKX
PRNP	8.36585e-11	0.892819	0.743	0.763	3.06199e-06	Fib4 (ANGPTL7+)	PRNP
PROX1	2.2867e-05	0.400059	0.15	0.061	0.836955	Fib4 (ANGPTL7+)	PROX1
PRSS23	4.49993e-50	0.427525	0.796	0.662	1.64702e-45	Fib1 (Activated-like)	PRSS23
PRSS231	2.44983e-76	0.496348	0.819	0.646	8.96662e-72	Fib2 (Maintenance-like)	PRSS23
PRXL2A	0.00264968	0.313079	0.283	0.204	1	Fib4 (ANGPTL7+)	PRXL2A
PSAP	7.13982e-179	0.447767	0.984	0.936	2.61324e-174	Fib3 (Secretory-like)	PSAP
PSME2	1.07003e-19	0.312841	0.674	0.609	3.91642e-15	Fib1 (Activated-like)	PSME2
PTBP3	1.09157e-25	1.45004	0.717	0.449	3.99527e-21	Fib4 (ANGPTL7+)	PTBP3
PTCH1	8.50082e-72	1.43549	0.593	0.108	3.11139e-67	Fib4 (ANGPTL7+)	PTCH1
PTGDS	6.55776e-94	5.65518	0.912	0.253	2.40021e-89	Fib4 (ANGPTL7+)	PTGDS
PTGES	6.21403e-119	0.401635	0.506	0.31	2.2744e-114	Fib3 (Secretory-like)	PTGES
PTGFR	1.3555e-122	0.45339	0.684	0.517	4.96127e-118	Fib3 (Secretory-like)	PTGFR
PTGIR	3.14187e-87	0.393155	0.647	0.411	1.14995e-82	Fib1 (Activated-like)	PTGIR
PTGIS	3.31582e-164	0.527745	0.848	0.706	1.21362e-159	Fib3 (Secretory-like)	PTGIS
PTGS2	2.44763e-07	0.315329	0.578	0.514	0.00895856	Fib1 (Activated-like)	PTGS2
PTMA	5.45855e-77	0.452457	0.979	0.992	1.99789e-72	Fib1 (Activated-like)	PTMA
PTMA1	2.69645e-33	0.859637	0.991	0.989	9.86926e-29	Fib4 (ANGPTL7+)	PTMA
PTMS	3.91904e-210	0.820064	0.92	0.907	1.43441e-205	Fib1 (Activated-like)	PTMS
PTMS1	1.60825e-14	0.618055	0.894	0.91	5.88634e-10	Fib4 (ANGPTL7+)	PTMS
PTPN11	0.000116932	0.501989	0.584	0.579	1	Fib4 (ANGPTL7+)	PTPN11
PTPN13	0.00030168	0.487743	0.381	0.311	1	Fib4 (ANGPTL7+)	PTPN13
PTPN9	1.84805e-06	0.557518	0.354	0.229	0.0676405	Fib4 (ANGPTL7+)	PTPN9
PTX3	2.63092e-56	0.674606	0.638	0.507	9.62944e-52	Fib3 (Secretory-like)	PTX3
PXDC1	9.95663e-90	0.349716	0.873	0.802	3.64423e-85	Fib3 (Secretory-like)	PXDC1
PXN	0.00785441	0.459932	0.363	0.31	1	Fib4 (ANGPTL7+)	PXN
PYCR1	1.38284e-104	0.353752	0.452	0.217	5.06135e-100	Fib1 (Activated-like)	PYCR1
RAB13	1.28319e-79	0.597186	0.871	0.828	4.69662e-75	Fib1 (Activated-like)	RAB13
RAB30	0.00711624	0.352334	0.345	0.296	1	Fib4 (ANGPTL7+)	RAB30
RAB31	2.49093e-64	0.50305	0.77	0.647	9.11707e-60	Fib1 (Activated-like)	RAB31
RAB3IL1	0.00766725	0.360625	0.478	0.488	1	Fib4 (ANGPTL7+)	RAB3IL1
RAI2	1.68417e-86	0.301876	0.382	0.225	6.16424e-82	Fib3 (Secretory-like)	RAI2
RAMP2	1.33866e-297	0.82799	0.586	0.25	4.89963e-293	Fib3 (Secretory-like)	RAMP2
RAMP21	7.81243e-10	0.723399	0.611	0.442	2.85943e-05	Fib4 (ANGPTL7+)	RAMP2
RAP1B	2.43268e-05	0.427868	0.743	0.855	0.890386	Fib4 (ANGPTL7+)	RAP1B
RARRES2	3.67908e-56	0.405543	0.866	0.797	1.34658e-51	Fib3 (Secretory-like)	RARRES2
RASAL2	4.10865e-110	0.309125	0.617	0.363	1.50381e-105	Fib2 (Maintenance-like)	RASAL2
RASD1	1.03602e-142	0.736299	0.731	0.51	3.79193e-138	Fib3 (Secretory-like)	RASD1
RASSF4	1.15281e-07	0.67183	0.425	0.277	0.00421939	Fib4 (ANGPTL7+)	RASSF4
RASSF8	7.6362e-12	0.650823	0.752	0.71	2.79493e-07	Fib4 (ANGPTL7+)	RASSF8
RBM25	0.003036	0.329658	0.788	0.867	1	Fib4 (ANGPTL7+)	RBM25
RBM3	4.1517e-46	0.360247	0.903	0.937	1.51956e-41	Fib1 (Activated-like)	RBM3
RBM39	1.59696e-06	0.385528	0.92	0.951	0.0584505	Fib4 (ANGPTL7+)	RBM39
RBM43	0.000505812	0.435024	0.372	0.298	1	Fib4 (ANGPTL7+)	RBM43
RBMS3	7.44944e-09	0.737978	0.699	0.719	0.000272657	Fib4 (ANGPTL7+)	RBMS3
RCN1	3.97747e-41	0.370354	0.854	0.838	1.4558e-36	Fib1 (Activated-like)	RCN1
RCN3	7.68692e-196	0.894338	0.865	0.731	2.81349e-191	Fib1 (Activated-like)	RCN3
RECK	7.15696e-88	0.312743	0.565	0.439	2.61952e-83	Fib3 (Secretory-like)	RECK
RELL1	6.88685e-07	0.636741	0.434	0.313	0.0252066	Fib4 (ANGPTL7+)	RELL1
RETREG1	4.65659e-107	0.300006	0.31	0.123	1.70436e-102	Fib3 (Secretory-like)	RETREG1
REV3L	2.42567e-211	0.623009	0.925	0.799	8.87821e-207	Fib3 (Secretory-like)	REV3L
RFLNA	0	1.16254	0.522	0.009	0	Fib4 (ANGPTL7+)	RFLNA
RGMA	0.000196036	0.519535	0.416	0.346	1	Fib4 (ANGPTL7+)	RGMA
RGS16	6.38396e-38	0.532147	0.752	0.629	2.33659e-33	Fib2 (Maintenance-like)	RGS16
RGS2	1.21317e-69	0.478818	0.731	0.545	4.44033e-65	Fib2 (Maintenance-like)	RGS2
RGS22	0.000203132	0.374286	0.195	0.103	1	Fib4 (ANGPTL7+)	RGS22
RGS3	5.94913e-121	0.619449	0.593	0.318	2.17744e-116	Fib1 (Activated-like)	RGS3
RGS6	0	0.58247	0.292	0.001	0	Fib4 (ANGPTL7+)	RGS6
RHOB	1.38149e-306	0.91015	0.923	0.783	5.05638e-302	Fib3 (Secretory-like)	RHOB
RHOBTB3	1.62571e-108	0.382537	0.855	0.768	5.95026e-104	Fib3 (Secretory-like)	RHOBTB3
RHOC	1.11514e-113	0.603971	0.842	0.789	4.08151e-109	Fib1 (Activated-like)	RHOC
RHOJ	1.44329e-08	0.402909	0.292	0.137	0.000528259	Fib4 (ANGPTL7+)	RHOJ
RIC3	1.51916e-13	0.33532	0.204	0.052	5.56026e-09	Fib4 (ANGPTL7+)	RIC3
RIMKLB	0.00104685	0.472913	0.327	0.246	1	Fib4 (ANGPTL7+)	RIMKLB
RNASE4	2.83226e-122	0.412907	0.869	0.739	1.03663e-117	Fib3 (Secretory-like)	RNASE4
RNF152	7.56375e-113	0.37042	0.569	0.308	2.76841e-108	Fib2 (Maintenance-like)	RNF152
RNF157	4.67029e-73	0.822546	0.283	0.022	1.70937e-68	Fib4 (ANGPTL7+)	RNF157
RNF19A	0	0.802178	0.897	0.755	0	Fib3 (Secretory-like)	RNF19A
RO60	0.000399924	0.360646	0.611	0.672	1	Fib4 (ANGPTL7+)	RO60
ROBO1	0.00523183	0.305185	0.301	0.234	1	Fib4 (ANGPTL7+)	ROBO1
RPS27L	4.2278e-106	0.645697	0.888	0.906	1.54742e-101	Fib1 (Activated-like)	RPS27L
RRAD	2.21573e-12	0.370315	0.495	0.412	8.10978e-08	Fib2 (Maintenance-like)	RRAD
RRAS	0.00456651	0.397129	0.681	0.794	1	Fib4 (ANGPTL7+)	RRAS
RSBN1L	0.00224367	0.34235	0.531	0.573	1	Fib4 (ANGPTL7+)	RSBN1L
RTKN	0.00531994	0.326466	0.186	0.118	1	Fib4 (ANGPTL7+)	RTKN
RTN4	3.78237e-174	0.439561	0.979	0.937	1.38438e-169	Fib3 (Secretory-like)	RTN4
RUNX1T1	0.00339626	0.450717	0.416	0.371	1	Fib4 (ANGPTL7+)	RUNX1T1
S100A10	1.17185e-15	0.342658	0.948	0.975	4.28909e-11	Fib1 (Activated-like)	S100A10
S100A16	1.98942e-195	1.0248	0.834	0.702	7.28147e-191	Fib1 (Activated-like)	S100A16
S100A6	3.65308e-49	0.411361	0.99	0.998	1.33706e-44	Fib1 (Activated-like)	S100A6
S100A61	2.06687e-14	0.473914	0.982	0.997	7.56497e-10	Fib4 (ANGPTL7+)	S100A6
S100B	0	1.08392	0.372	0.001	0	Fib4 (ANGPTL7+)	S100B
SAA1	3.67252e-55	1.18657	0.104	0.02	1.34418e-50	Fib3 (Secretory-like)	SAA1
SASH1	3.07618e-213	0.576497	0.846	0.695	1.12591e-208	Fib3 (Secretory-like)	SASH1
SAT1	1.85835e-62	0.305455	0.977	0.934	6.80175e-58	Fib3 (Secretory-like)	SAT1
SBDS	1.05803e-07	0.554399	0.796	0.863	0.0038725	Fib4 (ANGPTL7+)	SBDS
SBSPON	2.67288e-33	0.486929	0.239	0.033	9.783e-29	Fib4 (ANGPTL7+)	SBSPON
SCARA5	0	1.3313	0.886	0.364	0	Fib3 (Secretory-like)	SCARA5
SCCPDH	0.00196044	0.404357	0.469	0.444	1	Fib4 (ANGPTL7+)	SCCPDH
SCN7A	0	2.23333	0.77	0.009	0	Fib4 (ANGPTL7+)	SCN7A
SCN9A	5.00523e-63	0.329141	0.106	0.003	1.83196e-58	Fib4 (ANGPTL7+)	SCN9A
SCUBE1	2.03433e-173	0.530357	0.195	0.003	7.44585e-169	Fib4 (ANGPTL7+)	SCUBE1
SDC2	2.40632e-06	0.435893	0.708	0.782	0.0880736	Fib4 (ANGPTL7+)	SDC2
SDC4	7.04167e-88	0.328267	0.519	0.276	2.57732e-83	Fib1 (Activated-like)	SDC4
SDF2L1	7.91239e-05	0.304839	0.568	0.533	1	Fib1 (Activated-like)	SDF2L1
SEC31A	1.26919e-63	0.419871	0.869	0.853	4.64537e-59	Fib1 (Activated-like)	SEC31A
SEC61B	5.40788e-85	0.462088	0.907	0.939	1.97934e-80	Fib1 (Activated-like)	SEC61B
SEC61G	1.17045e-60	0.426495	0.846	0.844	4.28398e-56	Fib1 (Activated-like)	SEC61G
SEC62	0.000489191	0.302653	0.841	0.933	1	Fib4 (ANGPTL7+)	SEC62
SELENOP	3.71003e-281	0.675049	0.966	0.812	1.35791e-276	Fib3 (Secretory-like)	SELENOP
SELENOS	9.45717e-32	0.36464	0.857	0.865	3.46142e-27	Fib1 (Activated-like)	SELENOS
SELENOW	9.42521e-85	0.526036	0.87	0.854	3.44972e-80	Fib1 (Activated-like)	SELENOW
SELENOW1	3.17227e-06	0.490688	0.77	0.858	0.116108	Fib4 (ANGPTL7+)	SELENOW
SEMA3B	8.32106e-15	0.499748	0.274	0.083	3.04559e-10	Fib4 (ANGPTL7+)	SEMA3B
SEMA5A	2.21754e-10	0.545106	0.257	0.097	8.11642e-06	Fib4 (ANGPTL7+)	SEMA5A
SEPTIN7	2.97987e-06	0.354666	0.92	0.959	0.109066	Fib4 (ANGPTL7+)	SEPTIN7
SEPTIN9	8.52605e-05	0.437457	0.451	0.383	1	Fib4 (ANGPTL7+)	SEPTIN9
SERF2	8.74812e-73	0.375252	0.968	0.99	3.2019e-68	Fib1 (Activated-like)	SERF2
SERPINA5	9.30336e-107	0.384314	0.451	0.258	3.40512e-102	Fib3 (Secretory-like)	SERPINA5
SERPINE1	9.00819e-153	1.36807	0.772	0.514	3.29709e-148	Fib1 (Activated-like)	SERPINE1
SERPINE2	8.23753e-76	0.587795	0.719	0.521	3.01502e-71	Fib2 (Maintenance-like)	SERPINE2
SERPINF1	7.86304e-283	0.581602	0.998	0.962	2.87795e-278	Fib3 (Secretory-like)	SERPINF1
SERPING1	0	0.740043	0.998	0.954	0	Fib3 (Secretory-like)	SERPING1
SERPINH1	3.504e-141	0.789312	0.894	0.853	1.2825e-136	Fib1 (Activated-like)	SERPINH1
SERTAD1	5.79396e-06	1.18015	0.637	0.699	0.212065	Fib4 (ANGPTL7+)	SERTAD1
SET	2.97771e-51	0.408153	0.871	0.858	1.08987e-46	Fib1 (Activated-like)	SET
SF1	0.00104929	0.44685	0.788	0.873	1	Fib4 (ANGPTL7+)	SF1
SFRP1	0	1.63003	0.856	0.422	0	Fib3 (Secretory-like)	SFRP1
SFRP2	1.82334e-22	0.472838	0.739	0.653	6.67362e-18	Fib2 (Maintenance-like)	SFRP2
SFRP5	5.9058e-229	0.514572	0.124	0	2.16158e-224	Fib4 (ANGPTL7+)	SFRP5
SH3BGRL3	1.69857e-190	1.02691	0.926	0.915	6.21692e-186	Fib1 (Activated-like)	SH3BGRL3
SH3BP5	2.03305e-278	0.628376	0.915	0.773	7.44117e-274	Fib3 (Secretory-like)	SH3BP5
SH3PXD2A	0.000505056	0.565089	0.584	0.645	1	Fib4 (ANGPTL7+)	SH3PXD2A
SHISA3	1.24929e-27	0.70315	0.23	0.037	4.57254e-23	Fib4 (ANGPTL7+)	SHISA3
SHISA6	1.43154e-200	0.320069	0.186	0.002	5.23956e-196	Fib4 (ANGPTL7+)	SHISA6
SIPA1L2	2.25474e-196	0.37546	0.424	0.15	8.25256e-192	Fib3 (Secretory-like)	SIPA1L2
SLC12A2	1.65279e-42	1.46349	0.619	0.203	6.04938e-38	Fib4 (ANGPTL7+)	SLC12A2
SLC16A2	0.00356041	0.334771	0.301	0.231	1	Fib4 (ANGPTL7+)	SLC16A2
SLC16A7	1.26498e-142	0.416398	0.633	0.44	4.62995e-138	Fib3 (Secretory-like)	SLC16A7
SLC19A2	3.21747e-81	0.30408	0.604	0.469	1.17763e-76	Fib3 (Secretory-like)	SLC19A2
SLC1A2	0.000234115	0.402813	0.106	0.04	1	Fib4 (ANGPTL7+)	SLC1A2
SLC20A1	3.39859e-74	0.767479	0.699	0.525	1.24392e-69	Fib1 (Activated-like)	SLC20A1
SLC22A3	9.40079e-69	1.03314	0.301	0.026	3.44078e-64	Fib4 (ANGPTL7+)	SLC22A3
SLC2A1	5.88561e-19	1.49125	0.398	0.148	2.15419e-14	Fib4 (ANGPTL7+)	SLC2A1
SLC43A3	1.65072e-169	0.396328	0.696	0.501	6.0418e-165	Fib3 (Secretory-like)	SLC43A3
SLC44A1	0.00113547	0.437994	0.628	0.687	1	Fib4 (ANGPTL7+)	SLC44A1
SLC44A2	0.00544164	0.444969	0.292	0.224	1	Fib4 (ANGPTL7+)	SLC44A2
SLC6A20	2.73485e-107	0.373775	0.142	0.003	1.00098e-102	Fib4 (ANGPTL7+)	SLC6A20
SLC7A2	6.5733e-55	1.14421	0.549	0.116	2.40589e-50	Fib4 (ANGPTL7+)	SLC7A2
SLC8A1	2.61194e-11	0.449668	0.177	0.048	9.55998e-07	Fib4 (ANGPTL7+)	SLC8A1
SLC9A3R2	0.000387581	0.405301	0.292	0.196	1	Fib4 (ANGPTL7+)	SLC9A3R2
SLCO1C1	8.42056e-277	1.1311	0.451	0.012	3.08201e-272	Fib4 (ANGPTL7+)	SLCO1C1
SLIT3	2.38396e-252	0.558457	0.709	0.414	8.72552e-248	Fib3 (Secretory-like)	SLIT3
SLPI	0	1.23399	0.498	0.09	0	Fib3 (Secretory-like)	SLPI
SMAD3	7.06814e-149	0.406639	0.78	0.636	2.58701e-144	Fib3 (Secretory-like)	SMAD3
SMC4	8.89681e-122	0.44569	0.536	0.255	3.25632e-117	Fib1 (Activated-like)	SMC4
SMIM14	6.39849e-84	0.31268	0.891	0.828	2.34191e-79	Fib3 (Secretory-like)	SMIM14
SMOC2	8.4302e-73	0.445051	0.474	0.33	3.08554e-68	Fib3 (Secretory-like)	SMOC2
SNED1	6.71654e-11	0.895384	0.584	0.438	2.45832e-06	Fib4 (ANGPTL7+)	SNED1
SNX21	1.05493e-97	0.306413	0.665	0.546	3.86113e-93	Fib3 (Secretory-like)	SNX21
SOCS3	8.31448e-101	0.498383	0.92	0.846	3.04318e-96	Fib3 (Secretory-like)	SOCS3
SOCS31	0.00107374	0.482041	0.832	0.89	1	Fib4 (ANGPTL7+)	SOCS3
SOCS5	6.85009e-44	0.335064	0.655	0.497	2.5072e-39	Fib1 (Activated-like)	SOCS5
SOD2	3.10411e-206	0.622014	0.996	0.954	1.13613e-201	Fib3 (Secretory-like)	SOD2
SOD3	2.54686e-233	0.725183	0.948	0.867	9.32176e-229	Fib3 (Secretory-like)	SOD3
SON	4.20161e-15	0.592834	0.938	0.935	1.53783e-10	Fib4 (ANGPTL7+)	SON
SORBS1	0.00186341	0.701583	0.327	0.275	1	Fib4 (ANGPTL7+)	SORBS1
SORL1	1.1106e-13	0.305566	0.15	0.03	4.06489e-09	Fib4 (ANGPTL7+)	SORL1
SOX5	0.000516126	0.390157	0.31	0.214	1	Fib4 (ANGPTL7+)	SOX5
SOX6	4.98032e-08	0.339066	0.195	0.07	0.00182285	Fib4 (ANGPTL7+)	SOX6
SOX8	7.69162e-111	0.920829	0.319	0.018	2.81521e-106	Fib4 (ANGPTL7+)	SOX8
SOX9	2.99169e-52	1.38491	0.513	0.105	1.09499e-47	Fib4 (ANGPTL7+)	SOX9
SPARC	1.28562e-210	1.10118	0.965	0.952	4.7055e-206	Fib1 (Activated-like)	SPARC
SPARC1	2.76145e-119	0.618969	0.977	0.947	1.01072e-114	Fib2 (Maintenance-like)	SPARC
SPARCL1	1.29277e-40	2.44498	0.929	0.849	4.73166e-36	Fib4 (ANGPTL7+)	SPARCL1
SPART	7.60295e-94	0.301511	0.841	0.764	2.78276e-89	Fib3 (Secretory-like)	SPART
SPATA6	0.00304292	0.555739	0.469	0.473	1	Fib4 (ANGPTL7+)	SPATA6
SPATS2L	8.87733e-100	0.470592	0.779	0.603	3.24919e-95	Fib1 (Activated-like)	SPATS2L
SPATS2L1	0.000339659	0.45184	0.593	0.635	1	Fib4 (ANGPTL7+)	SPATS2L
SPHK1	2.90038e-168	0.765617	0.685	0.385	1.06157e-163	Fib1 (Activated-like)	SPHK1
SPOCK1	0	0.783549	0.952	0.82	0	Fib3 (Secretory-like)	SPOCK1
SPON2	1.76964e-111	0.412349	0.825	0.665	6.47705e-107	Fib3 (Secretory-like)	SPON2
SPRED2	0.0049839	0.476738	0.336	0.281	1	Fib4 (ANGPTL7+)	SPRED2
SPRY1	4.19636e-78	0.458848	0.861	0.681	1.53591e-73	Fib2 (Maintenance-like)	SPRY1
SPRY2	1.35391e-09	0.951222	0.593	0.469	4.95545e-05	Fib4 (ANGPTL7+)	SPRY2
SPRY4	1.6889e-05	0.460627	0.301	0.178	0.618154	Fib4 (ANGPTL7+)	SPRY4
SPTAN1	0.00480424	0.405157	0.637	0.72	1	Fib4 (ANGPTL7+)	SPTAN1
SPTBN1	8.04761e-47	1.56175	0.956	0.902	2.9455e-42	Fib4 (ANGPTL7+)	SPTBN1
SQLE	1.4491e-75	0.333402	0.55	0.322	5.30385e-71	Fib1 (Activated-like)	SQLE
SREBF2	1.93677e-05	0.396991	0.327	0.215	0.708877	Fib4 (ANGPTL7+)	SREBF2
SRGN	6.0508e-114	0.593831	0.39	0.153	2.21465e-109	Fib1 (Activated-like)	SRGN
SRM	8.14342e-37	0.439939	0.766	0.723	2.98057e-32	Fib1 (Activated-like)	SRM
SRPX	9.96233e-277	0.645327	0.927	0.772	3.64631e-272	Fib3 (Secretory-like)	SRPX
SRRM2	2.51711e-15	0.740998	0.929	0.949	9.21288e-11	Fib4 (ANGPTL7+)	SRRM2
SRSF3	1.12229e-10	0.658012	0.876	0.917	4.10768e-06	Fib4 (ANGPTL7+)	SRSF3
SRSF5	4.87705e-06	0.452211	0.85	0.945	0.178505	Fib4 (ANGPTL7+)	SRSF5
SRSF7	0.00123552	0.367785	0.743	0.86	1	Fib4 (ANGPTL7+)	SRSF7
SSPN	2.18456e-17	1.1158	0.761	0.651	7.99569e-13	Fib4 (ANGPTL7+)	SSPN
SSR3	4.1836e-55	0.442571	0.877	0.887	1.53124e-50	Fib1 (Activated-like)	SSR3
ST3GAL4	0.00443754	0.337748	0.478	0.487	1	Fib4 (ANGPTL7+)	ST3GAL4
ST3GAL5	1.00584e-290	0.533853	0.58	0.233	3.68146e-286	Fib3 (Secretory-like)	ST3GAL5
STARD13	0.000271778	0.322886	0.274	0.175	1	Fib4 (ANGPTL7+)	STARD13
STEAP4	1.18777e-37	0.554937	0.68	0.595	4.34735e-33	Fib3 (Secretory-like)	STEAP4
STIM2	2.0261e-06	0.457881	0.354	0.222	0.0741574	Fib4 (ANGPTL7+)	STIM2
STK38	0.000553133	0.477498	0.398	0.334	1	Fib4 (ANGPTL7+)	STK38
STMN1	3.62223e-11	0.805576	0.389	0.194	1.32577e-06	Fib4 (ANGPTL7+)	STMN1
STOM	1.43092e-285	0.584235	0.907	0.767	5.23729e-281	Fib3 (Secretory-like)	STOM
STXBP6	1.66189e-07	0.588631	0.363	0.22	0.0060827	Fib4 (ANGPTL7+)	STXBP6
SULF1	8.09886e-200	0.940956	0.662	0.332	2.96426e-195	Fib1 (Activated-like)	SULF1
SUN2	6.34663e-05	0.538145	0.593	0.579	1	Fib4 (ANGPTL7+)	SUN2
SVEP1	0	1.32713	0.833	0.454	0	Fib3 (Secretory-like)	SVEP1
SYNE2	1.05958e-23	1.46348	0.681	0.406	3.87817e-19	Fib4 (ANGPTL7+)	SYNE2
SYNJ2	3.54513e-136	0.324178	0.492	0.203	1.29755e-131	Fib1 (Activated-like)	SYNJ2
SYNM	2.11198e-25	0.823718	0.354	0.093	7.73005e-21	Fib4 (ANGPTL7+)	SYNM
SYNPO	8.02242e-201	0.353556	0.436	0.122	2.93629e-196	Fib1 (Activated-like)	SYNPO
SYNPO2	1.01169e-53	0.310389	0.523	0.42	3.7029e-49	Fib3 (Secretory-like)	SYNPO2
SYTL4	8.57465e-14	0.724374	0.442	0.22	3.13841e-09	Fib4 (ANGPTL7+)	SYTL4
TAC1	6.91173e-63	1.23138	0.319	0.031	2.52976e-58	Fib4 (ANGPTL7+)	TAC1
TACC1	7.60074e-10	0.597382	0.867	0.922	2.78195e-05	Fib4 (ANGPTL7+)	TACC1
TAF7	1.55548e-14	0.814205	0.743	0.712	5.69321e-10	Fib4 (ANGPTL7+)	TAF7
TAGLN	3.30819e-95	1.52135	0.819	0.755	1.21083e-90	Fib1 (Activated-like)	TAGLN
TAGLN1	7.29056e-32	2.13576	0.938	0.764	2.66842e-27	Fib4 (ANGPTL7+)	TAGLN
TBX18	0.00274747	0.460234	0.283	0.215	1	Fib4 (ANGPTL7+)	TBX18
TC2N	8.17829e-117	0.356831	0.593	0.391	2.99334e-112	Fib3 (Secretory-like)	TC2N
TCEA3	0.00119262	0.358117	0.283	0.202	1	Fib4 (ANGPTL7+)	TCEA3
TCF4	9.79609e-26	1.13052	0.885	0.816	3.58547e-21	Fib4 (ANGPTL7+)	TCF4
TENM2	0	1.47829	0.549	0.001	0	Fib4 (ANGPTL7+)	TENM2
TENT5A	3.93231e-20	0.341178	0.803	0.799	1.43926e-15	Fib1 (Activated-like)	TENT5A
TET1	0.000332744	0.334659	0.301	0.201	1	Fib4 (ANGPTL7+)	TET1
TFPI	8.02182e-07	0.531533	0.85	0.921	0.0293607	Fib4 (ANGPTL7+)	TFPI
TFPI2	0	1.0841	0.508	0.09	0	Fib1 (Activated-like)	TFPI2
TGFB1	1.99879e-120	0.47952	0.725	0.482	7.31576e-116	Fib1 (Activated-like)	TGFB1
TGFB11	3.51552e-112	0.302804	0.733	0.463	1.28672e-107	Fib2 (Maintenance-like)	TGFB1
TGFB1I1	4.34322e-56	0.409624	0.784	0.708	1.58966e-51	Fib1 (Activated-like)	TGFB1I1
TGFBR2	0	0.819892	0.947	0.798	0	Fib3 (Secretory-like)	TGFBR2
TGFBR3	0	1.12606	0.901	0.638	0	Fib3 (Secretory-like)	TGFBR3
TGM2	3.90652e-43	0.322265	0.37	0.223	1.42983e-38	Fib2 (Maintenance-like)	TGM2
THBD	0.00123161	0.405999	0.31	0.215	1	Fib4 (ANGPTL7+)	THBD
THBS1	9.12113e-26	0.33886	0.707	0.599	3.33843e-21	Fib2 (Maintenance-like)	THBS1
THBS2	6.54738e-46	0.363206	0.868	0.819	2.39641e-41	Fib1 (Activated-like)	THBS2
THBS4	6.87765e-278	0.80472	0.345	0.006	2.51729e-273	Fib4 (ANGPTL7+)	THBS4
THSD1	4.52504e-10	0.393677	0.159	0.043	1.65621e-05	Fib4 (ANGPTL7+)	THSD1
THY1	3.1972e-137	0.973432	0.835	0.641	1.17021e-132	Fib2 (Maintenance-like)	THY1
TIAM1	4.3799e-73	1.17075	0.496	0.071	1.60309e-68	Fib4 (ANGPTL7+)	TIAM1
TIMP1	0	2.07612	0.996	0.996	0	Fib1 (Activated-like)	TIMP1
TIMP3	1.51127e-168	0.665529	0.972	0.869	5.5314e-164	Fib3 (Secretory-like)	TIMP3
TJP1	0.00855141	0.94701	0.496	0.585	1	Fib4 (ANGPTL7+)	TJP1
TKT	0.00136542	0.350346	0.803	0.849	1	Fib1 (Activated-like)	TKT
TLE1	0.000131195	0.579576	0.416	0.332	1	Fib4 (ANGPTL7+)	TLE1
TLE4	8.97227e-06	0.821852	0.513	0.468	0.328394	Fib4 (ANGPTL7+)	TLE4
TLNRD1	3.47317e-99	0.342041	0.619	0.467	1.27122e-94	Fib3 (Secretory-like)	TLNRD1
TLR4	2.36513e-95	0.405023	0.358	0.184	8.65663e-91	Fib3 (Secretory-like)	TLR4
TM4SF1	4.9763e-227	0.569664	0.57	0.187	1.82138e-222	Fib1 (Activated-like)	TM4SF1
TM4SF11	3.49103e-52	2.26864	0.752	0.25	1.27775e-47	Fib4 (ANGPTL7+)	TM4SF1
TMED3	3.80069e-24	0.303361	0.738	0.703	1.39109e-19	Fib1 (Activated-like)	TMED3
TMED9	3.70442e-38	0.422963	0.826	0.813	1.35585e-33	Fib1 (Activated-like)	TMED9
TMEM119	2.2636e-92	0.524799	0.748	0.593	8.28501e-88	Fib2 (Maintenance-like)	TMEM119
TMEM176A	3.63618e-169	0.667473	0.749	0.489	1.33088e-164	Fib3 (Secretory-like)	TMEM176A
TMEM176B	1.32855e-181	0.717075	0.765	0.501	4.86262e-177	Fib3 (Secretory-like)	TMEM176B
TMEM208	2.20256e-19	0.309265	0.759	0.732	8.0616e-15	Fib1 (Activated-like)	TMEM208
TMEM45A	3.09213e-63	0.346095	0.8	0.743	1.13175e-58	Fib3 (Secretory-like)	TMEM45A
TMSB10	2.63465e-262	0.835415	0.991	0.994	9.64309e-258	Fib1 (Activated-like)	TMSB10
TMSB4X	1.02958e-144	0.662063	0.987	0.996	3.76838e-140	Fib1 (Activated-like)	TMSB4X
TMTC1	0.000560328	0.458541	0.301	0.214	1	Fib4 (ANGPTL7+)	TMTC1
TNC	4.50935e-208	1.34784	0.779	0.44	1.65047e-203	Fib1 (Activated-like)	TNC
TNC1	6.07728e-69	0.348358	0.666	0.451	2.22434e-64	Fib2 (Maintenance-like)	TNC
TNFAIP2	2.66912e-89	0.370612	0.708	0.572	9.76924e-85	Fib3 (Secretory-like)	TNFAIP2
TNFAIP6	1.13828e-31	0.440898	0.735	0.68	4.16623e-27	Fib3 (Secretory-like)	TNFAIP6
TNFAIP8	2.35259e-59	0.303371	0.372	0.192	8.61071e-55	Fib1 (Activated-like)	TNFAIP8
TNFRSF12A	6.09026e-91	0.721937	0.704	0.496	2.2291e-86	Fib1 (Activated-like)	TNFRSF12A
TNFRSF19	1.07452e-10	0.626814	0.292	0.12	3.93286e-06	Fib4 (ANGPTL7+)	TNFRSF19
TNFSF10	4.82352e-241	0.656972	0.801	0.523	1.76546e-236	Fib3 (Secretory-like)	TNFSF10
TNIK	5.30577e-14	0.348871	0.177	0.04	1.94196e-09	Fib4 (ANGPTL7+)	TNIK
TNNC1	2.47227e-44	1.43411	0.204	0.019	9.04875e-40	Fib4 (ANGPTL7+)	TNNC1
TNNT2	6.21904e-263	0.7693	0.133	0	2.27623e-258	Fib4 (ANGPTL7+)	TNNT2
TNRC6B	0.00152175	0.4353	0.602	0.663	1	Fib4 (ANGPTL7+)	TNRC6B
TNS1	9.22808e-08	0.778351	0.584	0.53	0.00337757	Fib4 (ANGPTL7+)	TNS1
TNS2	4.57139e-05	0.478222	0.611	0.586	1	Fib4 (ANGPTL7+)	TNS2
TNXB	1.29717e-145	0.470664	0.786	0.566	4.74778e-141	Fib3 (Secretory-like)	TNXB
TOB1	6.73804e-28	1.15096	0.681	0.376	2.46619e-23	Fib4 (ANGPTL7+)	TOB1
TPD52	2.69188e-246	0.467228	0.265	0.004	9.85254e-242	Fib4 (ANGPTL7+)	TPD52
TPD52L1	0.000173429	0.464923	0.212	0.118	1	Fib4 (ANGPTL7+)	TPD52L1
TPM1	2.63965e-127	1.0606	0.909	0.868	9.66139e-123	Fib1 (Activated-like)	TPM1
TPM11	9.44123e-05	0.549514	0.814	0.876	1	Fib4 (ANGPTL7+)	TPM1
TPM2	0	1.36914	0.928	0.742	0	Fib1 (Activated-like)	TPM2
TPM21	7.87299e-119	0.332958	0.926	0.73	2.88159e-114	Fib2 (Maintenance-like)	TPM2
TPM3	8.96309e-65	0.488884	0.849	0.813	3.28058e-60	Fib1 (Activated-like)	TPM3
TPM31	0.000603459	0.453914	0.726	0.82	1	Fib4 (ANGPTL7+)	TPM3
TPM4	1.63153e-60	0.357257	0.945	0.942	5.97157e-56	Fib1 (Activated-like)	TPM4
TRA2B	1.76806e-05	0.609779	0.717	0.825	0.647128	Fib4 (ANGPTL7+)	TRA2B
TRIB2	5.6163e-160	0.342126	0.462	0.162	2.05562e-155	Fib1 (Activated-like)	TRIB2
TRIB21	0.000369031	0.360846	0.31	0.215	1	Fib4 (ANGPTL7+)	TRIB2
TRIM22	0.000800327	0.508273	0.407	0.342	1	Fib4 (ANGPTL7+)	TRIM22
TRNP1	7.92949e-26	0.617838	0.31	0.07	2.90227e-21	Fib4 (ANGPTL7+)	TRNP1
TRPS1	6.68383e-80	0.307862	0.598	0.361	2.44635e-75	Fib1 (Activated-like)	TRPS1
TSC22D1	1.56846e-145	0.905447	0.798	0.578	5.74072e-141	Fib1 (Activated-like)	TSC22D1
TSC22D11	3.475e-43	0.320775	0.745	0.579	1.27188e-38	Fib2 (Maintenance-like)	TSC22D1
TSKU	4.43355e-235	0.780797	0.605	0.353	1.62272e-230	Fib3 (Secretory-like)	TSKU
TSPAN14	9.56008e-05	0.309105	0.265	0.159	1	Fib4 (ANGPTL7+)	TSPAN14
TSPAN4	3.59343e-131	0.344109	0.876	0.773	1.31523e-126	Fib3 (Secretory-like)	TSPAN4
TSPAN8	8.1112e-164	0.553847	0.502	0.252	2.96878e-159	Fib3 (Secretory-like)	TSPAN8
TSPO	5.64656e-194	0.864329	0.885	0.837	2.0667e-189	Fib1 (Activated-like)	TSPO
TSPYL2	0.00407187	0.455411	0.513	0.51	1	Fib4 (ANGPTL7+)	TSPYL2
TTC3	2.55498e-96	0.567106	0.84	0.74	9.3515e-92	Fib1 (Activated-like)	TTC3
TUBA1A	3.89575e-18	0.310937	0.8	0.779	1.42588e-13	Fib1 (Activated-like)	TUBA1A
TUBA1B	3.37236e-17	0.609594	0.864	0.866	1.23432e-12	Fib1 (Activated-like)	TUBA1B
TUBA1C	5.12659e-34	0.420262	0.7	0.609	1.87638e-29	Fib1 (Activated-like)	TUBA1C
TUBB	3.38649e-15	0.353086	0.82	0.835	1.23949e-10	Fib1 (Activated-like)	TUBB
TUG1	0.00377021	0.568629	0.46	0.493	1	Fib4 (ANGPTL7+)	TUG1
TUT4	0.00565325	0.520179	0.531	0.553	1	Fib4 (ANGPTL7+)	TUT4
TWIST2	2.892e-283	0.643044	0.841	0.632	1.0585e-278	Fib3 (Secretory-like)	TWIST2
TXN	3.31235e-20	0.407378	0.907	0.927	1.21235e-15	Fib1 (Activated-like)	TXN
TXNDC17	1.91646e-68	0.458785	0.752	0.622	7.01443e-64	Fib1 (Activated-like)	TXNDC17
TXNIP	0	1.36003	0.883	0.66	0	Fib3 (Secretory-like)	TXNIP
TXNIP1	5.17453e-32	1.88218	0.956	0.787	1.89393e-27	Fib4 (ANGPTL7+)	TXNIP
TYRO3	2.15732e-11	0.3949	0.212	0.066	7.896e-07	Fib4 (ANGPTL7+)	TYRO3
UACA	9.66726e-254	1.27816	0.84	0.623	3.53831e-249	Fib1 (Activated-like)	UACA
UACA1	2.1898e-09	0.5912	0.735	0.661	8.01488e-05	Fib4 (ANGPTL7+)	UACA
UAP1	2.49487e-219	0.689885	0.921	0.833	9.13147e-215	Fib3 (Secretory-like)	UAP1
UCHL1	9.76652e-154	0.795691	0.634	0.346	3.57465e-149	Fib1 (Activated-like)	UCHL1
UNC5B	1.27265e-288	0.492398	0.515	0.13	4.65801e-284	Fib1 (Activated-like)	UNC5B
UPP1	1.70055e-36	0.499293	0.505	0.355	6.22418e-32	Fib1 (Activated-like)	UPP1
UQCRH	7.49476e-53	0.32301	0.896	0.923	2.74316e-48	Fib1 (Activated-like)	UQCRH
USP53	0	0.923702	0.883	0.726	0	Fib3 (Secretory-like)	USP53
USP54	2.89931e-67	1.17665	0.549	0.096	1.06118e-62	Fib4 (ANGPTL7+)	USP54
VAMP2	3.83324e-20	0.960204	0.823	0.803	1.40301e-15	Fib4 (ANGPTL7+)	VAMP2
VAT1	8.67143e-72	0.318545	0.683	0.591	3.17383e-67	Fib3 (Secretory-like)	VAT1
VCAN	8.09253e-51	0.581644	0.926	0.937	2.96195e-46	Fib1 (Activated-like)	VCAN
VEGFA	5.86441e-14	0.422918	0.78	0.777	2.14643e-09	Fib1 (Activated-like)	VEGFA
VEGFD	8.82197e-250	0.468134	0.351	0.058	3.22893e-245	Fib3 (Secretory-like)	VEGFD
VIM	1.57039e-168	0.746324	0.998	1	5.74779e-164	Fib1 (Activated-like)	VIM
VIT	0	0.75164	0.836	0.498	0	Fib3 (Secretory-like)	VIT
VIT1	4.05383e-23	1.13172	0.876	0.691	1.48374e-18	Fib4 (ANGPTL7+)	VIT
VMP1	5.22105e-54	0.403006	0.946	0.882	1.91096e-49	Fib2 (Maintenance-like)	VMP1
VSIR	0.00928285	0.384908	0.381	0.338	1	Fib4 (ANGPTL7+)	VSIR
WASF2	4.55836e-13	0.679151	0.841	0.887	1.66841e-08	Fib4 (ANGPTL7+)	WASF2
WNT5B	4.21224e-08	0.464221	0.283	0.137	0.00154172	Fib4 (ANGPTL7+)	WNT5B
WNT6	2.6437e-201	0.363463	0.15	0.001	9.67622e-197	Fib4 (ANGPTL7+)	WNT6
WWTR1	1.0291e-59	0.420863	0.777	0.655	3.76659e-55	Fib1 (Activated-like)	WWTR1
WWTR11	0.00171192	0.394551	0.637	0.678	1	Fib4 (ANGPTL7+)	WWTR1
XG	1.21261e-129	0.326304	0.565	0.373	4.43826e-125	Fib3 (Secretory-like)	XG
XIST	3.66633e-11	0.741652	0.858	0.801	1.34191e-06	Fib4 (ANGPTL7+)	XIST
YAP1	0.000825963	0.341051	0.558	0.591	1	Fib4 (ANGPTL7+)	YAP1
YBX1	6.26835e-90	0.477973	0.959	0.974	2.29428e-85	Fib1 (Activated-like)	YBX1
YIF1A	7.542e-49	0.455344	0.739	0.659	2.76045e-44	Fib1 (Activated-like)	YIF1A
YWHAE	5.35672e-09	0.388841	0.832	0.892	0.000196061	Fib4 (ANGPTL7+)	YWHAE
YWHAH	5.83881e-32	0.320076	0.733	0.632	2.13706e-27	Fib1 (Activated-like)	YWHAH
ZBTB16	6.56411e-53	0.328137	0.829	0.722	2.40253e-48	Fib3 (Secretory-like)	ZBTB16
ZBTB161	0.00960455	0.485455	0.752	0.784	1	Fib4 (ANGPTL7+)	ZBTB16
ZBTB20	1.52517e-134	0.357788	0.896	0.812	5.58227e-130	Fib3 (Secretory-like)	ZBTB20
ZBTB201	3.1776e-15	0.775213	0.876	0.86	1.16303e-10	Fib4 (ANGPTL7+)	ZBTB20
ZC3H13	0.00478171	0.410304	0.522	0.59	1	Fib4 (ANGPTL7+)	ZC3H13
ZC3H6	1.71384e-05	0.577064	0.451	0.373	0.627284	Fib4 (ANGPTL7+)	ZC3H6
ZEB2	1.27961e-51	0.302678	0.902	0.822	4.68349e-47	Fib2 (Maintenance-like)	ZEB2
ZFAND5	2.39768e-160	0.515707	0.951	0.889	8.77574e-156	Fib3 (Secretory-like)	ZFAND5
ZFAND51	8.11417e-05	0.536233	0.858	0.926	1	Fib4 (ANGPTL7+)	ZFAND5
ZFP36	3.08808e-45	0.355689	0.934	0.89	1.13027e-40	Fib3 (Secretory-like)	ZFP36
ZFP361	0.000430389	0.328895	0.885	0.916	1	Fib4 (ANGPTL7+)	ZFP36
ZMAT1	1.50144e-05	0.441037	0.186	0.081	0.549541	Fib4 (ANGPTL7+)	ZMAT1
ZNF322	0.00522038	0.470838	0.407	0.382	1	Fib4 (ANGPTL7+)	ZNF322
ZRANB2	0.000150774	0.499168	0.628	0.708	1	Fib4 (ANGPTL7+)	ZRANB2

## Sheet: S5 File (Immune Cells)
	p_val	avg_log2FC	pct.1	pct.2	p_val_adj	cluster	gene
C1QB	0	2.89109	0.89	0.27	0	Pro-Resolving Macrophage	C1QB
RNASE1	0	2.71941	0.976	0.406	0	Pro-Resolving Macrophage	RNASE1
SELENOP	0	2.61693	0.79	0.241	0	Pro-Resolving Macrophage	SELENOP
C1QA	0	2.61002	0.918	0.323	0	Pro-Resolving Macrophage	C1QA
PLTP	0	2.56589	0.926	0.322	0	Pro-Resolving Macrophage	PLTP
C1QC	0	2.47408	0.896	0.253	0	Pro-Resolving Macrophage	C1QC
F13A1	0	2.27539	0.792	0.27	0	Pro-Resolving Macrophage	F13A1
LYVE1	0	2.07849	0.733	0.218	0	Pro-Resolving Macrophage	LYVE1
VSIG4	0	1.98276	0.941	0.374	0	Pro-Resolving Macrophage	VSIG4
CTSB	0	1.9763	0.998	0.57	0	Pro-Resolving Macrophage	CTSB
MRC1	0	1.94421	0.939	0.34	0	Pro-Resolving Macrophage	MRC1
DAB2	0	1.93475	0.906	0.293	0	Pro-Resolving Macrophage	DAB2
MARCO	0	1.92165	0.731	0.277	0	Pro-Resolving Macrophage	MARCO
CD14	0	1.91191	0.916	0.359	0	Pro-Resolving Macrophage	CD14
LGMN	0	1.83908	0.804	0.254	0	Pro-Resolving Macrophage	LGMN
CTSD	0	1.83796	0.968	0.599	0	Pro-Resolving Macrophage	CTSD
CD163	0	1.80517	0.973	0.444	0	Pro-Resolving Macrophage	CD163
GPNMB	0	1.7754	0.767	0.223	0	Pro-Resolving Macrophage	GPNMB
HMOX1	0	1.76671	0.916	0.399	0	Pro-Resolving Macrophage	HMOX1
FTL	0	1.75946	1	0.975	0	Pro-Resolving Macrophage	FTL
PDK4	0	1.74106	0.601	0.125	0	Pro-Resolving Macrophage	PDK4
MS4A6A	0	1.73031	0.925	0.412	0	Pro-Resolving Macrophage	MS4A6A
FOLR2	0	1.73019	0.778	0.196	0	Pro-Resolving Macrophage	FOLR2
FCGRT	0	1.67838	0.977	0.486	0	Pro-Resolving Macrophage	FCGRT
CD68	0	1.58712	0.978	0.483	0	Pro-Resolving Macrophage	CD68
GRN	0	1.57515	0.955	0.439	0	Pro-Resolving Macrophage	GRN
NPC2	0	1.54982	0.994	0.574	0	Pro-Resolving Macrophage	NPC2
BLVRB	0	1.54397	0.932	0.445	0	Pro-Resolving Macrophage	BLVRB
STAB1	0	1.53221	0.908	0.347	0	Pro-Resolving Macrophage	STAB1
MS4A4A	0	1.51882	0.821	0.238	0	Pro-Resolving Macrophage	MS4A4A
PMP22	0	1.44621	0.731	0.228	0	Pro-Resolving Macrophage	PMP22
KLF4	0	1.42881	0.771	0.242	0	Pro-Resolving Macrophage	KLF4
IFI30	0	1.40941	0.968	0.519	0	Pro-Resolving Macrophage	IFI30
CREG1	0	1.40871	0.917	0.414	0	Pro-Resolving Macrophage	CREG1
PLD3	0	1.40784	0.89	0.357	0	Pro-Resolving Macrophage	PLD3
ACP5	0	1.35382	0.579	0.13	0	Pro-Resolving Macrophage	ACP5
COLEC12	0	1.34932	0.728	0.16	0	Pro-Resolving Macrophage	COLEC12
PSAP	0	1.30682	0.995	0.65	0	Pro-Resolving Macrophage	PSAP
CPM	0	1.2675	0.799	0.272	0	Pro-Resolving Macrophage	CPM
ADAP2	0	1.26688	0.781	0.184	0	Pro-Resolving Macrophage	ADAP2
MPEG1	0	1.26406	0.777	0.196	0	Pro-Resolving Macrophage	MPEG1
AIF1	0	1.24141	0.98	0.513	0	Pro-Resolving Macrophage	AIF1
LIPA	0	1.21892	0.745	0.272	0	Pro-Resolving Macrophage	LIPA
GPR34	0	1.21706	0.562	0.076	0	Pro-Resolving Macrophage	GPR34
SLCO2B1	0	1.19377	0.747	0.158	0	Pro-Resolving Macrophage	SLCO2B1
MSR1	0	1.19138	0.798	0.269	0	Pro-Resolving Macrophage	MSR1
RHOB	0	1.18796	0.696	0.224	0	Pro-Resolving Macrophage	RHOB
TGFBI	0	1.17736	0.902	0.39	0	Pro-Resolving Macrophage	TGFBI
CST3	0	1.17349	0.994	0.612	0	Pro-Resolving Macrophage	CST3
CSF1R	0	1.17286	0.835	0.296	0	Pro-Resolving Macrophage	CSF1R
LILRB5	0	1.13564	0.581	0.096	0	Pro-Resolving Macrophage	LILRB5
KCTD12	0	1.13127	0.871	0.313	0	Pro-Resolving Macrophage	KCTD12
FCGR3A	0	1.12749	0.866	0.39	0	Pro-Resolving Macrophage	FCGR3A
NRP1	0	1.11319	0.741	0.207	0	Pro-Resolving Macrophage	NRP1
CYBB	0	1.10486	0.911	0.434	0	Pro-Resolving Macrophage	CYBB
CTSZ	0	1.09953	0.975	0.524	0	Pro-Resolving Macrophage	CTSZ
MFSD1	0	1.06953	0.875	0.359	0	Pro-Resolving Macrophage	MFSD1
MAFB	0	1.05074	0.928	0.423	0	Pro-Resolving Macrophage	MAFB
CD302	0	1.04122	0.824	0.353	0	Pro-Resolving Macrophage	CD302
LAMP1	0	1.03971	0.905	0.483	0	Pro-Resolving Macrophage	LAMP1
VAMP8	0	1.03462	0.908	0.504	0	Pro-Resolving Macrophage	VAMP8
FUCA1	0	1.0084	0.573	0.085	0	Pro-Resolving Macrophage	FUCA1
AP2S1	0	1.00104	0.88	0.435	0	Pro-Resolving Macrophage	AP2S1
FCGR2A	0	0.997871	0.968	0.494	0	Pro-Resolving Macrophage	FCGR2A
MAF	0	0.987962	0.788	0.31	0	Pro-Resolving Macrophage	MAF
METTL7A	0	0.982388	0.646	0.179	0	Pro-Resolving Macrophage	METTL7A
AP2A2	0	0.953763	0.693	0.17	0	Pro-Resolving Macrophage	AP2A2
TIMP2	0	0.947689	0.893	0.407	0	Pro-Resolving Macrophage	TIMP2
MEF2C	0	0.935785	0.668	0.196	0	Pro-Resolving Macrophage	MEF2C
RNASE6	0	0.926203	0.725	0.233	0	Pro-Resolving Macrophage	RNASE6
CTSH	0	0.918181	0.795	0.321	0	Pro-Resolving Macrophage	CTSH
MYO5A	0	0.916484	0.779	0.295	0	Pro-Resolving Macrophage	MYO5A
C1orf162	0	0.912691	0.811	0.34	0	Pro-Resolving Macrophage	C1orf162
ARHGAP18	0	0.908356	0.885	0.402	0	Pro-Resolving Macrophage	ARHGAP18
PPT1	0	0.907154	0.787	0.324	0	Pro-Resolving Macrophage	PPT1
2023-03-01	0	0.899964	0.61	0.135	0	Pro-Resolving Macrophage	2023-03-01
TCN2	0	0.89307	0.633	0.161	0	Pro-Resolving Macrophage	TCN2
RGL1	0	0.865831	0.571	0.123	0	Pro-Resolving Macrophage	RGL1
LAPTM5	0	0.865714	0.987	0.748	0	Pro-Resolving Macrophage	LAPTM5
NPL	0	0.856734	0.64	0.172	0	Pro-Resolving Macrophage	NPL
SIGLEC1	0	0.852023	0.539	0.09	0	Pro-Resolving Macrophage	SIGLEC1
SPI1	0	0.840388	0.882	0.396	0	Pro-Resolving Macrophage	SPI1
RNF130	0	0.832845	0.886	0.428	0	Pro-Resolving Macrophage	RNF130
GAA	0	0.831712	0.733	0.239	0	Pro-Resolving Macrophage	GAA
IDH1	0	0.819391	0.597	0.146	0	Pro-Resolving Macrophage	IDH1
MCOLN1	0	0.79667	0.7	0.221	0	Pro-Resolving Macrophage	MCOLN1
RASSF4	0	0.782526	0.643	0.177	0	Pro-Resolving Macrophage	RASSF4
PLXND1	0	0.771746	0.695	0.221	0	Pro-Resolving Macrophage	PLXND1
UNC93B1	0	0.771443	0.652	0.161	0	Pro-Resolving Macrophage	UNC93B1
CTSS	5.21625e-305	0.868402	0.991	0.605	1.9092e-300	Pro-Resolving Macrophage	CTSS
ME1	5.91758e-305	0.725087	0.483	0.075	2.16589e-300	Pro-Resolving Macrophage	ME1
HNMT	6.54969e-302	0.729585	0.697	0.238	2.39725e-297	Pro-Resolving Macrophage	HNMT
AP1B1	1.2139e-301	0.735876	0.713	0.254	4.443e-297	Pro-Resolving Macrophage	AP1B1
NAIP	1.44076e-300	0.783648	0.627	0.179	5.27332e-296	Pro-Resolving Macrophage	NAIP
SLC7A8	8.02338e-299	0.631316	0.467	0.064	2.93664e-294	Pro-Resolving Macrophage	SLC7A8
SHTN1	5.99383e-297	0.777574	0.713	0.247	2.1938e-292	Pro-Resolving Macrophage	SHTN1
PYCARD	1.7551e-296	0.792345	0.789	0.34	6.42385e-292	Pro-Resolving Macrophage	PYCARD
FRMD4B	3.88135e-296	0.733873	0.719	0.242	1.42061e-291	Pro-Resolving Macrophage	FRMD4B
HEXA	8.33389e-296	0.853612	0.759	0.293	3.05029e-291	Pro-Resolving Macrophage	HEXA
CEBPD	2.09631e-290	0.943657	0.877	0.435	7.6727e-286	Pro-Resolving Macrophage	CEBPD
SNX2	9.07888e-290	0.743036	0.75	0.296	3.32296e-285	Pro-Resolving Macrophage	SNX2
CPVL	4.19025e-288	0.85096	0.745	0.284	1.53367e-283	Pro-Resolving Macrophage	CPVL
MERTK	6.29705e-287	0.778662	0.587	0.156	2.30478e-282	Pro-Resolving Macrophage	MERTK
YBX1	5.36723e-285	0.805486	0.984	0.84	1.96446e-280	Pro-Resolving Macrophage	YBX1
TNFSF13	1.58074e-284	0.73901	0.57	0.147	5.78566e-280	Pro-Resolving Macrophage	TNFSF13
FCHO2	1.94044e-284	0.772288	0.643	0.205	7.10221e-280	Pro-Resolving Macrophage	FCHO2
SLC40A1	1.35951e-283	1.19298	0.413	0.045	4.97595e-279	Pro-Resolving Macrophage	SLC40A1
BLVRA	9.0095e-283	0.669538	0.621	0.184	3.29757e-278	Pro-Resolving Macrophage	BLVRA
GLUL	2.14344e-282	1.01317	0.966	0.635	7.84521e-278	Pro-Resolving Macrophage	GLUL
TALDO1	1.69759e-279	0.868533	0.848	0.446	6.21337e-275	Pro-Resolving Macrophage	TALDO1
HLA-DMA	9.61993e-279	0.893883	0.772	0.319	3.52099e-274	Pro-Resolving Macrophage	HLA-DMA
BRI3	6.42608e-278	0.791466	0.957	0.588	2.35201e-273	Pro-Resolving Macrophage	BRI3
LY96	3.41262e-277	0.692134	0.655	0.22	1.24905e-272	Pro-Resolving Macrophage	LY96
MNDA	7.36257e-277	0.862915	0.623	0.197	2.69478e-272	Pro-Resolving Macrophage	MNDA
LGALS9	1.45197e-276	0.713938	0.687	0.249	5.31434e-272	Pro-Resolving Macrophage	LGALS9
BMP2K	1.5e-276	0.683823	0.636	0.196	5.49015e-272	Pro-Resolving Macrophage	BMP2K
MAN1A1	6.44745e-272	1.13949	0.744	0.321	2.35983e-267	Pro-Resolving Macrophage	MAN1A1
COLGALT1	1.09312e-271	0.605905	0.61	0.179	4.00094e-267	Pro-Resolving Macrophage	COLGALT1
ADAM9	4.47148e-271	0.771988	0.769	0.328	1.63661e-266	Pro-Resolving Macrophage	ADAM9
TSPAN4	3.41368e-270	0.668428	0.545	0.13	1.24944e-265	Pro-Resolving Macrophage	TSPAN4
HLA-DMB	2.3553e-268	0.839977	0.633	0.203	8.62064e-264	Pro-Resolving Macrophage	HLA-DMB
RNASET2	1.09075e-267	0.767245	0.854	0.436	3.99224e-263	Pro-Resolving Macrophage	RNASET2
FRMD4A	1.85447e-264	0.624681	0.49	0.097	6.78755e-260	Pro-Resolving Macrophage	FRMD4A
LRP1	1.55544e-263	0.758214	0.826	0.374	5.69307e-259	Pro-Resolving Macrophage	LRP1
RNF13	1.13046e-262	0.716636	0.793	0.36	4.13758e-258	Pro-Resolving Macrophage	RNF13
LILRB4	1.2347e-262	0.680675	0.649	0.222	4.51912e-258	Pro-Resolving Macrophage	LILRB4
RAB5C	3.45729e-262	0.703095	0.874	0.467	1.2654e-257	Pro-Resolving Macrophage	RAB5C
FCGR2B	7.63327e-262	0.832129	0.56	0.152	2.79385e-257	Pro-Resolving Macrophage	FCGR2B
TNS3	1.94083e-261	0.622724	0.533	0.132	7.10364e-257	Pro-Resolving Macrophage	TNS3
CLTA	5.77444e-260	0.772921	0.847	0.463	2.1135e-255	Pro-Resolving Macrophage	CLTA
NFIC	9.66032e-259	0.603342	0.622	0.192	3.53578e-254	Pro-Resolving Macrophage	NFIC
NCF4	4.88384e-258	0.578196	0.652	0.216	1.78753e-253	Pro-Resolving Macrophage	NCF4
SNX6	7.4055e-258	0.785131	0.865	0.487	2.71049e-253	Pro-Resolving Macrophage	SNX6
FGL2	7.969e-258	0.983012	0.705	0.276	2.91673e-253	Pro-Resolving Macrophage	FGL2
CD84	4.57966e-257	0.765679	0.812	0.358	1.6762e-252	Pro-Resolving Macrophage	CD84
CD63	1.85296e-256	0.871904	0.983	0.752	6.78202e-252	Pro-Resolving Macrophage	CD63
COMT	1.88998e-256	0.659864	0.665	0.245	6.9175e-252	Pro-Resolving Macrophage	COMT
TYROBP	2.06992e-256	0.80503	0.989	0.624	7.57611e-252	Pro-Resolving Macrophage	TYROBP
C3AR1	5.87487e-256	0.76026	0.64	0.213	2.15026e-251	Pro-Resolving Macrophage	C3AR1
RBPJ	3.88413e-255	0.95895	0.898	0.525	1.42163e-250	Pro-Resolving Macrophage	RBPJ
TTYH3	1.92489e-254	0.639574	0.606	0.195	7.0453e-250	Pro-Resolving Macrophage	TTYH3
ATP6V0A1	3.4766e-252	0.648706	0.618	0.193	1.27247e-247	Pro-Resolving Macrophage	ATP6V0A1
CYFIP1	5.82509e-250	0.661451	0.676	0.26	2.13204e-245	Pro-Resolving Macrophage	CYFIP1
ITSN1	9.48479e-250	0.606134	0.493	0.112	3.47153e-245	Pro-Resolving Macrophage	ITSN1
CTSC	1.6732e-249	0.841881	0.81	0.4	6.12409e-245	Pro-Resolving Macrophage	CTSC
ZFHX3	7.66556e-249	0.699051	0.685	0.253	2.80567e-244	Pro-Resolving Macrophage	ZFHX3
EMP1	8.45392e-248	1.05458	0.708	0.284	3.09422e-243	Pro-Resolving Macrophage	EMP1
GAS6	2.27893e-247	0.665884	0.503	0.122	8.34111e-243	Pro-Resolving Macrophage	GAS6
AP2M1	3.33194e-247	0.669017	0.795	0.38	1.21952e-242	Pro-Resolving Macrophage	AP2M1
SLC1A3	1.37299e-245	0.768855	0.598	0.186	5.02528e-241	Pro-Resolving Macrophage	SLC1A3
GSN	4.80281e-245	0.704502	0.804	0.367	1.75788e-240	Pro-Resolving Macrophage	GSN
SCARB2	6.54322e-245	0.663269	0.736	0.303	2.39488e-240	Pro-Resolving Macrophage	SCARB2
PEPD	5.97401e-244	0.652566	0.644	0.235	2.18655e-239	Pro-Resolving Macrophage	PEPD
SH3BGRL	4.02471e-243	0.703565	0.901	0.541	1.47308e-238	Pro-Resolving Macrophage	SH3BGRL
ECM1	4.04804e-243	0.588884	0.416	0.067	1.48162e-238	Pro-Resolving Macrophage	ECM1
IGSF6	4.12896e-243	0.884912	0.651	0.237	1.51124e-238	Pro-Resolving Macrophage	IGSF6
GNAI2	2.14798e-241	0.698351	0.956	0.67	7.86182e-237	Pro-Resolving Macrophage	GNAI2
HAVCR2	6.43589e-240	0.561213	0.653	0.222	2.3556e-235	Pro-Resolving Macrophage	HAVCR2
PGD	5.90436e-239	0.657094	0.68	0.271	2.16106e-234	Pro-Resolving Macrophage	PGD
LAIR1	6.72115e-239	0.65755	0.719	0.298	2.46001e-234	Pro-Resolving Macrophage	LAIR1
ACTB	2.42094e-238	0.92017	0.998	0.94	8.86089e-234	Pro-Resolving Macrophage	ACTB
CCR1	1.06084e-237	0.630381	0.548	0.152	3.88279e-233	Pro-Resolving Macrophage	CCR1
IL13RA1	8.19455e-237	0.692214	0.772	0.326	2.99929e-232	Pro-Resolving Macrophage	IL13RA1
AKR1A1	1.74988e-235	0.566682	0.653	0.234	6.40475e-231	Pro-Resolving Macrophage	AKR1A1
ARPC1B	5.92288e-235	0.70729	0.927	0.622	2.16783e-230	Pro-Resolving Macrophage	ARPC1B
FCER1G	8.41183e-235	0.72183	0.981	0.592	3.07881e-230	Pro-Resolving Macrophage	FCER1G
UCP2	9.07078e-235	0.711713	0.741	0.326	3.32e-230	Pro-Resolving Macrophage	UCP2
HSD17B4	9.59344e-235	0.670808	0.577	0.186	3.5113e-230	Pro-Resolving Macrophage	HSD17B4
ATF3	2.24239e-234	1.24805	0.774	0.401	8.20739e-230	Pro-Resolving Macrophage	ATF3
GABARAP	1.06794e-233	0.639039	0.972	0.703	3.90878e-229	Pro-Resolving Macrophage	GABARAP
TMIGD3	4.49158e-233	1.0686	0.511	0.145	1.64396e-228	Pro-Resolving Macrophage	TMIGD3
SYK	1.55962e-232	0.582535	0.631	0.22	5.70837e-228	Pro-Resolving Macrophage	SYK
TMSB10	7.12849e-232	0.664087	0.999	0.953	2.6091e-227	Pro-Resolving Macrophage	TMSB10
CD4	8.33189e-231	0.633284	0.635	0.228	3.04956e-226	Pro-Resolving Macrophage	CD4
SGK1	1.84453e-230	1.00216	0.798	0.401	6.75118e-226	Pro-Resolving Macrophage	SGK1
ASAH1	4.14684e-230	0.621498	0.926	0.533	1.51778e-225	Pro-Resolving Macrophage	ASAH1
HEXB	5.91311e-230	0.635626	0.742	0.329	2.16426e-225	Pro-Resolving Macrophage	HEXB
GLMP	6.43712e-228	0.510953	0.486	0.12	2.35605e-223	Pro-Resolving Macrophage	GLMP
CMKLR1	6.16334e-227	0.517163	0.384	0.057	2.25584e-222	Pro-Resolving Macrophage	CMKLR1
CCDC88A	1.67909e-226	0.710799	0.878	0.44	6.14564e-222	Pro-Resolving Macrophage	CCDC88A
FUCA2	7.12603e-225	0.52235	0.572	0.184	2.6082e-220	Pro-Resolving Macrophage	FUCA2
OTOA	3.25849e-224	0.549101	0.361	0.046	1.19264e-219	Pro-Resolving Macrophage	OTOA
ANXA2	1.6931e-223	0.80284	0.962	0.694	6.1969e-219	Pro-Resolving Macrophage	ANXA2
AKR1B1	1.84242e-223	0.660905	0.535	0.157	6.74344e-219	Pro-Resolving Macrophage	AKR1B1
SKAP2	1.75321e-221	0.600346	0.724	0.31	6.41692e-217	Pro-Resolving Macrophage	SKAP2
FOS	2.19725e-220	1.21351	0.869	0.58	8.04215e-216	Pro-Resolving Macrophage	FOS
RNH1	4.71423e-220	0.629357	0.809	0.422	1.72546e-215	Pro-Resolving Macrophage	RNH1
NRP2	7.18759e-218	0.657744	0.739	0.288	2.63073e-213	Pro-Resolving Macrophage	NRP2
ITGB2	1.49357e-217	0.709364	0.921	0.581	5.46661e-213	Pro-Resolving Macrophage	ITGB2
LAMP2	2.86265e-217	0.609636	0.821	0.427	1.04776e-212	Pro-Resolving Macrophage	LAMP2
H2AFY	1.79447e-216	0.703059	0.897	0.521	6.56796e-212	Pro-Resolving Macrophage	H2AFY
APLP2	5.75549e-214	0.695319	0.964	0.588	2.10657e-209	Pro-Resolving Macrophage	APLP2
NCF2	4.82313e-213	0.511698	0.745	0.321	1.76531e-208	Pro-Resolving Macrophage	NCF2
TPP1	5.12646e-213	0.619764	0.879	0.471	1.87634e-208	Pro-Resolving Macrophage	TPP1
STX7	9.15309e-211	0.568345	0.671	0.266	3.35012e-206	Pro-Resolving Macrophage	STX7
GM2A	2.71095e-210	0.584758	0.586	0.205	9.92233e-206	Pro-Resolving Macrophage	GM2A
SAMHD1	2.82205e-210	0.675986	0.755	0.348	1.0329e-205	Pro-Resolving Macrophage	SAMHD1
TRAPPC5	3.07457e-210	0.610824	0.799	0.409	1.12532e-205	Pro-Resolving Macrophage	TRAPPC5
CALM3	9.23181e-210	0.702351	0.79	0.418	3.37894e-205	Pro-Resolving Macrophage	CALM3
WASHC4	1.06467e-208	0.526462	0.645	0.245	3.89681e-204	Pro-Resolving Macrophage	WASHC4
ATP6V0B	2.90835e-208	0.691788	0.896	0.555	1.06448e-203	Pro-Resolving Macrophage	ATP6V0B
FPR3	1.34296e-207	0.619484	0.499	0.142	4.91536e-203	Pro-Resolving Macrophage	FPR3
ATP6V0C	2.71248e-207	0.608378	0.97	0.754	9.92796e-203	Pro-Resolving Macrophage	ATP6V0C
CNDP2	1.34231e-205	0.553998	0.633	0.24	4.913e-201	Pro-Resolving Macrophage	CNDP2
ZFP36L1	1.24445e-204	0.828286	0.959	0.695	4.5548e-200	Pro-Resolving Macrophage	ZFP36L1
SAP30	6.93502e-203	0.715108	0.636	0.246	2.53829e-198	Pro-Resolving Macrophage	SAP30
ALDH1A1	2.06424e-201	0.849481	0.4	0.082	7.55531e-197	Pro-Resolving Macrophage	ALDH1A1
NEAT1	8.79008e-201	0.723231	0.989	0.968	3.21726e-196	Pro-Resolving Macrophage	NEAT1
RAP2B	2.61884e-200	0.551907	0.671	0.264	9.58522e-196	Pro-Resolving Macrophage	RAP2B
PLXDC2	5.38685e-200	0.619171	0.702	0.302	1.97164e-195	Pro-Resolving Macrophage	PLXDC2
MAN2B1	8.70736e-200	0.526785	0.711	0.307	3.18698e-195	Pro-Resolving Macrophage	MAN2B1
GNPDA1	4.88295e-199	0.541559	0.562	0.193	1.78721e-194	Pro-Resolving Macrophage	GNPDA1
C2	1.32693e-198	0.655198	0.409	0.092	4.85671e-194	Pro-Resolving Macrophage	C2
LAP3	2.63361e-198	0.584042	0.635	0.259	9.63929e-194	Pro-Resolving Macrophage	LAP3
ADM	2.14756e-197	0.848823	0.591	0.224	7.86029e-193	Pro-Resolving Macrophage	ADM
EPS8	3.75677e-196	0.537712	0.586	0.208	1.37501e-191	Pro-Resolving Macrophage	EPS8
ARRB2	6.44235e-195	0.528623	0.834	0.44	2.35797e-190	Pro-Resolving Macrophage	ARRB2
ARPC3	5.12433e-194	0.665944	0.961	0.718	1.87556e-189	Pro-Resolving Macrophage	ARPC3
TRIB1	1.12336e-193	0.584859	0.527	0.168	4.1116e-189	Pro-Resolving Macrophage	TRIB1
NCKAP1L	3.43504e-193	0.566714	0.789	0.389	1.25726e-188	Pro-Resolving Macrophage	NCKAP1L
ME2	3.90117e-193	0.760263	0.678	0.304	1.42787e-188	Pro-Resolving Macrophage	ME2
MTSS1	2.99534e-192	0.627226	0.767	0.375	1.09632e-187	Pro-Resolving Macrophage	MTSS1
MPP1	1.12974e-190	0.582762	0.817	0.418	4.13497e-186	Pro-Resolving Macrophage	MPP1
TBXAS1	1.89689e-190	0.516452	0.675	0.289	6.94282e-186	Pro-Resolving Macrophage	TBXAS1
CSTB	2.50622e-189	0.966013	0.902	0.575	9.17302e-185	Pro-Resolving Macrophage	CSTB
GSTP1	1.48728e-188	0.644425	0.906	0.586	5.44358e-184	Pro-Resolving Macrophage	GSTP1
RTN3	2.24192e-188	0.50533	0.764	0.385	8.20565e-184	Pro-Resolving Macrophage	RTN3
WLS	3.54438e-188	0.523408	0.367	0.072	1.29728e-183	Pro-Resolving Macrophage	WLS
ANKH	7.3206e-187	0.657375	0.508	0.162	2.67941e-182	Pro-Resolving Macrophage	ANKH
CD59	2.39543e-185	0.567072	0.656	0.264	8.7675e-181	Pro-Resolving Macrophage	CD59
CD74	2.35337e-183	1.22363	0.953	0.671	8.61356e-179	Pro-Resolving Macrophage	CD74
KLF10	5.64832e-182	0.643418	0.638	0.265	2.06734e-177	Pro-Resolving Macrophage	KLF10
SNX3	4.71313e-179	0.574925	0.867	0.516	1.72505e-174	Pro-Resolving Macrophage	SNX3
CAP1	1.79338e-178	0.586274	0.898	0.58	6.56394e-174	Pro-Resolving Macrophage	CAP1
MEF2A	5.37941e-178	0.563967	0.647	0.279	1.96892e-173	Pro-Resolving Macrophage	MEF2A
CD164	7.72687e-178	0.580856	0.873	0.537	2.82811e-173	Pro-Resolving Macrophage	CD164
JDP2	3.79931e-177	0.517817	0.501	0.166	1.39059e-172	Pro-Resolving Macrophage	JDP2
EGR1	1.05844e-176	1.18888	0.535	0.204	3.87399e-172	Pro-Resolving Macrophage	EGR1
PHACTR1	9.59851e-176	0.659206	0.803	0.409	3.51315e-171	Pro-Resolving Macrophage	PHACTR1
TSPO	1.63542e-174	0.560465	0.912	0.609	5.98582e-170	Pro-Resolving Macrophage	TSPO
FKBP1A	3.82217e-172	0.505737	0.756	0.382	1.39895e-167	Pro-Resolving Macrophage	FKBP1A
JUN	1.87338e-171	0.976247	0.945	0.778	6.85676e-167	Pro-Resolving Macrophage	JUN
RB1	2.04286e-169	0.51049	0.65	0.289	7.47708e-165	Pro-Resolving Macrophage	RB1
CAPZB	2.7727e-169	0.568547	0.908	0.599	1.01483e-164	Pro-Resolving Macrophage	CAPZB
CLTC	5.4581e-169	0.57939	0.831	0.465	1.99772e-164	Pro-Resolving Macrophage	CLTC
FMN1	7.68358e-168	0.501669	0.507	0.175	2.81227e-163	Pro-Resolving Macrophage	FMN1
OGFRL1	9.58957e-168	0.510362	0.664	0.291	3.50988e-163	Pro-Resolving Macrophage	OGFRL1
H1F0	1.47595e-166	0.506018	0.416	0.114	5.40212e-162	Pro-Resolving Macrophage	H1F0
MGST3	5.95026e-166	0.512614	0.713	0.36	2.17785e-161	Pro-Resolving Macrophage	MGST3
CTSL	1.29302e-163	0.891441	0.879	0.492	4.73258e-159	Pro-Resolving Macrophage	CTSL
ZFAND5	1.70262e-163	0.628386	0.894	0.601	6.23175e-159	Pro-Resolving Macrophage	ZFAND5
CLN8	2.07295e-163	0.502812	0.721	0.337	7.5872e-159	Pro-Resolving Macrophage	CLN8
ATP5PD	4.84718e-163	0.513487	0.76	0.402	1.77412e-158	Pro-Resolving Macrophage	ATP5PD
EPS15	1.41708e-160	0.510533	0.642	0.284	5.18666e-156	Pro-Resolving Macrophage	EPS15
CAPG	3.43124e-159	0.672281	0.681	0.354	1.25587e-154	Pro-Resolving Macrophage	CAPG
HLA-DRA	7.08335e-159	0.889448	0.906	0.559	2.59258e-154	Pro-Resolving Macrophage	HLA-DRA
FCGBP	3.28248e-158	1.03127	0.296	0.05	1.20142e-153	Pro-Resolving Macrophage	FCGBP
LGALS1	4.93761e-158	0.810559	0.952	0.767	1.80721e-153	Pro-Resolving Macrophage	LGALS1
IQGAP2	4.14033e-157	0.612392	0.819	0.478	1.5154e-152	Pro-Resolving Macrophage	IQGAP2
TENT5A	1.23052e-156	0.652642	0.521	0.184	4.50381e-152	Pro-Resolving Macrophage	TENT5A
FCGR1A	1.45256e-156	0.587965	0.459	0.162	5.31653e-152	Pro-Resolving Macrophage	FCGR1A
FKBP5	2.30115e-156	0.72958	0.778	0.44	8.42245e-152	Pro-Resolving Macrophage	FKBP5
A2M	1.01111e-155	0.557066	0.491	0.171	3.70075e-151	Pro-Resolving Macrophage	A2M
TKT	2.45978e-155	0.522227	0.879	0.539	9.00306e-151	Pro-Resolving Macrophage	TKT
CLEC7A	1.06434e-152	0.503955	0.667	0.312	3.89561e-148	Pro-Resolving Macrophage	CLEC7A
MGAT1	2.43396e-152	0.503304	0.889	0.504	8.90854e-148	Pro-Resolving Macrophage	MGAT1
CANX	2.33146e-151	0.552523	0.915	0.6	8.53338e-147	Pro-Resolving Macrophage	CANX
MIS18BP1	2.67407e-151	0.511004	0.564	0.221	9.78735e-147	Pro-Resolving Macrophage	MIS18BP1
LHFPL2	5.74476e-150	0.517445	0.768	0.381	2.10264e-145	Pro-Resolving Macrophage	LHFPL2
ATP6V1F	4.59428e-149	0.596126	0.873	0.549	1.68155e-144	Pro-Resolving Macrophage	ATP6V1F
TREM2	2.53375e-148	0.538314	0.334	0.078	9.27379e-144	Pro-Resolving Macrophage	TREM2
ARPC5	3.58545e-148	0.507073	0.956	0.684	1.31231e-143	Pro-Resolving Macrophage	ARPC5
TMSB4X	3.68885e-145	0.502809	0.999	0.972	1.35016e-140	Pro-Resolving Macrophage	TMSB4X
HBEGF	2.92581e-144	0.608583	0.524	0.21	1.07088e-139	Pro-Resolving Macrophage	HBEGF
CD36	4.46972e-143	0.829283	0.43	0.147	1.63596e-138	Pro-Resolving Macrophage	CD36
FILIP1L	2.18304e-141	0.632698	0.432	0.146	7.99013e-137	Pro-Resolving Macrophage	FILIP1L
S100A11	3.64223e-141	0.534556	0.981	0.745	1.33309e-136	Pro-Resolving Macrophage	S100A11
S100A4	1.55363e-140	0.67651	0.983	0.865	5.68646e-136	Pro-Resolving Macrophage	S100A4
HLA-DRB1	2.72751e-139	0.92135	0.875	0.572	9.98295e-135	Pro-Resolving Macrophage	HLA-DRB1
CD83	1.43495e-137	0.628683	0.848	0.521	5.25206e-133	Pro-Resolving Macrophage	CD83
HTRA1	7.15101e-137	0.50726	0.4	0.128	2.61734e-132	Pro-Resolving Macrophage	HTRA1
HCLS1	1.35297e-136	0.543299	0.86	0.546	4.95199e-132	Pro-Resolving Macrophage	HCLS1
RASGEF1B	2.75391e-135	0.594161	0.811	0.48	1.00796e-130	Pro-Resolving Macrophage	RASGEF1B
CCL18	6.25719e-135	1.26249	0.212	0.02	2.29019e-130	Pro-Resolving Macrophage	CCL18
APOE	4.17226e-134	2.44492	0.362	0.113	1.52709e-129	Pro-Resolving Macrophage	APOE
S100A6	1.30276e-127	0.553224	0.991	0.895	4.76825e-123	Pro-Resolving Macrophage	S100A6
HLA-DPA1	1.27177e-126	0.895792	0.723	0.417	4.65482e-122	Pro-Resolving Macrophage	HLA-DPA1
APOC1	8.62386e-125	1.4962	0.299	0.077	3.15642e-120	Pro-Resolving Macrophage	APOC1
CD81	2.28716e-123	0.550985	0.839	0.56	8.37125e-119	Pro-Resolving Macrophage	CD81
AHNAK	9.93033e-123	0.633704	0.945	0.743	3.6346e-118	Pro-Resolving Macrophage	AHNAK
IER5	2.89592e-122	1.00994	0.811	0.569	1.05994e-117	Pro-Resolving Macrophage	IER5
CD99	4.53947e-122	0.557508	0.911	0.664	1.66149e-117	Pro-Resolving Macrophage	CD99
HSPB1	4.33002e-112	0.952066	0.875	0.643	1.58483e-107	Pro-Resolving Macrophage	HSPB1
EMB	3.69544e-110	0.561766	0.726	0.435	1.35257e-105	Pro-Resolving Macrophage	EMB
GADD45B	1.79947e-108	0.631165	0.894	0.693	6.58625e-104	Pro-Resolving Macrophage	GADD45B
TTN	7.34336e-108	1.11623	0.256	0.061	2.68774e-103	Pro-Resolving Macrophage	TTN
BAG3	1.34871e-104	0.715249	0.674	0.401	4.9364e-100	Pro-Resolving Macrophage	BAG3
FOSB	5.86409e-104	0.607597	0.89	0.652	2.14632e-99	Pro-Resolving Macrophage	FOSB
HLA-DPB1	7.45298e-100	0.758675	0.691	0.42	2.72787e-95	Pro-Resolving Macrophage	HLA-DPB1
PLIN2	4.90445e-97	0.594653	0.94	0.743	1.79508e-92	Pro-Resolving Macrophage	PLIN2
CCL2	9.38579e-97	0.98856	0.306	0.099	3.43529e-92	Pro-Resolving Macrophage	CCL2
KLF6	3.60641e-96	0.621413	0.972	0.874	1.31998e-91	Pro-Resolving Macrophage	KLF6
ZFAND2A	2.38236e-95	0.719456	0.699	0.436	8.71968e-91	Pro-Resolving Macrophage	ZFAND2A
RND3	1.08496e-90	0.573	0.225	0.052	3.97108e-86	Pro-Resolving Macrophage	RND3
FABP5	5.71815e-90	1.18048	0.621	0.375	2.0929e-85	Pro-Resolving Macrophage	FABP5
LGALS3	1.22927e-87	0.563175	0.888	0.619	4.49926e-83	Pro-Resolving Macrophage	LGALS3
SPP1	3.49908e-77	2.4188	0.355	0.164	1.2807e-72	Pro-Resolving Macrophage	SPP1
TFRC	5.62702e-77	0.580604	0.651	0.394	2.05954e-72	Pro-Resolving Macrophage	TFRC
AC020916.1	3.83548e-71	0.540251	0.817	0.591	1.40382e-66	Pro-Resolving Macrophage	AC020916.1
DUSP1	4.75231e-67	0.594672	0.959	0.799	1.73939e-62	Pro-Resolving Macrophage	DUSP1
DNAJA4	2.33384e-48	0.577299	0.469	0.294	8.54208e-44	Pro-Resolving Macrophage	DNAJA4
HSPH1	2.18452e-46	0.550141	0.92	0.857	7.99555e-42	Pro-Resolving Macrophage	HSPH1
FABP4	1.07387e-34	1.26424	0.191	0.088	3.93046e-30	Pro-Resolving Macrophage	FABP4
IL1B	0	3.73342	0.97	0.378	0	Pro-Inflammatory Macrophage	IL1B
SERPINB2	0	3.7277	0.528	0.118	0	Pro-Inflammatory Macrophage	SERPINB2
EREG	0	3.27647	0.943	0.35	0	Pro-Inflammatory Macrophage	EREG
CCL20	0	2.89963	0.816	0.28	0	Pro-Inflammatory Macrophage	CCL20
PTGS2	0	2.89689	0.834	0.301	0	Pro-Inflammatory Macrophage	PTGS2
THBS1	0	2.63846	0.867	0.475	0	Pro-Inflammatory Macrophage	THBS1
OLR1	0	2.30318	0.869	0.311	0	Pro-Inflammatory Macrophage	OLR1
CXCL3	0	2.27363	0.981	0.549	0	Pro-Inflammatory Macrophage	CXCL3
CXCL8	0	2.2106	0.996	0.628	0	Pro-Inflammatory Macrophage	CXCL8
BCL2A1	0	2.115	0.994	0.552	0	Pro-Inflammatory Macrophage	BCL2A1
TNFAIP6	0	2.08704	0.583	0.143	0	Pro-Inflammatory Macrophage	TNFAIP6
IL1A	0	2.05498	0.541	0.101	0	Pro-Inflammatory Macrophage	IL1A
AQP9	0	1.9782	0.895	0.291	0	Pro-Inflammatory Macrophage	AQP9
LUCAT1	0	1.96238	0.949	0.471	0	Pro-Inflammatory Macrophage	LUCAT1
CXCL2	0	1.94844	0.988	0.578	0	Pro-Inflammatory Macrophage	CXCL2
SERPINB9	0	1.89159	0.941	0.446	0	Pro-Inflammatory Macrophage	SERPINB9
G0S2	0	1.87199	0.83	0.329	0	Pro-Inflammatory Macrophage	G0S2
C15orf48	0	1.85124	0.722	0.255	0	Pro-Inflammatory Macrophage	C15orf48
PLAUR	0	1.84442	0.992	0.63	0	Pro-Inflammatory Macrophage	PLAUR
EHD1	0	1.80906	0.959	0.43	0	Pro-Inflammatory Macrophage	EHD1
SOD2	0	1.80238	1	0.823	0	Pro-Inflammatory Macrophage	SOD2
ATP2B1	0	1.65096	0.962	0.652	0	Pro-Inflammatory Macrophage	ATP2B1
NLRP3	0	1.64194	0.796	0.294	0	Pro-Inflammatory Macrophage	NLRP3
GK	0	1.6068	0.883	0.395	0	Pro-Inflammatory Macrophage	GK
TRAF1	0	1.57487	0.778	0.197	0	Pro-Inflammatory Macrophage	TRAF1
CD44	0	1.55725	0.996	0.875	0	Pro-Inflammatory Macrophage	CD44
IER3	0	1.52945	0.992	0.725	0	Pro-Inflammatory Macrophage	IER3
NFKB1	0	1.48574	0.974	0.615	0	Pro-Inflammatory Macrophage	NFKB1
KYNU	0	1.46358	0.875	0.406	0	Pro-Inflammatory Macrophage	KYNU
CFLAR	0	1.45562	0.99	0.708	0	Pro-Inflammatory Macrophage	CFLAR
TNFRSF1B	0	1.45328	0.933	0.638	0	Pro-Inflammatory Macrophage	TNFRSF1B
PLEK	0	1.439	0.98	0.683	0	Pro-Inflammatory Macrophage	PLEK
ATP13A3	0	1.43616	0.962	0.54	0	Pro-Inflammatory Macrophage	ATP13A3
TNFAIP8	0	1.43351	0.953	0.545	0	Pro-Inflammatory Macrophage	TNFAIP8
MAP4K4	0	1.41776	0.83	0.409	0	Pro-Inflammatory Macrophage	MAP4K4
SLC25A37	0	1.39286	0.854	0.402	0	Pro-Inflammatory Macrophage	SLC25A37
LIMS1	0	1.38132	0.919	0.551	0	Pro-Inflammatory Macrophage	LIMS1
UPP1	0	1.37236	0.969	0.606	0	Pro-Inflammatory Macrophage	UPP1
NAMPT	0	1.29087	0.992	0.803	0	Pro-Inflammatory Macrophage	NAMPT
WTAP	0	1.26717	0.955	0.615	0	Pro-Inflammatory Macrophage	WTAP
GPR132	0	1.25947	0.756	0.247	0	Pro-Inflammatory Macrophage	GPR132
SEMA6B	0	1.19242	0.789	0.299	0	Pro-Inflammatory Macrophage	SEMA6B
ARL8B	0	1.15053	0.943	0.565	0	Pro-Inflammatory Macrophage	ARL8B
IL6R	0	1.13379	0.88	0.454	0	Pro-Inflammatory Macrophage	IL6R
AL133330.1	0	1.11367	0.75	0.262	0	Pro-Inflammatory Macrophage	AL133330.1
NFKBIA	0	1.08408	1	0.902	0	Pro-Inflammatory Macrophage	NFKBIA
SRGN	0	1.05762	0.999	0.96	0	Pro-Inflammatory Macrophage	SRGN
B4GALT5	0	1.02169	0.768	0.292	0	Pro-Inflammatory Macrophage	B4GALT5
BASP1	3.4487e-306	1.83978	0.813	0.408	1.26226e-301	Pro-Inflammatory Macrophage	BASP1
PNRC1	4.45518e-306	1.04554	0.998	0.937	1.63064e-301	Pro-Inflammatory Macrophage	PNRC1
ACSL1	5.14783e-304	1.36069	0.916	0.544	1.88416e-299	Pro-Inflammatory Macrophage	ACSL1
MARCKS	1.23831e-303	1.30994	0.976	0.659	4.53233e-299	Pro-Inflammatory Macrophage	MARCKS
MAP3K20	1.84429e-303	1.41641	0.755	0.319	6.7503e-299	Pro-Inflammatory Macrophage	MAP3K20
INSIG1	8.85569e-302	1.7128	0.924	0.576	3.24127e-297	Pro-Inflammatory Macrophage	INSIG1
AC016831.1	7.65134e-300	1.26504	0.79	0.33	2.80047e-295	Pro-Inflammatory Macrophage	AC016831.1
CD93	7.11501e-298	1.40368	0.86	0.452	2.60417e-293	Pro-Inflammatory Macrophage	CD93
SAMSN1	2.60519e-297	1.38824	0.902	0.566	9.53525e-293	Pro-Inflammatory Macrophage	SAMSN1
FNIP2	1.61089e-295	1.20361	0.927	0.496	5.89604e-291	Pro-Inflammatory Macrophage	FNIP2
SAT1	8.98103e-292	1.21106	0.999	0.922	3.28715e-287	Pro-Inflammatory Macrophage	SAT1
CCRL2	3.67235e-289	1.23244	0.743	0.304	1.34412e-284	Pro-Inflammatory Macrophage	CCRL2
C5AR1	1.40301e-287	1.1775	0.972	0.629	5.13514e-283	Pro-Inflammatory Macrophage	C5AR1
TNFAIP2	1.619e-283	1.39656	0.917	0.541	5.92571e-279	Pro-Inflammatory Macrophage	TNFAIP2
SLC2A6	4.06453e-283	0.746958	0.447	0.075	1.48766e-278	Pro-Inflammatory Macrophage	SLC2A6
JARID2	2.0954e-282	1.17597	0.876	0.485	7.66936e-278	Pro-Inflammatory Macrophage	JARID2
TNIP1	9.79749e-280	1.13221	0.751	0.341	3.58598e-275	Pro-Inflammatory Macrophage	TNIP1
NBPF19	5.83308e-279	1.046	0.726	0.286	2.13497e-274	Pro-Inflammatory Macrophage	NBPF19
ADORA2A	2.35653e-275	0.723665	0.478	0.093	8.62513e-271	Pro-Inflammatory Macrophage	ADORA2A
FAM107B	3.96065e-271	1.23404	0.939	0.645	1.44964e-266	Pro-Inflammatory Macrophage	FAM107B
ITGAX	4.14477e-268	1.10702	0.849	0.402	1.51703e-263	Pro-Inflammatory Macrophage	ITGAX
CDKN1A	5.62542e-265	1.03475	0.939	0.613	2.05896e-260	Pro-Inflammatory Macrophage	CDKN1A
ICAM1	1.21168e-260	1.15825	0.93	0.534	4.43487e-256	Pro-Inflammatory Macrophage	ICAM1
MAP3K8	1.83062e-259	1.17556	0.92	0.608	6.70026e-255	Pro-Inflammatory Macrophage	MAP3K8
MAP2K3	4.50886e-259	0.954134	0.912	0.539	1.65029e-254	Pro-Inflammatory Macrophage	MAP2K3
IFNGR2	8.86136e-258	0.994713	0.841	0.454	3.24335e-253	Pro-Inflammatory Macrophage	IFNGR2
TNIP3	3.63286e-257	1.74231	0.431	0.08	1.32966e-252	Pro-Inflammatory Macrophage	TNIP3
MIR155HG	3.75127e-255	1.58881	0.75	0.341	1.373e-250	Pro-Inflammatory Macrophage	MIR155HG
DSE	4.57491e-255	1.08851	0.905	0.556	1.67446e-250	Pro-Inflammatory Macrophage	DSE
CD300E	5.51618e-255	1.16848	0.638	0.213	2.01898e-250	Pro-Inflammatory Macrophage	CD300E
ARHGEF2	3.08625e-254	0.875271	0.837	0.434	1.1296e-249	Pro-Inflammatory Macrophage	ARHGEF2
HIF1A	1.27234e-253	1.00875	0.976	0.748	4.65688e-249	Pro-Inflammatory Macrophage	HIF1A
FTH1	6.88916e-251	0.880889	1	0.985	2.5215e-246	Pro-Inflammatory Macrophage	FTH1
DENND5A	3.97573e-250	0.906551	0.759	0.357	1.45516e-245	Pro-Inflammatory Macrophage	DENND5A
AZIN1-AS1	9.35967e-250	1.32163	0.64	0.224	3.42573e-245	Pro-Inflammatory Macrophage	AZIN1-AS1
RNF144B	1.27425e-248	1.05927	0.803	0.41	4.66388e-244	Pro-Inflammatory Macrophage	RNF144B
USP12	4.14988e-247	1.02497	0.815	0.412	1.5189e-242	Pro-Inflammatory Macrophage	USP12
NUMB	2.66837e-245	0.937022	0.848	0.476	9.76652e-241	Pro-Inflammatory Macrophage	NUMB
FAM49A	9.73111e-245	0.897015	0.778	0.389	3.56168e-240	Pro-Inflammatory Macrophage	FAM49A
GPR84	2.80645e-242	0.865834	0.6	0.201	1.02719e-237	Pro-Inflammatory Macrophage	GPR84
FOSL2	3.32458e-241	0.964369	0.924	0.586	1.21683e-236	Pro-Inflammatory Macrophage	FOSL2
LPXN	1.33009e-240	0.967914	0.752	0.358	4.86826e-236	Pro-Inflammatory Macrophage	LPXN
EDEM1	4.30164e-236	1.00892	0.702	0.301	1.57444e-231	Pro-Inflammatory Macrophage	EDEM1
SLC7A5	2.61328e-235	0.82132	0.701	0.284	9.56486e-231	Pro-Inflammatory Macrophage	SLC7A5
TNFAIP3	3.6757e-235	1.10302	0.99	0.766	1.34534e-230	Pro-Inflammatory Macrophage	TNFAIP3
CTNNB1	1.23807e-234	1.00816	0.899	0.567	4.53147e-230	Pro-Inflammatory Macrophage	CTNNB1
BACH1	1.72014e-234	0.983605	0.843	0.5	6.29587e-230	Pro-Inflammatory Macrophage	BACH1
MMP19	1.75116e-233	1.45651	0.766	0.383	6.40943e-229	Pro-Inflammatory Macrophage	MMP19
AC037198.1	7.61395e-233	1.03457	0.472	0.111	2.78678e-228	Pro-Inflammatory Macrophage	AC037198.1
RILPL2	2.46733e-231	0.867531	0.886	0.54	9.03068e-227	Pro-Inflammatory Macrophage	RILPL2
FNDC3B	1.34808e-230	1.09444	0.818	0.457	4.93409e-226	Pro-Inflammatory Macrophage	FNDC3B
ETS2	3.8939e-230	0.909577	0.933	0.582	1.42521e-225	Pro-Inflammatory Macrophage	ETS2
IL1RN	8.77388e-229	1.96537	0.693	0.306	3.21133e-224	Pro-Inflammatory Macrophage	IL1RN
IRAK2	1.25235e-227	0.64879	0.503	0.14	4.58371e-223	Pro-Inflammatory Macrophage	IRAK2
PNPLA8	7.8612e-222	0.924186	0.891	0.561	2.87728e-217	Pro-Inflammatory Macrophage	PNPLA8
CCL3	1.35757e-221	1.61469	0.944	0.615	4.96886e-217	Pro-Inflammatory Macrophage	CCL3
SPHK1	1.84594e-220	0.740065	0.567	0.189	6.75632e-216	Pro-Inflammatory Macrophage	SPHK1
FLT1	3.1962e-220	0.845522	0.38	0.068	1.16984e-215	Pro-Inflammatory Macrophage	FLT1
PHLDA1	8.56397e-219	1.23763	0.857	0.484	3.1345e-214	Pro-Inflammatory Macrophage	PHLDA1
DOT1L	5.74336e-218	0.788986	0.684	0.278	2.10213e-213	Pro-Inflammatory Macrophage	DOT1L
ANXA5	6.73357e-218	0.862718	0.986	0.759	2.46455e-213	Pro-Inflammatory Macrophage	ANXA5
NINJ1	9.91019e-218	1.05615	0.883	0.552	3.62723e-213	Pro-Inflammatory Macrophage	NINJ1
AGO2	3.84227e-216	0.872021	0.701	0.314	1.40631e-211	Pro-Inflammatory Macrophage	AGO2
KCTD20	4.77994e-215	0.856402	0.763	0.408	1.7495e-210	Pro-Inflammatory Macrophage	KCTD20
IL10	6.78865e-215	1.41946	0.681	0.292	2.48471e-210	Pro-Inflammatory Macrophage	IL10
RABGEF1	3.4737e-214	0.768282	0.713	0.324	1.27141e-209	Pro-Inflammatory Macrophage	RABGEF1
PDE4B	1.62924e-213	0.831809	0.91	0.549	5.96317e-209	Pro-Inflammatory Macrophage	PDE4B
TIMP1	4.45133e-212	1.44889	0.96	0.769	1.62923e-207	Pro-Inflammatory Macrophage	TIMP1
THAP2	8.57993e-212	1.05246	0.588	0.207	3.14034e-207	Pro-Inflammatory Macrophage	THAP2
BTG1	1.12509e-211	0.840578	0.997	0.94	4.11793e-207	Pro-Inflammatory Macrophage	BTG1
KMO	8.91511e-208	1.00527	0.567	0.202	3.26302e-203	Pro-Inflammatory Macrophage	KMO
VEGFA	8.60475e-207	1.06758	0.83	0.461	3.14942e-202	Pro-Inflammatory Macrophage	VEGFA
LPCAT1	1.71815e-206	0.833286	0.672	0.293	6.28861e-202	Pro-Inflammatory Macrophage	LPCAT1
CSGALNACT2	2.38897e-206	0.870948	0.876	0.569	8.74387e-202	Pro-Inflammatory Macrophage	CSGALNACT2
MTF1	5.40491e-205	0.737997	0.494	0.147	1.97825e-200	Pro-Inflammatory Macrophage	MTF1
CEBPB	1.13082e-203	0.929985	0.985	0.751	4.1389e-199	Pro-Inflammatory Macrophage	CEBPB
VCAN	8.18201e-202	1.22376	0.794	0.417	2.9947e-197	Pro-Inflammatory Macrophage	VCAN
IL1R1	5.89147e-201	1.00916	0.686	0.315	2.15634e-196	Pro-Inflammatory Macrophage	IL1R1
ITGA5	3.24328e-200	0.816975	0.807	0.433	1.18707e-195	Pro-Inflammatory Macrophage	ITGA5
ZEB2	4.06749e-200	0.91838	0.98	0.795	1.48874e-195	Pro-Inflammatory Macrophage	ZEB2
MYO9B	4.86241e-200	0.822944	0.883	0.564	1.77969e-195	Pro-Inflammatory Macrophage	MYO9B
ARFGAP3	6.64429e-200	0.918497	0.818	0.479	2.43188e-195	Pro-Inflammatory Macrophage	ARFGAP3
SDC4	6.45558e-198	0.727769	0.563	0.198	2.36281e-193	Pro-Inflammatory Macrophage	SDC4
MIR3945HG	2.08955e-191	1.11725	0.504	0.166	7.64796e-187	Pro-Inflammatory Macrophage	MIR3945HG
ATP1B3	7.28434e-190	1.07132	0.893	0.635	2.66614e-185	Pro-Inflammatory Macrophage	ATP1B3
SNX9	1.01407e-188	0.846181	0.85	0.531	3.71158e-184	Pro-Inflammatory Macrophage	SNX9
ELL2	2.6832e-188	0.852793	0.901	0.577	9.82079e-184	Pro-Inflammatory Macrophage	ELL2
TET2	3.21059e-187	0.857953	0.844	0.521	1.17511e-182	Pro-Inflammatory Macrophage	TET2
AC007384.1	4.1378e-187	0.749461	0.675	0.3	1.51447e-182	Pro-Inflammatory Macrophage	AC007384.1
GRAMD1A	2.12736e-186	0.831236	0.602	0.255	7.78637e-182	Pro-Inflammatory Macrophage	GRAMD1A
RBM47	3.8801e-186	0.846138	0.842	0.521	1.42016e-181	Pro-Inflammatory Macrophage	RBM47
PTPN1	1.71597e-184	0.931375	0.771	0.438	6.28064e-180	Pro-Inflammatory Macrophage	PTPN1
CLCF1	4.21089e-184	0.639485	0.383	0.088	1.54123e-179	Pro-Inflammatory Macrophage	CLCF1
AMPD3	1.60281e-183	0.930947	0.563	0.227	5.86643e-179	Pro-Inflammatory Macrophage	AMPD3
ITGB8	3.16213e-182	0.688934	0.289	0.044	1.15737e-177	Pro-Inflammatory Macrophage	ITGB8
CCL3L1	9.50861e-182	1.99492	0.754	0.397	3.48025e-177	Pro-Inflammatory Macrophage	CCL3L1
FOXO3	2.58294e-181	0.795467	0.877	0.564	9.4538e-177	Pro-Inflammatory Macrophage	FOXO3
PPP1R15B	1.92513e-179	0.936838	0.913	0.665	7.04617e-175	Pro-Inflammatory Macrophage	PPP1R15B
MXD1	8.60895e-179	0.899095	0.857	0.538	3.15096e-174	Pro-Inflammatory Macrophage	MXD1
ADA	3.90477e-177	0.942109	0.488	0.166	1.42918e-172	Pro-Inflammatory Macrophage	ADA
PDE4DIP	4.19453e-177	0.816529	0.869	0.523	1.53524e-172	Pro-Inflammatory Macrophage	PDE4DIP
NFKB2	1.81029e-176	0.660604	0.768	0.402	6.62584e-172	Pro-Inflammatory Macrophage	NFKB2
DNAJB6	2.08057e-176	0.732007	0.974	0.814	7.6151e-172	Pro-Inflammatory Macrophage	DNAJB6
PPIF	1.67204e-174	1.08386	0.755	0.4	6.11982e-170	Pro-Inflammatory Macrophage	PPIF
CD55	1.86061e-174	1.02442	0.914	0.669	6.81003e-170	Pro-Inflammatory Macrophage	CD55
ANPEP	8.05266e-174	0.956901	0.683	0.34	2.94735e-169	Pro-Inflammatory Macrophage	ANPEP
TRIP10	2.6058e-172	0.606422	0.472	0.153	9.53747e-168	Pro-Inflammatory Macrophage	TRIP10
NFE2L2	3.4015e-171	0.774449	0.921	0.698	1.24498e-166	Pro-Inflammatory Macrophage	NFE2L2
AC016831.7	3.04064e-170	0.646757	0.497	0.168	1.11291e-165	Pro-Inflammatory Macrophage	AC016831.7
NFKBIZ	5.24309e-170	0.927507	0.919	0.646	1.91902e-165	Pro-Inflammatory Macrophage	NFKBIZ
FNDC3A	1.78985e-169	0.901151	0.765	0.45	6.55101e-165	Pro-Inflammatory Macrophage	FNDC3A
ANKLE2	2.27734e-169	0.814312	0.797	0.482	8.3353e-165	Pro-Inflammatory Macrophage	ANKLE2
LCP2	2.53754e-169	0.72218	0.866	0.574	9.28764e-165	Pro-Inflammatory Macrophage	LCP2
GCH1	2.59919e-169	0.570187	0.472	0.146	9.51329e-165	Pro-Inflammatory Macrophage	GCH1
SERPINB8	3.85304e-168	0.718368	0.587	0.262	1.41025e-163	Pro-Inflammatory Macrophage	SERPINB8
RAPGEF2	4.952e-167	0.854786	0.593	0.265	1.81248e-162	Pro-Inflammatory Macrophage	RAPGEF2
EPB41L3	2.18129e-166	0.837415	0.818	0.517	7.98375e-162	Pro-Inflammatory Macrophage	EPB41L3
GJB2	6.26666e-166	0.977121	0.302	0.058	2.29366e-161	Pro-Inflammatory Macrophage	GJB2
SERPINA1	1.50465e-165	0.693612	0.593	0.261	5.50716e-161	Pro-Inflammatory Macrophage	SERPINA1
FCN1	5.04323e-165	0.845509	0.485	0.163	1.84587e-160	Pro-Inflammatory Macrophage	FCN1
DNAAF1	1.04614e-163	0.805107	0.317	0.064	3.82899e-159	Pro-Inflammatory Macrophage	DNAAF1
SDCBP	5.48309e-163	0.639783	0.987	0.796	2.00687e-158	Pro-Inflammatory Macrophage	SDCBP
SPAG9	2.59305e-161	0.696369	0.96	0.702	9.49081e-157	Pro-Inflammatory Macrophage	SPAG9
KDM6B	3.00946e-161	0.757158	0.919	0.612	1.10149e-156	Pro-Inflammatory Macrophage	KDM6B
RNF19B	2.13428e-160	0.690207	0.592	0.26	7.81166e-156	Pro-Inflammatory Macrophage	RNF19B
LITAF	2.96799e-158	0.755992	0.942	0.723	1.08631e-153	Pro-Inflammatory Macrophage	LITAF
PLSCR1	4.23252e-158	0.693832	0.723	0.401	1.54914e-153	Pro-Inflammatory Macrophage	PLSCR1
EIF4E	2.16071e-155	1.07014	0.791	0.461	7.90842e-151	Pro-Inflammatory Macrophage	EIF4E
TFPI	2.15722e-153	0.901711	0.692	0.363	7.89563e-149	Pro-Inflammatory Macrophage	TFPI
TLR2	8.13539e-152	0.75305	0.715	0.4	2.97764e-147	Pro-Inflammatory Macrophage	TLR2
CMTM6	2.597e-151	0.662685	0.869	0.609	9.5053e-147	Pro-Inflammatory Macrophage	CMTM6
MAFG	4.24156e-151	0.630641	0.732	0.409	1.55245e-146	Pro-Inflammatory Macrophage	MAFG
BIRC3	1.05079e-150	1.02298	0.814	0.491	3.84601e-146	Pro-Inflammatory Macrophage	BIRC3
FGD4	2.17575e-149	0.810042	0.652	0.334	7.96345e-145	Pro-Inflammatory Macrophage	FGD4
GBP2	5.16698e-149	0.737931	0.795	0.485	1.89117e-144	Pro-Inflammatory Macrophage	GBP2
PIM3	9.72086e-149	0.675118	0.871	0.573	3.55793e-144	Pro-Inflammatory Macrophage	PIM3
ZBTB43	9.89693e-149	0.737149	0.753	0.416	3.62238e-144	Pro-Inflammatory Macrophage	ZBTB43
SIRPA	1.42839e-147	0.622586	0.716	0.405	5.22804e-143	Pro-Inflammatory Macrophage	SIRPA
NOTCH2	1.70811e-147	0.678617	0.7	0.385	6.25186e-143	Pro-Inflammatory Macrophage	NOTCH2
IL4R	9.66293e-147	0.559879	0.645	0.317	3.53673e-142	Pro-Inflammatory Macrophage	IL4R
SEC22B	2.11242e-145	0.665802	0.689	0.386	7.73167e-141	Pro-Inflammatory Macrophage	SEC22B
MFSD2A	1.20987e-144	0.552528	0.423	0.139	4.42826e-140	Pro-Inflammatory Macrophage	MFSD2A
SNN	2.90686e-143	0.620053	0.602	0.288	1.06394e-138	Pro-Inflammatory Macrophage	SNN
FLNA	1.33666e-142	0.761862	0.891	0.626	4.89231e-138	Pro-Inflammatory Macrophage	FLNA
OXSR1	1.74994e-142	0.692346	0.655	0.35	6.40496e-138	Pro-Inflammatory Macrophage	OXSR1
MYO1G	3.06999e-142	0.708931	0.686	0.37	1.12365e-137	Pro-Inflammatory Macrophage	MYO1G
STK40	1.71841e-141	0.576481	0.576	0.265	6.28956e-137	Pro-Inflammatory Macrophage	STK40
SESTD1	7.36251e-141	0.717077	0.69	0.382	2.69475e-136	Pro-Inflammatory Macrophage	SESTD1
ACOD1	7.51144e-141	0.960431	0.296	0.064	2.74926e-136	Pro-Inflammatory Macrophage	ACOD1
GSTO1	3.96461e-140	0.722336	0.907	0.639	1.45109e-135	Pro-Inflammatory Macrophage	GSTO1
ARL5B	2.28562e-139	0.760691	0.738	0.419	8.36559e-135	Pro-Inflammatory Macrophage	ARL5B
METRNL	6.84494e-139	0.665222	0.901	0.658	2.50532e-134	Pro-Inflammatory Macrophage	METRNL
INHBA	4.03877e-138	1.58931	0.251	0.045	1.47823e-133	Pro-Inflammatory Macrophage	INHBA
ABCA1	1.31228e-137	0.733733	0.899	0.573	4.80308e-133	Pro-Inflammatory Macrophage	ABCA1
UBE2J1	3.22779e-137	0.65025	0.62	0.316	1.1814e-132	Pro-Inflammatory Macrophage	UBE2J1
ZNF267	5.83997e-137	0.584297	0.869	0.546	2.13749e-132	Pro-Inflammatory Macrophage	ZNF267
DMXL2	8.84118e-137	0.698764	0.741	0.427	3.23596e-132	Pro-Inflammatory Macrophage	DMXL2
MS4A7	9.77101e-137	0.805698	0.896	0.594	3.57629e-132	Pro-Inflammatory Macrophage	MS4A7
MAPK6	5.84494e-136	0.637865	0.771	0.458	2.13931e-131	Pro-Inflammatory Macrophage	MAPK6
ABL2	8.14248e-136	0.814276	0.828	0.528	2.98023e-131	Pro-Inflammatory Macrophage	ABL2
STX11	8.70496e-136	0.565972	0.688	0.364	3.1861e-131	Pro-Inflammatory Macrophage	STX11
TJP2	1.22728e-135	0.565324	0.369	0.109	4.49196e-131	Pro-Inflammatory Macrophage	TJP2
VIM	4.39836e-134	0.599319	0.999	0.961	1.60984e-129	Pro-Inflammatory Macrophage	VIM
NFAT5	1.43319e-133	0.636199	0.75	0.435	5.24562e-129	Pro-Inflammatory Macrophage	NFAT5
SIPA1L1	3.37404e-133	0.607759	0.592	0.285	1.23493e-128	Pro-Inflammatory Macrophage	SIPA1L1
HIVEP2	5.99279e-133	0.61621	0.615	0.289	2.19342e-128	Pro-Inflammatory Macrophage	HIVEP2
CXCL1	1.55234e-132	1.86541	0.526	0.239	5.68172e-128	Pro-Inflammatory Macrophage	CXCL1
SLC11A1	2.5838e-131	0.714363	0.841	0.519	9.45695e-127	Pro-Inflammatory Macrophage	SLC11A1
NRIP1	6.51601e-131	0.805413	0.725	0.438	2.38493e-126	Pro-Inflammatory Macrophage	NRIP1
RB1CC1	8.79487e-131	0.731641	0.805	0.529	3.21901e-126	Pro-Inflammatory Macrophage	RB1CC1
PIK3R5	6.7414e-130	0.536054	0.613	0.313	2.46742e-125	Pro-Inflammatory Macrophage	PIK3R5
TPRA1	4.96005e-129	0.609096	0.517	0.235	1.81543e-124	Pro-Inflammatory Macrophage	TPRA1
SH3BP5	9.14744e-129	0.66732	0.835	0.546	3.34805e-124	Pro-Inflammatory Macrophage	SH3BP5
PTPN12	1.47253e-128	0.584278	0.749	0.456	5.38961e-124	Pro-Inflammatory Macrophage	PTPN12
TREM1	1.38113e-127	0.58576	0.524	0.233	5.05508e-123	Pro-Inflammatory Macrophage	TREM1
ECE1	2.4106e-127	0.537623	0.359	0.109	8.82303e-123	Pro-Inflammatory Macrophage	ECE1
SLC16A10	4.35618e-127	0.745401	0.759	0.437	1.59441e-122	Pro-Inflammatory Macrophage	SLC16A10
GPR183	5.62787e-127	1.04401	0.912	0.688	2.05986e-122	Pro-Inflammatory Macrophage	GPR183
BNIP3L	4.54018e-126	1.07606	0.879	0.659	1.66175e-121	Pro-Inflammatory Macrophage	BNIP3L
CD58	1.99609e-124	0.542544	0.595	0.305	7.3059e-120	Pro-Inflammatory Macrophage	CD58
RASGRP3	2.01566e-123	0.88901	0.59	0.302	7.37753e-119	Pro-Inflammatory Macrophage	RASGRP3
MAPKAPK2	1.4382e-122	0.59492	0.725	0.436	5.26394e-118	Pro-Inflammatory Macrophage	MAPKAPK2
NBN	2.11479e-120	0.769219	0.56	0.289	7.74033e-116	Pro-Inflammatory Macrophage	NBN
IFNAR2	2.3921e-120	0.606243	0.65	0.369	8.75533e-116	Pro-Inflammatory Macrophage	IFNAR2
HNRNPC	2.41301e-120	0.510246	0.976	0.85	8.83184e-116	Pro-Inflammatory Macrophage	HNRNPC
IRAK1	5.96662e-120	0.600259	0.668	0.382	2.18384e-115	Pro-Inflammatory Macrophage	IRAK1
CD82	7.50564e-120	0.625724	0.597	0.307	2.74714e-115	Pro-Inflammatory Macrophage	CD82
LYZ	1.55535e-119	0.655021	0.943	0.635	5.69275e-115	Pro-Inflammatory Macrophage	LYZ
RYBP	1.96918e-119	0.642585	0.756	0.456	7.20741e-115	Pro-Inflammatory Macrophage	RYBP
CLIC4	5.90726e-119	0.574196	0.618	0.331	2.16211e-114	Pro-Inflammatory Macrophage	CLIC4
B3GNT5	8.8364e-119	0.66384	0.711	0.405	3.23421e-114	Pro-Inflammatory Macrophage	B3GNT5
IRAK3	1.1031e-118	0.516712	0.684	0.395	4.03745e-114	Pro-Inflammatory Macrophage	IRAK3
DRAM1	2.82339e-118	0.654089	0.634	0.356	1.03339e-113	Pro-Inflammatory Macrophage	DRAM1
BTG3	4.69712e-118	0.586362	0.741	0.437	1.71919e-113	Pro-Inflammatory Macrophage	BTG3
ACSL4	1.71856e-116	0.853484	0.687	0.422	6.29011e-112	Pro-Inflammatory Macrophage	ACSL4
EMILIN2	2.05392e-116	0.579686	0.844	0.559	7.51756e-112	Pro-Inflammatory Macrophage	EMILIN2
HIVEP1	5.71884e-116	0.546825	0.551	0.268	2.09315e-111	Pro-Inflammatory Macrophage	HIVEP1
ZNF217	6.07261e-116	0.583678	0.613	0.328	2.22264e-111	Pro-Inflammatory Macrophage	ZNF217
HIPK2	1.58528e-115	0.632726	0.583	0.296	5.80227e-111	Pro-Inflammatory Macrophage	HIPK2
CHMP1B	3.70304e-115	0.832651	0.819	0.583	1.35535e-110	Pro-Inflammatory Macrophage	CHMP1B
TLNRD1	2.61318e-114	0.614618	0.596	0.318	9.5645e-110	Pro-Inflammatory Macrophage	TLNRD1
C9orf72	3.57812e-114	0.523574	0.6	0.323	1.30963e-109	Pro-Inflammatory Macrophage	C9orf72
ITGAV	1.15025e-113	0.653105	0.583	0.311	4.21002e-109	Pro-Inflammatory Macrophage	ITGAV
PPP4R2	2.16506e-113	0.521241	0.705	0.428	7.92433e-109	Pro-Inflammatory Macrophage	PPP4R2
MAFF	5.30841e-112	0.578136	0.841	0.547	1.94293e-107	Pro-Inflammatory Macrophage	MAFF
MAP2K1	2.57979e-111	0.524536	0.593	0.322	9.44229e-107	Pro-Inflammatory Macrophage	MAP2K1
KANK1	9.70159e-111	0.713033	0.299	0.087	3.55088e-106	Pro-Inflammatory Macrophage	KANK1
ZC3H12C	5.71756e-109	0.605891	0.442	0.187	2.09268e-104	Pro-Inflammatory Macrophage	ZC3H12C
BIRC2	1.36015e-108	0.590268	0.677	0.413	4.97828e-104	Pro-Inflammatory Macrophage	BIRC2
CYTH1	3.02942e-107	0.520293	0.786	0.525	1.1088e-102	Pro-Inflammatory Macrophage	CYTH1
PIK3AP1	4.1832e-107	0.57628	0.73	0.458	1.53109e-102	Pro-Inflammatory Macrophage	PIK3AP1
CAPN2	5.24648e-107	0.536588	0.773	0.506	1.92027e-102	Pro-Inflammatory Macrophage	CAPN2
ATP2B1-AS1	2.71118e-106	0.655213	0.729	0.444	9.92319e-102	Pro-Inflammatory Macrophage	ATP2B1-AS1
ACSL3	4.89566e-106	0.666541	0.726	0.465	1.79186e-101	Pro-Inflammatory Macrophage	ACSL3
S100A12	9.22839e-105	0.641042	0.218	0.044	3.37768e-100	Pro-Inflammatory Macrophage	S100A12
TNF	3.96342e-104	1.20456	0.617	0.33	1.45065e-99	Pro-Inflammatory Macrophage	TNF
PFKFB3	2.27997e-103	0.667078	0.794	0.536	8.34491e-99	Pro-Inflammatory Macrophage	PFKFB3
STK10	4.32992e-103	0.516949	0.732	0.465	1.5848e-98	Pro-Inflammatory Macrophage	STK10
ATP6V1C1	4.46408e-103	0.516894	0.684	0.415	1.6339e-98	Pro-Inflammatory Macrophage	ATP6V1C1
PLIN21	7.4643e-103	0.713741	0.982	0.799	2.73201e-98	Pro-Inflammatory Macrophage	PLIN2
BAZ1A	9.67173e-103	0.610457	0.849	0.619	3.53995e-98	Pro-Inflammatory Macrophage	BAZ1A
GPCPD1	1.61831e-102	0.736246	0.769	0.535	5.92317e-98	Pro-Inflammatory Macrophage	GPCPD1
SLC43A3	3.21962e-102	0.531278	0.61	0.347	1.17841e-97	Pro-Inflammatory Macrophage	SLC43A3
PURB	3.36429e-102	0.518526	0.695	0.423	1.23136e-97	Pro-Inflammatory Macrophage	PURB
BID	4.37227e-102	0.592782	0.625	0.365	1.60029e-97	Pro-Inflammatory Macrophage	BID
LY6K	1.2877e-101	0.671023	0.305	0.097	4.71311e-97	Pro-Inflammatory Macrophage	LY6K
PALM2-AKAP2	3.6222e-101	0.841096	0.451	0.203	1.32576e-96	Pro-Inflammatory Macrophage	PALM2-AKAP2
RAPGEF1	7.10131e-101	0.509712	0.732	0.472	2.59915e-96	Pro-Inflammatory Macrophage	RAPGEF1
ERGIC1	1.97478e-99	0.522124	0.554	0.301	7.22787e-95	Pro-Inflammatory Macrophage	ERGIC1
SOCS3	5.55507e-99	0.591372	0.867	0.585	2.03321e-94	Pro-Inflammatory Macrophage	SOCS3
DOCK4	1.63218e-98	0.532487	0.572	0.315	5.97395e-94	Pro-Inflammatory Macrophage	DOCK4
B4GALT1	3.16157e-98	0.533371	0.793	0.545	1.15717e-93	Pro-Inflammatory Macrophage	B4GALT1
RALGDS	9.76275e-98	0.574485	0.609	0.35	3.57327e-93	Pro-Inflammatory Macrophage	RALGDS
AC016831.5	1.1921e-97	0.568676	0.722	0.452	4.36319e-93	Pro-Inflammatory Macrophage	AC016831.5
PNRC2	1.217e-96	0.515188	0.828	0.598	4.45434e-92	Pro-Inflammatory Macrophage	PNRC2
TACC1	5.1831e-96	0.606636	0.885	0.679	1.89707e-91	Pro-Inflammatory Macrophage	TACC1
ASPH	5.94464e-96	0.690257	0.796	0.538	2.1758e-91	Pro-Inflammatory Macrophage	ASPH
REL	6.99021e-96	0.509044	0.956	0.8	2.55849e-91	Pro-Inflammatory Macrophage	REL
SLC16A6	3.89417e-94	0.920041	0.431	0.195	1.42531e-89	Pro-Inflammatory Macrophage	SLC16A6
HSPA5	4.76535e-94	1.34641	0.904	0.792	1.74416e-89	Pro-Inflammatory Macrophage	HSPA5
CXCL5	1.95334e-93	1.57076	0.239	0.064	7.14942e-89	Pro-Inflammatory Macrophage	CXCL5
ZFYVE16	3.34813e-93	0.560956	0.719	0.468	1.22545e-88	Pro-Inflammatory Macrophage	ZFYVE16
NQO2	1.53372e-92	0.539268	0.678	0.427	5.61357e-88	Pro-Inflammatory Macrophage	NQO2
DUSP6	1.79982e-92	0.83597	0.665	0.426	6.58752e-88	Pro-Inflammatory Macrophage	DUSP6
EIF1B	2.98236e-91	0.772852	0.79	0.576	1.09157e-86	Pro-Inflammatory Macrophage	EIF1B
NCOR2	3.2135e-91	0.501539	0.67	0.431	1.17617e-86	Pro-Inflammatory Macrophage	NCOR2
PTX3	5.49136e-90	0.959864	0.33	0.119	2.00989e-85	Pro-Inflammatory Macrophage	PTX3
MED13	6.85818e-90	0.516517	0.713	0.471	2.51016e-85	Pro-Inflammatory Macrophage	MED13
LHFPL21	1.44565e-89	0.580097	0.78	0.511	5.29123e-85	Pro-Inflammatory Macrophage	LHFPL2
PSMA6	3.80093e-88	0.653143	0.779	0.576	1.39118e-83	Pro-Inflammatory Macrophage	PSMA6
SLC11A2	6.69108e-87	0.531861	0.651	0.4	2.449e-82	Pro-Inflammatory Macrophage	SLC11A2
IL6	2.53994e-86	0.760268	0.241	0.069	9.29644e-82	Pro-Inflammatory Macrophage	IL6
CHML	4.46848e-86	0.588673	0.574	0.326	1.63551e-81	Pro-Inflammatory Macrophage	CHML
LRRFIP1	4.93644e-85	0.50356	0.961	0.822	1.80679e-80	Pro-Inflammatory Macrophage	LRRFIP1
SMS	1.01358e-84	0.618372	0.715	0.489	3.70979e-80	Pro-Inflammatory Macrophage	SMS
UBE2D1	1.12517e-83	0.602765	0.631	0.403	4.11823e-79	Pro-Inflammatory Macrophage	UBE2D1
HK2	6.44914e-83	0.578122	0.481	0.24	2.36045e-78	Pro-Inflammatory Macrophage	HK2
RANBP2	9.3166e-83	0.643714	0.745	0.51	3.40997e-78	Pro-Inflammatory Macrophage	RANBP2
PNP	5.39737e-82	0.515875	0.656	0.408	1.97549e-77	Pro-Inflammatory Macrophage	PNP
TMEM123	1.22319e-81	0.684939	0.773	0.583	4.477e-77	Pro-Inflammatory Macrophage	TMEM123
MCTP1	5.99615e-81	0.526162	0.571	0.337	2.19465e-76	Pro-Inflammatory Macrophage	MCTP1
F3	7.04698e-80	0.833439	0.222	0.063	2.57927e-75	Pro-Inflammatory Macrophage	F3
STAT5A	2.48535e-79	0.513139	0.585	0.357	9.09664e-75	Pro-Inflammatory Macrophage	STAT5A
SERPINB1	5.69868e-79	0.725068	0.824	0.646	2.08577e-74	Pro-Inflammatory Macrophage	SERPINB1
SLC39A8	6.67286e-79	0.615199	0.464	0.24	2.44233e-74	Pro-Inflammatory Macrophage	SLC39A8
GPAT3	2.89312e-77	0.525654	0.308	0.117	1.05891e-72	Pro-Inflammatory Macrophage	GPAT3
NR4A3	1.36127e-76	0.634026	0.573	0.33	4.98238e-72	Pro-Inflammatory Macrophage	NR4A3
SLC43A2	2.72118e-76	0.562396	0.661	0.454	9.95978e-72	Pro-Inflammatory Macrophage	SLC43A2
CYTOR	4.68126e-76	0.618165	0.697	0.459	1.71339e-71	Pro-Inflammatory Macrophage	CYTOR
TAOK3	5.94381e-76	0.51348	0.785	0.583	2.17549e-71	Pro-Inflammatory Macrophage	TAOK3
AREG	8.01934e-76	0.518449	0.661	0.403	2.93516e-71	Pro-Inflammatory Macrophage	AREG
OSM	9.00325e-75	0.569498	0.379	0.17	3.29528e-70	Pro-Inflammatory Macrophage	OSM
MMP9	8.85905e-74	0.662616	0.37	0.163	3.2425e-69	Pro-Inflammatory Macrophage	MMP9
DUSP4	1.20929e-72	0.601021	0.44	0.219	4.42611e-68	Pro-Inflammatory Macrophage	DUSP4
KIF1B	1.1638e-71	0.502563	0.708	0.477	4.25962e-67	Pro-Inflammatory Macrophage	KIF1B
BCAT1	1.31118e-69	0.513291	0.719	0.491	4.79903e-65	Pro-Inflammatory Macrophage	BCAT1
SLC7A11	6.6676e-67	0.701007	0.229	0.075	2.44041e-62	Pro-Inflammatory Macrophage	SLC7A11
PELI1	9.74137e-63	0.526444	0.7	0.486	3.56544e-58	Pro-Inflammatory Macrophage	PELI1
LYPD3	3.74884e-61	0.510466	0.192	0.059	1.37211e-56	Pro-Inflammatory Macrophage	LYPD3
OTUD1	2.03486e-60	0.52149	0.664	0.442	7.44779e-56	Pro-Inflammatory Macrophage	OTUD1
TPM4	1.4894e-58	0.525561	0.903	0.767	5.45134e-54	Pro-Inflammatory Macrophage	TPM4
CCL4	4.35618e-58	0.866812	0.812	0.614	1.59441e-53	Pro-Inflammatory Macrophage	CCL4
IVNS1ABP	1.30705e-55	0.554083	0.757	0.597	4.78393e-51	Pro-Inflammatory Macrophage	IVNS1ABP
CYP1B1	5.3778e-55	0.879844	0.468	0.295	1.96833e-50	Pro-Inflammatory Macrophage	CYP1B1
TIPARP	2.20678e-54	0.507735	0.697	0.521	8.07703e-50	Pro-Inflammatory Macrophage	TIPARP
ZFX	2.89706e-54	0.614677	0.497	0.32	1.06035e-49	Pro-Inflammatory Macrophage	ZFX
THBD	1.75798e-53	0.637446	0.607	0.402	6.43439e-49	Pro-Inflammatory Macrophage	THBD
S100A8	9.51219e-44	0.536876	0.574	0.393	3.48156e-39	Pro-Inflammatory Macrophage	S100A8
CCL4L2	1.54412e-40	0.91701	0.507	0.337	5.65164e-36	Pro-Inflammatory Macrophage	CCL4L2
FN1	7.50396e-34	1.11478	0.44	0.29	2.74652e-29	Pro-Inflammatory Macrophage	FN1
IL23A	9.44126e-31	0.959666	0.124	0.045	3.4556e-26	Pro-Inflammatory Macrophage	IL23A
GLRX	1.10208e-29	0.551338	0.64	0.503	4.03373e-25	Pro-Inflammatory Macrophage	GLRX
SLC5A3	8.15913e-25	0.616259	0.615	0.488	2.98632e-20	Pro-Inflammatory Macrophage	SLC5A3
CCR7	3.64839e-21	0.913408	0.15	0.075	1.33535e-16	Pro-Inflammatory Macrophage	CCR7
IL7R	0	3.08025	0.687	0.199	0	T Cell	IL7R
IL32	0	2.90795	0.756	0.065	0	T Cell	IL32
CD69	0	2.6736	0.734	0.106	0	T Cell	CD69
CCL5	0	2.5538	0.633	0.103	0	T Cell	CCL5
CXCR4	0	2.51852	0.875	0.56	0	T Cell	CXCR4
CD2	0	2.28813	0.665	0.031	0	T Cell	CD2
LTB	0	2.12008	0.412	0.042	0	T Cell	LTB
ETS1	0	2.0881	0.751	0.162	0	T Cell	ETS1
BCL11B	0	2.04277	0.577	0.021	0	T Cell	BCL11B
SYNE2	0	1.97198	0.594	0.073	0	T Cell	SYNE2
RORA	0	1.9483	0.581	0.1	0	T Cell	RORA
GZMK	0	1.8533	0.357	0.008	0	T Cell	GZMK
CD3D	0	1.82092	0.546	0.02	0	T Cell	CD3D
BICDL1	0	1.68244	0.463	0.011	0	T Cell	BICDL1
CD3E	0	1.67506	0.551	0.029	0	T Cell	CD3E
RHOH	0	1.66521	0.582	0.083	0	T Cell	RHOH
TRBC2	0	1.6592	0.5	0.034	0	T Cell	TRBC2
TRBC1	0	1.60734	0.384	0.027	0	T Cell	TRBC1
TENT5C	0	1.52444	0.448	0.045	0	T Cell	TENT5C
TRAC	0	1.48974	0.448	0.019	0	T Cell	TRAC
SPOCK2	0	1.47539	0.474	0.022	0	T Cell	SPOCK2
SLC38A1	0	1.44296	0.498	0.063	0	T Cell	SLC38A1
RPS27	0	1.44176	0.971	0.986	0	T Cell	RPS27
ITK	0	1.3808	0.421	0.025	0	T Cell	ITK
CD3G	0	1.35906	0.408	0.016	0	T Cell	CD3G
IKZF3	0	1.30154	0.378	0.027	0	T Cell	IKZF3
SH2D1A	0	1.21397	0.359	0.022	0	T Cell	SH2D1A
P2RY10	0	1.16304	0.316	0.009	0	T Cell	P2RY10
ITM2A	5.09336e-302	1.56787	0.419	0.048	1.86422e-297	T Cell	ITM2A
RPS19	1.76431e-301	1.33664	0.965	0.98	6.45757e-297	T Cell	RPS19
IFNG	4.48466e-295	2.2866	0.353	0.026	1.64143e-290	T Cell	IFNG
RPS3	1.09119e-287	1.43284	0.937	0.976	3.99386e-283	T Cell	RPS3
CD96	8.84372e-286	1.12964	0.363	0.032	3.23689e-281	T Cell	CD96
AC136475.3	2.73329e-284	1.0445	0.259	0.006	1.00041e-279	T Cell	AC136475.3
TRAT1	1.26078e-281	0.956678	0.252	0.005	4.61459e-277	T Cell	TRAT1
RPS27A	8.67588e-281	1.24364	0.951	0.981	3.17546e-276	T Cell	RPS27A
RASGRP1	5.0223e-277	0.993227	0.309	0.019	1.83821e-272	T Cell	RASGRP1
SRSF7	2.4835e-272	1.98865	0.861	0.638	9.08986e-268	T Cell	SRSF7
CD8A	6.09927e-269	1.17545	0.287	0.015	2.23239e-264	T Cell	CD8A
LIME1	6.66877e-268	1.10969	0.343	0.031	2.44084e-263	T Cell	LIME1
RPS18	8.48777e-268	1.17131	0.96	0.985	3.10661e-263	T Cell	RPS18
ACAP1	1.44448e-267	1.57444	0.593	0.172	5.28696e-263	T Cell	ACAP1
RPL41	9.76484e-261	1.02447	0.974	0.993	3.57403e-256	T Cell	RPL41
RPS15A	4.16882e-260	1.09501	0.953	0.981	1.52583e-255	T Cell	RPS15A
JUND	2.54817e-256	1.40169	0.968	0.926	9.32654e-252	T Cell	JUND
PRKCQ-AS1	2.12519e-255	1.08007	0.291	0.019	7.7784e-251	T Cell	PRKCQ-AS1
THEMIS	2.73521e-255	0.879497	0.227	0.004	1.00111e-250	T Cell	THEMIS
TC2N	9.79368e-255	0.967755	0.301	0.022	3.58459e-250	T Cell	TC2N
CNOT6L	6.4058e-252	1.98289	0.679	0.293	2.34459e-247	T Cell	CNOT6L
ZFP36L2	8.79689e-252	2.00038	0.893	0.701	3.21975e-247	T Cell	ZFP36L2
RPL30	3.60579e-250	1.05512	0.956	0.986	1.31976e-245	T Cell	RPL30
RPL3	3.2336e-247	1.1742	0.948	0.974	1.18353e-242	T Cell	RPL3
GATA3	3.9795e-241	0.960011	0.255	0.013	1.45654e-236	T Cell	GATA3
SYTL3	8.8479e-238	1.62685	0.598	0.192	3.23842e-233	T Cell	SYTL3
ICOS	6.29658e-236	0.931659	0.209	0.004	2.30461e-231	T Cell	ICOS
GZMM	8.26448e-235	0.965187	0.34	0.036	3.02488e-230	T Cell	GZMM
GZMA	1.94865e-233	1.28085	0.354	0.04	7.13226e-229	T Cell	GZMA
FYN	1.50678e-232	1.53047	0.588	0.195	5.51497e-228	T Cell	FYN
LBH	6.39417e-228	1.22913	0.379	0.058	2.34033e-223	T Cell	LBH
RPL28	1.01176e-227	0.963008	0.971	0.992	3.70315e-223	T Cell	RPL28
LCK	6.48473e-225	0.881472	0.282	0.023	2.37347e-220	T Cell	LCK
RPS29	1.94337e-224	1.24434	0.933	0.974	7.11293e-220	T Cell	RPS29
CD8B	4.53591e-219	0.86558	0.222	0.009	1.66019e-214	T Cell	CD8B
GPR171	3.86502e-218	0.95879	0.227	0.011	1.41464e-213	T Cell	GPR171
IL2RG	1.52789e-217	1.24862	0.496	0.125	5.59222e-213	T Cell	IL2RG
CD6	7.55875e-214	0.703793	0.222	0.01	2.76658e-209	T Cell	CD6
PTPRC	6.91098e-213	1.3657	0.882	0.851	2.52949e-208	T Cell	PTPRC
RPL10	8.67682e-213	0.98181	0.963	0.991	3.1758e-208	T Cell	RPL10
CST7	5.1059e-212	1.18461	0.455	0.091	1.86881e-207	T Cell	CST7
RPL13	1.05907e-210	0.944131	0.974	0.992	3.87628e-206	T Cell	RPL13
STK17A	3.7551e-210	1.70856	0.709	0.389	1.3744e-205	T Cell	STK17A
SKAP1	1.07365e-208	0.913233	0.323	0.039	3.92967e-204	T Cell	SKAP1
RPS12	9.00469e-207	0.961601	0.969	0.991	3.29581e-202	T Cell	RPS12
ZNF831	9.02773e-206	0.817362	0.205	0.008	3.30424e-201	T Cell	ZNF831
MALAT1	9.80658e-201	0.927308	0.997	0.996	3.58931e-196	T Cell	MALAT1
RPL11	3.01382e-199	0.869757	0.96	0.987	1.10309e-194	T Cell	RPL11
RPS21	5.81493e-196	0.976178	0.933	0.97	2.12832e-191	T Cell	RPS21
CYTIP	1.83173e-195	1.69838	0.675	0.367	6.70433e-191	T Cell	CYTIP
PBX4	4.91603e-194	0.681702	0.193	0.007	1.79932e-189	T Cell	PBX4
CAMK4	5.98969e-191	0.590543	0.167	0.003	2.19229e-186	T Cell	CAMK4
GBP5	1.59402e-190	1.34891	0.369	0.07	5.83427e-186	T Cell	GBP5
RPS25	1.54311e-189	0.889298	0.931	0.973	5.64795e-185	T Cell	RPS25
RPL34	1.1506e-188	0.859162	0.957	0.985	4.21132e-184	T Cell	RPL34
TIGIT	9.36826e-188	0.895025	0.219	0.014	3.42888e-183	T Cell	TIGIT
RPL32	7.20017e-185	0.858196	0.953	0.987	2.63533e-180	T Cell	RPL32
RPSA	1.72572e-184	1.18381	0.895	0.936	6.3163e-180	T Cell	RPSA
RPL19	4.86948e-183	0.828716	0.947	0.985	1.78228e-178	T Cell	RPL19
CLEC2D	1.23785e-182	1.34473	0.438	0.117	4.53064e-178	T Cell	CLEC2D
ISG20	1.34673e-182	1.50505	0.553	0.21	4.92915e-178	T Cell	ISG20
RPL23A	6.62114e-182	1.04869	0.903	0.95	2.4234e-177	T Cell	RPL23A
CD7	4.88486e-181	1.04767	0.365	0.067	1.78791e-176	T Cell	CD7
RPS15	1.26948e-178	0.819758	0.947	0.981	4.64644e-174	T Cell	RPS15
RPL14	3.48035e-178	0.863776	0.937	0.973	1.27384e-173	T Cell	RPL14
RUNX3	1.17508e-174	1.61587	0.537	0.209	4.30093e-170	T Cell	RUNX3
RPL35A	1.81608e-174	0.805723	0.937	0.978	6.64705e-170	T Cell	RPL35A
RSRP1	2.57485e-173	1.28825	0.851	0.764	9.4242e-169	T Cell	RSRP1
PIK3R1	7.21981e-172	1.845	0.72	0.521	2.64252e-167	T Cell	PIK3R1
CTSW	4.51955e-171	0.834374	0.315	0.047	1.6542e-166	T Cell	CTSW
CD40LG	2.31992e-170	0.658484	0.144	0.001	8.49115e-166	T Cell	CD40LG
RNF19A	6.37741e-169	1.87467	0.633	0.358	2.33419e-164	T Cell	RNF19A
TRGC2	4.49631e-168	0.900432	0.222	0.019	1.6457e-163	T Cell	TRGC2
TUBA4A	2.60558e-166	1.84383	0.529	0.207	9.5367e-162	T Cell	TUBA4A
RPL10A	1.90727e-165	0.988836	0.903	0.944	6.98079e-161	T Cell	RPL10A
GPR174	3.46021e-165	0.634606	0.197	0.013	1.26647e-160	T Cell	GPR174
PTMA	9.72343e-165	0.834546	0.982	0.988	3.55887e-160	T Cell	PTMA
AC016074.2	8.25001e-163	1.01152	0.185	0.011	3.01959e-158	T Cell	AC016074.2
KLRK1	8.54983e-163	1.20475	0.348	0.071	3.12932e-158	T Cell	KLRK1
AC243960.1	1.52614e-159	0.885983	0.243	0.029	5.58581e-155	T Cell	AC243960.1
PPP2R5C	2.01066e-159	1.53622	0.706	0.514	7.35922e-155	T Cell	PPP2R5C
EIF4A2	1.18672e-155	1.2574	0.801	0.739	4.34351e-151	T Cell	EIF4A2
CDC42SE2	1.40527e-155	1.48405	0.627	0.375	5.14342e-151	T Cell	CDC42SE2
[truncated: 1,673 more rows]
